# Supplementary material for: TUBA1A tubulinopathy mutants disrupt neuron morphogenesis and override XMAP215/Stu2 regulation of microtubule dynamics
Source: eLife. 2022 May 5;11:e76189. doi: 10.7554/eLife.76189 (PMC9236607; doi:10.7554/eLife.76189)
Supplement: Figure 3—source data 1. [file elife-76189-fig3-data1.xlsx]

## Sheet: WT
08.24.20
WT
N1 = nascent axon; N2 = next dendrite clockwise from nascent axon, and so forth -- always going from distal tip to soma
WT DIV2 neuron #1_all_1x1
GFP (488)															Acetylated tubulin (640)															Tyrosinated tubulin (561)
Image	Cluster	Type	Count	Sum Length (um)	Mean length (um)	SD length (um)	Min length (um)	Max length (um)	Mean value (a.u.)	SD value (a.u.)	Min value (a.u.)	Max value (a.u.)			Image	Cluster	Type	Count	Sum Length (um)	Mean length (um)	SD length (um)	Min length (um)	Max length (um)	Mean value (a.u.)	SD value (a.u.)	Min value (a.u.)	Max value (a.u.)			Image	Cluster	Type	Count	Sum Length (um)	Mean length (um)	SD length (um)	Min length (um)	Max length (um)	Mean value (a.u.)	SD value (a.u.)	Min value (a.u.)	Max value (a.u.)
C1-SUM_WT DIV2 neuron #1_all_1x1	All	All	7	127.146	18.164	8.863	10.231	35.113	22.704	11.363	5	61			C2-SUM_WT DIV2 neuron #1_all_1x1	All	All	7	127.146	18.164	8.863	10.231	35.113	48.759	51.916	1	181			C4-SUM_WT DIV2 neuron #1_all_1x1	All	All	7	127.146	18.164	8.863	10.231	35.113	39.643	27.197	3	118
Image	Tracing	Cluster	Type	Label	Length (um)	Mean value (a.u.)	SD value (a.u.)	Min value (a.u.)	Max value (a.u.)	Vertices					Image	Tracing	Cluster	Type	Label	Length (um)	Mean value (a.u.)	SD value (a.u.)	Min value (a.u.)	Max value (a.u.)						Image	Tracing	Cluster	Type	Label	Length (um)	Mean value (a.u.)	SD value (a.u.)	Min value (a.u.)	Max value (a.u.)
C1-SUM_WT DIV2 neuron #1_all_1x1	N1	Default	Default	Default	35.113	25.52	13.528	6	61	45					C2-SUM_WT DIV2 neuron #1_all_1x1	N1	Default	Default	Default	35.113	70.937	50.113	4	147						C4-SUM_WT DIV2 neuron #1_all_1x1	N1	Default	Default	Default	35.113	49.018	29.464	8	118
C1-SUM_WT DIV2 neuron #1_all_1x1	N2	Default	Default	Default	10.231	17.576	6.693	6	34	14					C2-SUM_WT DIV2 neuron #1_all_1x1	N2	Default	Default	Default	10.231	20.561	13.948	2	50						C4-SUM_WT DIV2 neuron #1_all_1x1	N2	Default	Default	Default	10.231	26.985	9.124	7	44
C1-SUM_WT DIV2 neuron #1_all_1x1	N3	Default	Default	Default	25.196	30.022	10.762	5	56	38					C2-SUM_WT DIV2 neuron #1_all_1x1	N3	Default	Default	Default	25.196	92.634	63.723	1	181						C4-SUM_WT DIV2 neuron #1_all_1x1	N3	Default	Default	Default	25.196	63.113	28.695	3	107
C1-SUM_WT DIV2 neuron #1_all_1x1	N4	Default	Default	Default	16.049	13.851	4.468	7	29	25					C2-SUM_WT DIV2 neuron #1_all_1x1	N4	Default	Default	Default	16.049	14.058	8.212	2	31						C4-SUM_WT DIV2 neuron #1_all_1x1	N4	Default	Default	Default	16.049	20.62	7.714	10	68
C1-SUM_WT DIV2 neuron #1_all_1x1	N5	Default	Default	Default	14.789	16.744	6.356	7	36	18					C2-SUM_WT DIV2 neuron #1_all_1x1	N5	Default	Default	Default	14.789	16.209	10.068	2	37						C4-SUM_WT DIV2 neuron #1_all_1x1	N5	Default	Default	Default	14.789	21.36	6.603	8	38
C1-SUM_WT DIV2 neuron #1_all_1x1	N6	Default	Default	Default	12.708	19.237	6.145	8	35	16					C2-SUM_WT DIV2 neuron #1_all_1x1	N6	Default	Default	Default	12.708	24.289	17.142	3	88						C4-SUM_WT DIV2 neuron #1_all_1x1	N6	Default	Default	Default	12.708	31.934	8.936	15	57
C1-SUM_WT DIV2 neuron #1_all_1x1	N7	Default	Default	Default	13.059	25.058	9.669	9	51	18					C2-SUM_WT DIV2 neuron #1_all_1x1	N7	Default	Default	Default	13.059	21.512	23.324	2	73						C4-SUM_WT DIV2 neuron #1_all_1x1	N7	Default	Default	Default	13.059	26.36	19.353	5	62
Image	Tracing	Segment	Vertex	X (um)	Y (um)	Value (a.u.)									Image	Tracing	Segment	Vertex	X (um)	Y (um)	Value (a.u.)	Normalized to GFP								Image	Tracing	Segment	Vertex	X (um)	Y (um)	Value (a.u.)	Normalized to GFP		Acetylated:Tyrosinated ratio
C1-SUM_WT DIV2 neuron #1_all_1x1	N1	1	1	17.733	59.733	17									C2-SUM_WT DIV2 neuron #1_all_1x1	N1	1	1	17.733	59.733	4	0.235294								C4-SUM_WT DIV2 neuron #1_all_1x1	N1	1	1	17.733	59.733	12	0.705882		0.333333
C1-SUM_WT DIV2 neuron #1_all_1x1	N1	1	2	17.733	59.067	12									C2-SUM_WT DIV2 neuron #1_all_1x1	N1	1	2	17.733	59.067	4	0.333333								C4-SUM_WT DIV2 neuron #1_all_1x1	N1	1	2	17.733	59.067	12	1		0.333333
C1-SUM_WT DIV2 neuron #1_all_1x1	N1	1	3	17.867	58.4	15									C2-SUM_WT DIV2 neuron #1_all_1x1	N1	1	3	17.867	58.4	6	0.4								C4-SUM_WT DIV2 neuron #1_all_1x1	N1	1	3	17.867	58.4	12	0.8		0.5
C1-SUM_WT DIV2 neuron #1_all_1x1	N1	1	4	18	57.733	7									C2-SUM_WT DIV2 neuron #1_all_1x1	N1	1	4	18	57.733	5	0.714286								C4-SUM_WT DIV2 neuron #1_all_1x1	N1	1	4	18	57.733	12	1.71429		0.416667
C1-SUM_WT DIV2 neuron #1_all_1x1	N1	1	5	18.133	57.067	11									C2-SUM_WT DIV2 neuron #1_all_1x1	N1	1	5	18.133	57.067	6	0.545455								C4-SUM_WT DIV2 neuron #1_all_1x1	N1	1	5	18.133	57.067	11	1		0.545455
C1-SUM_WT DIV2 neuron #1_all_1x1	N1	1	6	18.267	56.4	9									C2-SUM_WT DIV2 neuron #1_all_1x1	N1	1	6	18.267	56.4	13	1.44444								C4-SUM_WT DIV2 neuron #1_all_1x1	N1	1	6	18.267	56.4	23	2.55556		0.565217
C1-SUM_WT DIV2 neuron #1_all_1x1	N1	1	7	18.533	55.733	16									C2-SUM_WT DIV2 neuron #1_all_1x1	N1	1	7	18.533	55.733	15	0.9375								C4-SUM_WT DIV2 neuron #1_all_1x1	N1	1	7	18.533	55.733	33	2.0625		0.454545
C1-SUM_WT DIV2 neuron #1_all_1x1	N1	1	8	18.933	55.067	16									C2-SUM_WT DIV2 neuron #1_all_1x1	N1	1	8	18.933	55.067	15	0.9375	0.693477							C4-SUM_WT DIV2 neuron #1_all_1x1	N1	1	8	18.933	55.067	33	2.0625	1.48759	0.454545	0.450387
C1-SUM_WT DIV2 neuron #1_all_1x1	N1	1	9	19.467	54.4	21									C2-SUM_WT DIV2 neuron #1_all_1x1	N1	1	9	19.467	54.4	24	1.14286								C4-SUM_WT DIV2 neuron #1_all_1x1	N1	1	9	19.467	54.4	36	1.71429		0.666667
C1-SUM_WT DIV2 neuron #1_all_1x1	N1	1	10	19.733	53.733	18									C2-SUM_WT DIV2 neuron #1_all_1x1	N1	1	10	19.733	53.733	21	1.16667								C4-SUM_WT DIV2 neuron #1_all_1x1	N1	1	10	19.733	53.733	36	2		0.583333
C1-SUM_WT DIV2 neuron #1_all_1x1	N1	1	11	20	53.067	14									C2-SUM_WT DIV2 neuron #1_all_1x1	N1	1	11	20	53.067	18	1.28571								C4-SUM_WT DIV2 neuron #1_all_1x1	N1	1	11	20	53.067	35	2.5		0.514286
C1-SUM_WT DIV2 neuron #1_all_1x1	N1	1	12	20.4	52.4	18									C2-SUM_WT DIV2 neuron #1_all_1x1	N1	1	12	20.4	52.4	26	1.44444								C4-SUM_WT DIV2 neuron #1_all_1x1	N1	1	12	20.4	52.4	34	1.88889		0.764706
C1-SUM_WT DIV2 neuron #1_all_1x1	N1	1	13	20.933	51.733	24									C2-SUM_WT DIV2 neuron #1_all_1x1	N1	1	13	20.933	51.733	37	1.54167								C4-SUM_WT DIV2 neuron #1_all_1x1	N1	1	13	20.933	51.733	35	1.45833		1.05714
C1-SUM_WT DIV2 neuron #1_all_1x1	N1	1	14	21.2	51.067	17									C2-SUM_WT DIV2 neuron #1_all_1x1	N1	1	14	21.2	51.067	35	2.05882								C4-SUM_WT DIV2 neuron #1_all_1x1	N1	1	14	21.2	51.067	31	1.82353		1.12903
C1-SUM_WT DIV2 neuron #1_all_1x1	N1	1	15	21.333	50.4	9									C2-SUM_WT DIV2 neuron #1_all_1x1	N1	1	15	21.333	50.4	23	2.55556								C4-SUM_WT DIV2 neuron #1_all_1x1	N1	1	15	21.333	50.4	19	2.11111		1.21053
C1-SUM_WT DIV2 neuron #1_all_1x1	N1	1	16	21.867	49.733	12									C2-SUM_WT DIV2 neuron #1_all_1x1	N1	1	16	21.867	49.733	54	4.5	1.96197							C4-SUM_WT DIV2 neuron #1_all_1x1	N1	1	16	21.867	49.733	33	2.75	2.03077	1.63636	0.945257
C1-SUM_WT DIV2 neuron #1_all_1x1	N1	1	17	22.267	49.067	14									C2-SUM_WT DIV2 neuron #1_all_1x1	N1	1	17	22.267	49.067	64	4.57143								C4-SUM_WT DIV2 neuron #1_all_1x1	N1	1	17	22.267	49.067	33	2.35714
C1-SUM_WT DIV2 neuron #1_all_1x1	N1	1	18	22.667	48.4	14									C2-SUM_WT DIV2 neuron #1_all_1x1	N1	1	18	22.667	48.4	72	5.14286								C4-SUM_WT DIV2 neuron #1_all_1x1	N1	1	18	22.667	48.4	33	2.35714
C1-SUM_WT DIV2 neuron #1_all_1x1	N1	1	19	23.067	47.733	24									C2-SUM_WT DIV2 neuron #1_all_1x1	N1	1	19	23.067	47.733	78	3.25								C4-SUM_WT DIV2 neuron #1_all_1x1	N1	1	19	23.067	47.733	41	1.70833
C1-SUM_WT DIV2 neuron #1_all_1x1	N1	1	20	23.333	47.067	19									C2-SUM_WT DIV2 neuron #1_all_1x1	N1	1	20	23.333	47.067	74	3.89474								C4-SUM_WT DIV2 neuron #1_all_1x1	N1	1	20	23.333	47.067	42	2.21053
C1-SUM_WT DIV2 neuron #1_all_1x1	N1	1	21	23.6	46.4	25									C2-SUM_WT DIV2 neuron #1_all_1x1	N1	1	21	23.6	46.4	61	2.44								C4-SUM_WT DIV2 neuron #1_all_1x1	N1	1	21	23.6	46.4	37	1.48
C1-SUM_WT DIV2 neuron #1_all_1x1	N1	1	22	24	45.733	15									C2-SUM_WT DIV2 neuron #1_all_1x1	N1	1	22	24	45.733	56	3.73333								C4-SUM_WT DIV2 neuron #1_all_1x1	N1	1	22	24	45.733	41	2.73333
C1-SUM_WT DIV2 neuron #1_all_1x1	N1	1	23	24.667	45.067	18									C2-SUM_WT DIV2 neuron #1_all_1x1	N1	1	23	24.667	45.067	83	4.61111								C4-SUM_WT DIV2 neuron #1_all_1x1	N1	1	23	24.667	45.067	50	2.77778
C1-SUM_WT DIV2 neuron #1_all_1x1	N1	1	24	25.2	44.4	39									C2-SUM_WT DIV2 neuron #1_all_1x1	N1	1	24	25.2	44.4	90	2.30769								C4-SUM_WT DIV2 neuron #1_all_1x1	N1	1	24	25.2	44.4	48	1.23077
C1-SUM_WT DIV2 neuron #1_all_1x1	N1	1	25	25.867	43.733	22									C2-SUM_WT DIV2 neuron #1_all_1x1	N1	1	25	25.867	43.733	90	4.09091								C4-SUM_WT DIV2 neuron #1_all_1x1	N1	1	25	25.867	43.733	37	1.68182
C1-SUM_WT DIV2 neuron #1_all_1x1	N1	1	26	26.533	43.067	25									C2-SUM_WT DIV2 neuron #1_all_1x1	N1	1	26	26.533	43.067	81	3.24								C4-SUM_WT DIV2 neuron #1_all_1x1	N1	1	26	26.533	43.067	38	1.52
C1-SUM_WT DIV2 neuron #1_all_1x1	N1	1	27	27.067	42.4	21									C2-SUM_WT DIV2 neuron #1_all_1x1	N1	1	27	27.067	42.4	89	4.2381								C4-SUM_WT DIV2 neuron #1_all_1x1	N1	1	27	27.067	42.4	48	2.28571
C1-SUM_WT DIV2 neuron #1_all_1x1	N1	1	28	27.733	41.733	33									C2-SUM_WT DIV2 neuron #1_all_1x1	N1	1	28	27.733	41.733	96	2.90909								C4-SUM_WT DIV2 neuron #1_all_1x1	N1	1	28	27.733	41.733	46	1.39394
C1-SUM_WT DIV2 neuron #1_all_1x1	N1	1	29	28.4	41.067	16									C2-SUM_WT DIV2 neuron #1_all_1x1	N1	1	29	28.4	41.067	108	6.75								C4-SUM_WT DIV2 neuron #1_all_1x1	N1	1	29	28.4	41.067	57	3.5625
C1-SUM_WT DIV2 neuron #1_all_1x1	N1	1	30	29.067	40.4	20									C2-SUM_WT DIV2 neuron #1_all_1x1	N1	1	30	29.067	40.4	132	6.6								C4-SUM_WT DIV2 neuron #1_all_1x1	N1	1	30	29.067	40.4	64	3.2
C1-SUM_WT DIV2 neuron #1_all_1x1	N1	1	31	29.733	39.733	24									C2-SUM_WT DIV2 neuron #1_all_1x1	N1	1	31	29.733	39.733	118	4.91667								C4-SUM_WT DIV2 neuron #1_all_1x1	N1	1	31	29.733	39.733	80	3.33333
C1-SUM_WT DIV2 neuron #1_all_1x1	N1	1	32	30.4	39.067	27									C2-SUM_WT DIV2 neuron #1_all_1x1	N1	1	32	30.4	39.067	126	4.66667								C4-SUM_WT DIV2 neuron #1_all_1x1	N1	1	32	30.4	39.067	79	2.92593
C1-SUM_WT DIV2 neuron #1_all_1x1	N1	1	33	31.067	38.4	30									C2-SUM_WT DIV2 neuron #1_all_1x1	N1	1	33	31.067	38.4	124	4.13333								C4-SUM_WT DIV2 neuron #1_all_1x1	N1	1	33	31.067	38.4	64	2.13333
C1-SUM_WT DIV2 neuron #1_all_1x1	N1	1	34	31.6	37.733	32									C2-SUM_WT DIV2 neuron #1_all_1x1	N1	1	34	31.6	37.733	108	3.375								C4-SUM_WT DIV2 neuron #1_all_1x1	N1	1	34	31.6	37.733	69	2.15625
C1-SUM_WT DIV2 neuron #1_all_1x1	N1	1	35	32	37.067	43									C2-SUM_WT DIV2 neuron #1_all_1x1	N1	1	35	32	37.067	133	3.09302								C4-SUM_WT DIV2 neuron #1_all_1x1	N1	1	35	32	37.067	90	2.09302
C1-SUM_WT DIV2 neuron #1_all_1x1	N1	1	36	32.533	36.4	39									C2-SUM_WT DIV2 neuron #1_all_1x1	N1	1	36	32.533	36.4	141	3.61538								C4-SUM_WT DIV2 neuron #1_all_1x1	N1	1	36	32.533	36.4	106	2.71795
C1-SUM_WT DIV2 neuron #1_all_1x1	N1	1	37	33.067	35.733	45									C2-SUM_WT DIV2 neuron #1_all_1x1	N1	1	37	33.067	35.733	131	2.91111								C4-SUM_WT DIV2 neuron #1_all_1x1	N1	1	37	33.067	35.733	115	2.55556
C1-SUM_WT DIV2 neuron #1_all_1x1	N1	1	38	33.6	35.067	38									C2-SUM_WT DIV2 neuron #1_all_1x1	N1	1	38	33.6	35.067	124	3.26316								C4-SUM_WT DIV2 neuron #1_all_1x1	N1	1	38	33.6	35.067	100	2.63158
C1-SUM_WT DIV2 neuron #1_all_1x1	N1	1	39	34.133	34.4	47									C2-SUM_WT DIV2 neuron #1_all_1x1	N1	1	39	34.133	34.4	124	2.6383								C4-SUM_WT DIV2 neuron #1_all_1x1	N1	1	39	34.133	34.4	93	1.97872
C1-SUM_WT DIV2 neuron #1_all_1x1	N1	1	40	34.8	33.733	46									C2-SUM_WT DIV2 neuron #1_all_1x1	N1	1	40	34.8	33.733	132	2.86957								C4-SUM_WT DIV2 neuron #1_all_1x1	N1	1	40	34.8	33.733	109	2.36957
C1-SUM_WT DIV2 neuron #1_all_1x1	N1	1	41	35.467	33.067	50									C2-SUM_WT DIV2 neuron #1_all_1x1	N1	1	41	35.467	33.067	126	2.52								C4-SUM_WT DIV2 neuron #1_all_1x1	N1	1	41	35.467	33.067	92	1.84
C1-SUM_WT DIV2 neuron #1_all_1x1	N1	1	42	36	32.4	34									C2-SUM_WT DIV2 neuron #1_all_1x1	N1	1	42	36	32.4	126	3.70588								C4-SUM_WT DIV2 neuron #1_all_1x1	N1	1	42	36	32.4	74	2.17647
C1-SUM_WT DIV2 neuron #1_all_1x1	N1	1	43	36.267	31.733	53									C2-SUM_WT DIV2 neuron #1_all_1x1	N1	1	43	36.267	31.733	125	2.35849								C4-SUM_WT DIV2 neuron #1_all_1x1	N1	1	43	36.267	31.733	73	1.37736
C1-SUM_WT DIV2 neuron #1_all_1x1	N1	1	44	36.133	31.2	59									C2-SUM_WT DIV2 neuron #1_all_1x1	N1	1	44	36.133	31.2	129	2.18644								C4-SUM_WT DIV2 neuron #1_all_1x1	N1	1	44	36.133	31.2	74	1.25424
C1-SUM_WT DIV2 neuron #1_all_1x1	N1	1	45	36.133	30.933	61									C2-SUM_WT DIV2 neuron #1_all_1x1	N1	1	45	36.133	30.933	130	2.13115								C4-SUM_WT DIV2 neuron #1_all_1x1	N1	1	45	36.133	30.933	68	1.11475
C1-SUM_WT DIV2 neuron #1_all_1x1	N2	1	1	28.4	36.267	15									C2-SUM_WT DIV2 neuron #1_all_1x1	N2	1	1	28.4	36.267	4	0.266667								C4-SUM_WT DIV2 neuron #1_all_1x1	N2	1	1	28.4	36.267	10	0.666667		0.4
C1-SUM_WT DIV2 neuron #1_all_1x1	N2	1	2	28.533	35.6	29									C2-SUM_WT DIV2 neuron #1_all_1x1	N2	1	2	28.533	35.6	6	0.206897								C4-SUM_WT DIV2 neuron #1_all_1x1	N2	1	2	28.533	35.6	18	0.62069		0.333333
C1-SUM_WT DIV2 neuron #1_all_1x1	N2	1	3	28.933	34.933	19									C2-SUM_WT DIV2 neuron #1_all_1x1	N2	1	3	28.933	34.933	7	0.368421								C4-SUM_WT DIV2 neuron #1_all_1x1	N2	1	3	28.933	34.933	23	1.21053		0.304348
C1-SUM_WT DIV2 neuron #1_all_1x1	N2	1	4	29.2	34.267	34									C2-SUM_WT DIV2 neuron #1_all_1x1	N2	1	4	29.2	34.267	9	0.264706	0.276673							C4-SUM_WT DIV2 neuron #1_all_1x1	N2	1	4	29.2	34.267	24	0.705882	0.800941	0.375	0.35317
C1-SUM_WT DIV2 neuron #1_all_1x1	N2	1	5	29.2	33.6	18									C2-SUM_WT DIV2 neuron #1_all_1x1	N2	1	5	29.2	33.6	11	0.611111								C4-SUM_WT DIV2 neuron #1_all_1x1	N2	1	5	29.2	33.6	16	0.888889		0.6875
C1-SUM_WT DIV2 neuron #1_all_1x1	N2	1	6	29.333	32.933	21									C2-SUM_WT DIV2 neuron #1_all_1x1	N2	1	6	29.333	32.933	12	0.571429								C4-SUM_WT DIV2 neuron #1_all_1x1	N2	1	6	29.333	32.933	28	1.33333		0.428571
C1-SUM_WT DIV2 neuron #1_all_1x1	N2	1	7	29.867	32.267	11									C2-SUM_WT DIV2 neuron #1_all_1x1	N2	1	7	29.867	32.267	18	1.63636								C4-SUM_WT DIV2 neuron #1_all_1x1	N2	1	7	29.867	32.267	40	3.63636		0.45
C1-SUM_WT DIV2 neuron #1_all_1x1	N2	1	8	30.4	31.6	11									C2-SUM_WT DIV2 neuron #1_all_1x1	N2	1	8	30.4	31.6	27	2.45455	1.31836							C4-SUM_WT DIV2 neuron #1_all_1x1	N2	1	8	30.4	31.6	33	3	2.21465	0.818182	0.596063
C1-SUM_WT DIV2 neuron #1_all_1x1	N2	1	9	31.067	30.933	13									C2-SUM_WT DIV2 neuron #1_all_1x1	N2	1	9	31.067	30.933	28	2.15385								C4-SUM_WT DIV2 neuron #1_all_1x1	N2	1	9	31.067	30.933	31	2.38462
C1-SUM_WT DIV2 neuron #1_all_1x1	N2	1	10	31.733	30.267	22									C2-SUM_WT DIV2 neuron #1_all_1x1	N2	1	10	31.733	30.267	32	1.45455								C4-SUM_WT DIV2 neuron #1_all_1x1	N2	1	10	31.733	30.267	23	1.04545
C1-SUM_WT DIV2 neuron #1_all_1x1	N2	1	11	32.267	29.6	16									C2-SUM_WT DIV2 neuron #1_all_1x1	N2	1	11	32.267	29.6	42	2.625								C4-SUM_WT DIV2 neuron #1_all_1x1	N2	1	11	32.267	29.6	31	1.9375
C1-SUM_WT DIV2 neuron #1_all_1x1	N2	1	12	32.933	28.933	11									C2-SUM_WT DIV2 neuron #1_all_1x1	N2	1	12	32.933	28.933	37	3.36364								C4-SUM_WT DIV2 neuron #1_all_1x1	N2	1	12	32.933	28.933	28	2.54545
C1-SUM_WT DIV2 neuron #1_all_1x1	N2	1	13	33.467	28.4	26									C2-SUM_WT DIV2 neuron #1_all_1x1	N2	1	13	33.467	28.4	38	1.46154								C4-SUM_WT DIV2 neuron #1_all_1x1	N2	1	13	33.467	28.4	41	1.57692
C1-SUM_WT DIV2 neuron #1_all_1x1	N2	1	14	33.867	28	32									C2-SUM_WT DIV2 neuron #1_all_1x1	N2	1	14	33.867	28	50	1.5625								C4-SUM_WT DIV2 neuron #1_all_1x1	N2	1	14	33.867	28	38	1.1875
C1-SUM_WT DIV2 neuron #1_all_1x1	N3	1	1	8	28.133	15									C2-SUM_WT DIV2 neuron #1_all_1x1	N3	1	1	8	28.133	1	0.0666667								C4-SUM_WT DIV2 neuron #1_all_1x1	N3	1	1	8	28.133	7	0.466667
C1-SUM_WT DIV2 neuron #1_all_1x1	N3	1	2	8.667	28.133	7									C2-SUM_WT DIV2 neuron #1_all_1x1	N3	1	2	8.667	28.133	3	0.428571								C4-SUM_WT DIV2 neuron #1_all_1x1	N3	1	2	8.667	28.133	11	1.57143
C1-SUM_WT DIV2 neuron #1_all_1x1	N3	1	3	9.333	28.4	14									C2-SUM_WT DIV2 neuron #1_all_1x1	N3	1	3	9.333	28.4	2	0.142857								C4-SUM_WT DIV2 neuron #1_all_1x1	N3	1	3	9.333	28.4	7	0.5
C1-SUM_WT DIV2 neuron #1_all_1x1	N3	1	4	10	28.667	12									C2-SUM_WT DIV2 neuron #1_all_1x1	N3	1	4	10	28.667	3	0.25								C4-SUM_WT DIV2 neuron #1_all_1x1	N3	1	4	10	28.667	7	0.583333
C1-SUM_WT DIV2 neuron #1_all_1x1	N3	1	5	10.667	28.933	29									C2-SUM_WT DIV2 neuron #1_all_1x1	N3	1	5	10.667	28.933	4	0.137931								C4-SUM_WT DIV2 neuron #1_all_1x1	N3	1	5	10.667	28.933	15	0.517241
C1-SUM_WT DIV2 neuron #1_all_1x1	N3	1	6	11.333	29.2	44									C2-SUM_WT DIV2 neuron #1_all_1x1	N3	1	6	11.333	29.2	6	0.136364								C4-SUM_WT DIV2 neuron #1_all_1x1	N3	1	6	11.333	29.2	24	0.545455
C1-SUM_WT DIV2 neuron #1_all_1x1	N3	1	7	12	29.333	18									C2-SUM_WT DIV2 neuron #1_all_1x1	N3	1	7	12	29.333	7	0.388889								C4-SUM_WT DIV2 neuron #1_all_1x1	N3	1	7	12	29.333	21	1.16667
C1-SUM_WT DIV2 neuron #1_all_1x1	N3	1	8	12.667	29.2	22									C2-SUM_WT DIV2 neuron #1_all_1x1	N3	1	8	12.667	29.2	11	0.5								C4-SUM_WT DIV2 neuron #1_all_1x1	N3	1	8	12.667	29.2	30	1.36364
C1-SUM_WT DIV2 neuron #1_all_1x1	N3	1	9	13.333	29.067	26									C2-SUM_WT DIV2 neuron #1_all_1x1	N3	1	9	13.333	29.067	16	0.615385								C4-SUM_WT DIV2 neuron #1_all_1x1	N3	1	9	13.333	29.067	48	1.84615
C1-SUM_WT DIV2 neuron #1_all_1x1	N3	1	10	14	28.933	21									C2-SUM_WT DIV2 neuron #1_all_1x1	N3	1	10	14	28.933	24	1.14286								C4-SUM_WT DIV2 neuron #1_all_1x1	N3	1	10	14	28.933	52	2.47619
C1-SUM_WT DIV2 neuron #1_all_1x1	N3	1	11	14.667	28.667	39									C2-SUM_WT DIV2 neuron #1_all_1x1	N3	1	11	14.667	28.667	37	0.948718								C4-SUM_WT DIV2 neuron #1_all_1x1	N3	1	11	14.667	28.667	66	1.69231
C1-SUM_WT DIV2 neuron #1_all_1x1	N3	1	12	15.333	28.4	35									C2-SUM_WT DIV2 neuron #1_all_1x1	N3	1	12	15.333	28.4	49	1.4								C4-SUM_WT DIV2 neuron #1_all_1x1	N3	1	12	15.333	28.4	77	2.2
C1-SUM_WT DIV2 neuron #1_all_1x1	N3	1	13	16	28.133	42									C2-SUM_WT DIV2 neuron #1_all_1x1	N3	1	13	16	28.133	68	1.61905								C4-SUM_WT DIV2 neuron #1_all_1x1	N3	1	13	16	28.133	107	2.54762
C1-SUM_WT DIV2 neuron #1_all_1x1	N3	1	14	16.667	28	29									C2-SUM_WT DIV2 neuron #1_all_1x1	N3	1	14	16.667	28	77	2.65517								C4-SUM_WT DIV2 neuron #1_all_1x1	N3	1	14	16.667	28	84	2.89655
C1-SUM_WT DIV2 neuron #1_all_1x1	N3	1	15	17.333	27.733	20									C2-SUM_WT DIV2 neuron #1_all_1x1	N3	1	15	17.333	27.733	87	4.35								C4-SUM_WT DIV2 neuron #1_all_1x1	N3	1	15	17.333	27.733	67	3.35
C1-SUM_WT DIV2 neuron #1_all_1x1	N3	1	16	18	27.467	34									C2-SUM_WT DIV2 neuron #1_all_1x1	N3	1	16	18	27.467	89	2.61765								C4-SUM_WT DIV2 neuron #1_all_1x1	N3	1	16	18	27.467	62	1.82353
C1-SUM_WT DIV2 neuron #1_all_1x1	N3	1	17	18.667	27.2	18									C2-SUM_WT DIV2 neuron #1_all_1x1	N3	1	17	18.667	27.2	92	5.11111								C4-SUM_WT DIV2 neuron #1_all_1x1	N3	1	17	18.667	27.2	62	3.44444
C1-SUM_WT DIV2 neuron #1_all_1x1	N3	1	18	19.333	27.2	33									C2-SUM_WT DIV2 neuron #1_all_1x1	N3	1	18	19.333	27.2	92	2.78788								C4-SUM_WT DIV2 neuron #1_all_1x1	N3	1	18	19.333	27.2	65	1.9697
C1-SUM_WT DIV2 neuron #1_all_1x1	N3	1	19	20	27.2	47									C2-SUM_WT DIV2 neuron #1_all_1x1	N3	1	19	20	27.2	92	1.95745								C4-SUM_WT DIV2 neuron #1_all_1x1	N3	1	19	20	27.2	71	1.51064
C1-SUM_WT DIV2 neuron #1_all_1x1	N3	1	20	20.667	27.067	27									C2-SUM_WT DIV2 neuron #1_all_1x1	N3	1	20	20.667	27.067	104	3.85185								C4-SUM_WT DIV2 neuron #1_all_1x1	N3	1	20	20.667	27.067	70	2.59259
C1-SUM_WT DIV2 neuron #1_all_1x1	N3	1	21	21.333	26.933	39									C2-SUM_WT DIV2 neuron #1_all_1x1	N3	1	21	21.333	26.933	111	2.84615								C4-SUM_WT DIV2 neuron #1_all_1x1	N3	1	21	21.333	26.933	74	1.89744
C1-SUM_WT DIV2 neuron #1_all_1x1	N3	1	22	22	26.8	29									C2-SUM_WT DIV2 neuron #1_all_1x1	N3	1	22	22	26.8	118	4.06897								C4-SUM_WT DIV2 neuron #1_all_1x1	N3	1	22	22	26.8	74	2.55172
C1-SUM_WT DIV2 neuron #1_all_1x1	N3	1	23	22.667	26.533	27									C2-SUM_WT DIV2 neuron #1_all_1x1	N3	1	23	22.667	26.533	128	4.74074								C4-SUM_WT DIV2 neuron #1_all_1x1	N3	1	23	22.667	26.533	81	3
C1-SUM_WT DIV2 neuron #1_all_1x1	N3	1	24	23.333	26.4	39									C2-SUM_WT DIV2 neuron #1_all_1x1	N3	1	24	23.333	26.4	126	3.23077								C4-SUM_WT DIV2 neuron #1_all_1x1	N3	1	24	23.333	26.4	73	1.87179
C1-SUM_WT DIV2 neuron #1_all_1x1	N3	1	25	24	26.133	32									C2-SUM_WT DIV2 neuron #1_all_1x1	N3	1	25	24	26.133	138	4.3125								C4-SUM_WT DIV2 neuron #1_all_1x1	N3	1	25	24	26.133	77	2.40625
C1-SUM_WT DIV2 neuron #1_all_1x1	N3	1	26	24.667	26	31									C2-SUM_WT DIV2 neuron #1_all_1x1	N3	1	26	24.667	26	154	4.96774								C4-SUM_WT DIV2 neuron #1_all_1x1	N3	1	26	24.667	26	81	2.6129
C1-SUM_WT DIV2 neuron #1_all_1x1	N3	1	27	25.333	25.867	35									C2-SUM_WT DIV2 neuron #1_all_1x1	N3	1	27	25.333	25.867	138	3.94286								C4-SUM_WT DIV2 neuron #1_all_1x1	N3	1	27	25.333	25.867	77	2.2
C1-SUM_WT DIV2 neuron #1_all_1x1	N3	1	28	26	25.733	34									C2-SUM_WT DIV2 neuron #1_all_1x1	N3	1	28	26	25.733	129	3.79412								C4-SUM_WT DIV2 neuron #1_all_1x1	N3	1	28	26	25.733	75	2.20588
C1-SUM_WT DIV2 neuron #1_all_1x1	N3	1	29	26.667	25.733	28									C2-SUM_WT DIV2 neuron #1_all_1x1	N3	1	29	26.667	25.733	159	5.67857								C4-SUM_WT DIV2 neuron #1_all_1x1	N3	1	29	26.667	25.733	83	2.96429
C1-SUM_WT DIV2 neuron #1_all_1x1	N3	1	30	27.333	25.733	18									C2-SUM_WT DIV2 neuron #1_all_1x1	N3	1	30	27.333	25.733	167	9.27778								C4-SUM_WT DIV2 neuron #1_all_1x1	N3	1	30	27.333	25.733	92	5.11111
C1-SUM_WT DIV2 neuron #1_all_1x1	N3	1	31	28	25.733	31									C2-SUM_WT DIV2 neuron #1_all_1x1	N3	1	31	28	25.733	169	5.45161								C4-SUM_WT DIV2 neuron #1_all_1x1	N3	1	31	28	25.733	94	3.03226
C1-SUM_WT DIV2 neuron #1_all_1x1	N3	1	32	28.667	25.733	37									C2-SUM_WT DIV2 neuron #1_all_1x1	N3	1	32	28.667	25.733	168	4.54054								C4-SUM_WT DIV2 neuron #1_all_1x1	N3	1	32	28.667	25.733	88	2.37838
C1-SUM_WT DIV2 neuron #1_all_1x1	N3	1	33	29.333	25.733	47									C2-SUM_WT DIV2 neuron #1_all_1x1	N3	1	33	29.333	25.733	175	3.7234								C4-SUM_WT DIV2 neuron #1_all_1x1	N3	1	33	29.333	25.733	100	2.12766
C1-SUM_WT DIV2 neuron #1_all_1x1	N3	1	34	30	25.733	43									C2-SUM_WT DIV2 neuron #1_all_1x1	N3	1	34	30	25.733	178	4.13953								C4-SUM_WT DIV2 neuron #1_all_1x1	N3	1	34	30	25.733	101	2.34884
C1-SUM_WT DIV2 neuron #1_all_1x1	N3	1	35	30.667	25.733	40									C2-SUM_WT DIV2 neuron #1_all_1x1	N3	1	35	30.667	25.733	177	4.425								C4-SUM_WT DIV2 neuron #1_all_1x1	N3	1	35	30.667	25.733	96	2.4
C1-SUM_WT DIV2 neuron #1_all_1x1	N3	1	36	31.333	25.733	37									C2-SUM_WT DIV2 neuron #1_all_1x1	N3	1	36	31.333	25.733	174	4.7027								C4-SUM_WT DIV2 neuron #1_all_1x1	N3	1	36	31.333	25.733	84	2.27027
C1-SUM_WT DIV2 neuron #1_all_1x1	N3	1	37	32	25.733	49									C2-SUM_WT DIV2 neuron #1_all_1x1	N3	1	37	32	25.733	170	3.46939								C4-SUM_WT DIV2 neuron #1_all_1x1	N3	1	37	32	25.733	77	1.57143
C1-SUM_WT DIV2 neuron #1_all_1x1	N3	1	38	32.4	25.6	40									C2-SUM_WT DIV2 neuron #1_all_1x1	N3	1	38	32.4	25.6	165	4.125								C4-SUM_WT DIV2 neuron #1_all_1x1	N3	1	38	32.4	25.6	82	2.05
C1-SUM_WT DIV2 neuron #1_all_1x1	N4	1	1	39.2	3.333	8									C2-SUM_WT DIV2 neuron #1_all_1x1	N4	1	1	39.2	3.333	3	0.375								C4-SUM_WT DIV2 neuron #1_all_1x1	N4	1	1	39.2	3.333	16	2
C1-SUM_WT DIV2 neuron #1_all_1x1	N4	1	2	38.933	4	9									C2-SUM_WT DIV2 neuron #1_all_1x1	N4	1	2	38.933	4	3	0.333333								C4-SUM_WT DIV2 neuron #1_all_1x1	N4	1	2	38.933	4	17	1.88889
C1-SUM_WT DIV2 neuron #1_all_1x1	N4	1	3	38.933	4.667	8									C2-SUM_WT DIV2 neuron #1_all_1x1	N4	1	3	38.933	4.667	3	0.375								C4-SUM_WT DIV2 neuron #1_all_1x1	N4	1	3	38.933	4.667	16	2
C1-SUM_WT DIV2 neuron #1_all_1x1	N4	1	4	38.933	5.333	18									C2-SUM_WT DIV2 neuron #1_all_1x1	N4	1	4	38.933	5.333	2	0.111111								C4-SUM_WT DIV2 neuron #1_all_1x1	N4	1	4	38.933	5.333	14	0.777778
C1-SUM_WT DIV2 neuron #1_all_1x1	N4	1	5	38.933	6	16									C2-SUM_WT DIV2 neuron #1_all_1x1	N4	1	5	38.933	6	3	0.1875								C4-SUM_WT DIV2 neuron #1_all_1x1	N4	1	5	38.933	6	19	1.1875
C1-SUM_WT DIV2 neuron #1_all_1x1	N4	1	6	38.933	6.667	11									C2-SUM_WT DIV2 neuron #1_all_1x1	N4	1	6	38.933	6.667	4	0.363636								C4-SUM_WT DIV2 neuron #1_all_1x1	N4	1	6	38.933	6.667	22	2
C1-SUM_WT DIV2 neuron #1_all_1x1	N4	1	7	38.933	7.333	14									C2-SUM_WT DIV2 neuron #1_all_1x1	N4	1	7	38.933	7.333	6	0.428571								C4-SUM_WT DIV2 neuron #1_all_1x1	N4	1	7	38.933	7.333	21	1.5
C1-SUM_WT DIV2 neuron #1_all_1x1	N4	1	8	38.933	8	13									C2-SUM_WT DIV2 neuron #1_all_1x1	N4	1	8	38.933	8	10	0.769231								C4-SUM_WT DIV2 neuron #1_all_1x1	N4	1	8	38.933	8	27	2.07692
C1-SUM_WT DIV2 neuron #1_all_1x1	N4	1	9	38.933	8.667	15									C2-SUM_WT DIV2 neuron #1_all_1x1	N4	1	9	38.933	8.667	8	0.533333								C4-SUM_WT DIV2 neuron #1_all_1x1	N4	1	9	38.933	8.667	23	1.53333
C1-SUM_WT DIV2 neuron #1_all_1x1	N4	1	10	38.8	9.333	29									C2-SUM_WT DIV2 neuron #1_all_1x1	N4	1	10	38.8	9.333	10	0.344828								C4-SUM_WT DIV2 neuron #1_all_1x1	N4	1	10	38.8	9.333	25	0.862069
C1-SUM_WT DIV2 neuron #1_all_1x1	N4	1	11	38.667	10	18									C2-SUM_WT DIV2 neuron #1_all_1x1	N4	1	11	38.667	10	10	0.555556								C4-SUM_WT DIV2 neuron #1_all_1x1	N4	1	11	38.667	10	20	1.11111
C1-SUM_WT DIV2 neuron #1_all_1x1	N4	1	12	38.4	10.667	16									C2-SUM_WT DIV2 neuron #1_all_1x1	N4	1	12	38.4	10.667	9	0.5625								C4-SUM_WT DIV2 neuron #1_all_1x1	N4	1	12	38.4	10.667	14	0.875
C1-SUM_WT DIV2 neuron #1_all_1x1	N4	1	13	38.4	11.333	11									C2-SUM_WT DIV2 neuron #1_all_1x1	N4	1	13	38.4	11.333	17	1.54545								C4-SUM_WT DIV2 neuron #1_all_1x1	N4	1	13	38.4	11.333	17	1.54545
C1-SUM_WT DIV2 neuron #1_all_1x1	N4	1	14	38.267	12	13									C2-SUM_WT DIV2 neuron #1_all_1x1	N4	1	14	38.267	12	14	1.07692								C4-SUM_WT DIV2 neuron #1_all_1x1	N4	1	14	38.267	12	15	1.15385
C1-SUM_WT DIV2 neuron #1_all_1x1	N4	1	15	38.267	12.667	11									C2-SUM_WT DIV2 neuron #1_all_1x1	N4	1	15	38.267	12.667	17	1.54545								C4-SUM_WT DIV2 neuron #1_all_1x1	N4	1	15	38.267	12.667	15	1.36364
C1-SUM_WT DIV2 neuron #1_all_1x1	N4	1	16	38.267	13.333	8									C2-SUM_WT DIV2 neuron #1_all_1x1	N4	1	16	38.267	13.333	19	2.375								C4-SUM_WT DIV2 neuron #1_all_1x1	N4	1	16	38.267	13.333	14	1.75
C1-SUM_WT DIV2 neuron #1_all_1x1	N4	1	17	38.267	14	11									C2-SUM_WT DIV2 neuron #1_all_1x1	N4	1	17	38.267	14	19	1.72727								C4-SUM_WT DIV2 neuron #1_all_1x1	N4	1	17	38.267	14	12	1.09091
C1-SUM_WT DIV2 neuron #1_all_1x1	N4	1	18	38.4	14.667	8									C2-SUM_WT DIV2 neuron #1_all_1x1	N4	1	18	38.4	14.667	20	2.5								C4-SUM_WT DIV2 neuron #1_all_1x1	N4	1	18	38.4	14.667	15	1.875
C1-SUM_WT DIV2 neuron #1_all_1x1	N4	1	19	38.533	15.333	16									C2-SUM_WT DIV2 neuron #1_all_1x1	N4	1	19	38.533	15.333	21	1.3125								C4-SUM_WT DIV2 neuron #1_all_1x1	N4	1	19	38.533	15.333	26	1.625
C1-SUM_WT DIV2 neuron #1_all_1x1	N4	1	20	38.533	16	19									C2-SUM_WT DIV2 neuron #1_all_1x1	N4	1	20	38.533	16	23	1.21053								C4-SUM_WT DIV2 neuron #1_all_1x1	N4	1	20	38.533	16	24	1.26316
C1-SUM_WT DIV2 neuron #1_all_1x1	N4	1	21	38.533	16.667	24									C2-SUM_WT DIV2 neuron #1_all_1x1	N4	1	21	38.533	16.667	24	1								C4-SUM_WT DIV2 neuron #1_all_1x1	N4	1	21	38.533	16.667	23	0.958333
C1-SUM_WT DIV2 neuron #1_all_1x1	N4	1	22	38.533	17.333	17									C2-SUM_WT DIV2 neuron #1_all_1x1	N4	1	22	38.533	17.333	24	1.41176								C4-SUM_WT DIV2 neuron #1_all_1x1	N4	1	22	38.533	17.333	23	1.35294
C1-SUM_WT DIV2 neuron #1_all_1x1	N4	1	23	38.533	18	20									C2-SUM_WT DIV2 neuron #1_all_1x1	N4	1	23	38.533	18	26	1.3								C4-SUM_WT DIV2 neuron #1_all_1x1	N4	1	23	38.533	18	25	1.25
C1-SUM_WT DIV2 neuron #1_all_1x1	N4	1	24	38.4	18.667	16									C2-SUM_WT DIV2 neuron #1_all_1x1	N4	1	24	38.4	18.667	24	1.5								C4-SUM_WT DIV2 neuron #1_all_1x1	N4	1	24	38.4	18.667	39	2.4375
C1-SUM_WT DIV2 neuron #1_all_1x1	N4	1	25	38.4	19.2	22									C2-SUM_WT DIV2 neuron #1_all_1x1	N4	1	25	38.4	19.2	31	1.40909								C4-SUM_WT DIV2 neuron #1_all_1x1	N4	1	25	38.4	19.2	68	3.09091
C1-SUM_WT DIV2 neuron #1_all_1x1	N5	1	1	51.6	10	14									C2-SUM_WT DIV2 neuron #1_all_1x1	N5	1	1	51.6	10	8	0.571429								C4-SUM_WT DIV2 neuron #1_all_1x1	N5	1	1	51.6	10	18	1.28571
C1-SUM_WT DIV2 neuron #1_all_1x1	N5	1	2	50.933	10.667	12									C2-SUM_WT DIV2 neuron #1_all_1x1	N5	1	2	50.933	10.667	6	0.5								C4-SUM_WT DIV2 neuron #1_all_1x1	N5	1	2	50.933	10.667	12	1
C1-SUM_WT DIV2 neuron #1_all_1x1	N5	1	3	50.267	11.333	17									C2-SUM_WT DIV2 neuron #1_all_1x1	N5	1	3	50.267	11.333	7	0.411765								C4-SUM_WT DIV2 neuron #1_all_1x1	N5	1	3	50.267	11.333	20	1.17647
C1-SUM_WT DIV2 neuron #1_all_1x1	N5	1	4	49.6	12	13									C2-SUM_WT DIV2 neuron #1_all_1x1	N5	1	4	49.6	12	8	0.615385								C4-SUM_WT DIV2 neuron #1_all_1x1	N5	1	4	49.6	12	35	2.69231
C1-SUM_WT DIV2 neuron #1_all_1x1	N5	1	5	48.933	12.667	10									C2-SUM_WT DIV2 neuron #1_all_1x1	N5	1	5	48.933	12.667	7	0.7								C4-SUM_WT DIV2 neuron #1_all_1x1	N5	1	5	48.933	12.667	22	2.2
C1-SUM_WT DIV2 neuron #1_all_1x1	N5	1	6	48.267	13.2	9									C2-SUM_WT DIV2 neuron #1_all_1x1	N5	1	6	48.267	13.2	13	1.44444								C4-SUM_WT DIV2 neuron #1_all_1x1	N5	1	6	48.267	13.2	24	2.66667
C1-SUM_WT DIV2 neuron #1_all_1x1	N5	1	7	47.6	13.733	14									C2-SUM_WT DIV2 neuron #1_all_1x1	N5	1	7	47.6	13.733	14	1								C4-SUM_WT DIV2 neuron #1_all_1x1	N5	1	7	47.6	13.733	23	1.64286
C1-SUM_WT DIV2 neuron #1_all_1x1	N5	1	8	46.933	14.4	15									C2-SUM_WT DIV2 neuron #1_all_1x1	N5	1	8	46.933	14.4	19	1.26667								C4-SUM_WT DIV2 neuron #1_all_1x1	N5	1	8	46.933	14.4	18	1.2
C1-SUM_WT DIV2 neuron #1_all_1x1	N5	1	9	46.267	14.933	20									C2-SUM_WT DIV2 neuron #1_all_1x1	N5	1	9	46.267	14.933	28	1.4								C4-SUM_WT DIV2 neuron #1_all_1x1	N5	1	9	46.267	14.933	17	0.85
C1-SUM_WT DIV2 neuron #1_all_1x1	N5	1	10	45.6	15.467	9									C2-SUM_WT DIV2 neuron #1_all_1x1	N5	1	10	45.6	15.467	24	2.66667								C4-SUM_WT DIV2 neuron #1_all_1x1	N5	1	10	45.6	15.467	12	1.33333
C1-SUM_WT DIV2 neuron #1_all_1x1	N5	1	11	44.933	15.867	18									C2-SUM_WT DIV2 neuron #1_all_1x1	N5	1	11	44.933	15.867	23	1.27778								C4-SUM_WT DIV2 neuron #1_all_1x1	N5	1	11	44.933	15.867	18	1
C1-SUM_WT DIV2 neuron #1_all_1x1	N5	1	12	44.267	16.4	18									C2-SUM_WT DIV2 neuron #1_all_1x1	N5	1	12	44.267	16.4	32	1.77778								C4-SUM_WT DIV2 neuron #1_all_1x1	N5	1	12	44.267	16.4	25	1.38889
C1-SUM_WT DIV2 neuron #1_all_1x1	N5	1	13	43.6	16.933	23									C2-SUM_WT DIV2 neuron #1_all_1x1	N5	1	13	43.6	16.933	31	1.34783								C4-SUM_WT DIV2 neuron #1_all_1x1	N5	1	13	43.6	16.933	25	1.08696
C1-SUM_WT DIV2 neuron #1_all_1x1	N5	1	14	42.933	17.6	23									C2-SUM_WT DIV2 neuron #1_all_1x1	N5	1	14	42.933	17.6	36	1.56522								C4-SUM_WT DIV2 neuron #1_all_1x1	N5	1	14	42.933	17.6	28	1.21739
C1-SUM_WT DIV2 neuron #1_all_1x1	N5	1	15	42.267	18.133	30									C2-SUM_WT DIV2 neuron #1_all_1x1	N5	1	15	42.267	18.133	35	1.16667								C4-SUM_WT DIV2 neuron #1_all_1x1	N5	1	15	42.267	18.133	30	1
C1-SUM_WT DIV2 neuron #1_all_1x1	N5	1	16	41.6	18.8	22									C2-SUM_WT DIV2 neuron #1_all_1x1	N5	1	16	41.6	18.8	31	1.40909								C4-SUM_WT DIV2 neuron #1_all_1x1	N5	1	16	41.6	18.8	25	1.13636
C1-SUM_WT DIV2 neuron #1_all_1x1	N5	1	17	40.933	19.067	27									C2-SUM_WT DIV2 neuron #1_all_1x1	N5	1	17	40.933	19.067	14	0.518519								C4-SUM_WT DIV2 neuron #1_all_1x1	N5	1	17	40.933	19.067	20	0.740741
C1-SUM_WT DIV2 neuron #1_all_1x1	N5	1	18	40.267	19.333	28									C2-SUM_WT DIV2 neuron #1_all_1x1	N5	1	18	40.267	19.333	13	0.464286								C4-SUM_WT DIV2 neuron #1_all_1x1	N5	1	18	40.267	19.333	23	0.821429
C1-SUM_WT DIV2 neuron #1_all_1x1	N6	1	1	53.733	15.733	13									C2-SUM_WT DIV2 neuron #1_all_1x1	N6	1	1	53.733	15.733	4	0.307692								C4-SUM_WT DIV2 neuron #1_all_1x1	N6	1	1	53.733	15.733	20	1.53846
C1-SUM_WT DIV2 neuron #1_all_1x1	N6	1	2	53.067	16	15									C2-SUM_WT DIV2 neuron #1_all_1x1	N6	1	2	53.067	16	3	0.2								C4-SUM_WT DIV2 neuron #1_all_1x1	N6	1	2	53.067	16	16	1.06667
C1-SUM_WT DIV2 neuron #1_all_1x1	N6	1	3	52.4	16	18									C2-SUM_WT DIV2 neuron #1_all_1x1	N6	1	3	52.4	16	7	0.388889								C4-SUM_WT DIV2 neuron #1_all_1x1	N6	1	3	52.4	16	29	1.61111
C1-SUM_WT DIV2 neuron #1_all_1x1	N6	1	4	51.733	16	16									C2-SUM_WT DIV2 neuron #1_all_1x1	N6	1	4	51.733	16	6	0.375								C4-SUM_WT DIV2 neuron #1_all_1x1	N6	1	4	51.733	16	32	2
C1-SUM_WT DIV2 neuron #1_all_1x1	N6	1	5	51.067	16.267	8									C2-SUM_WT DIV2 neuron #1_all_1x1	N6	1	5	51.067	16.267	6	0.75								C4-SUM_WT DIV2 neuron #1_all_1x1	N6	1	5	51.067	16.267	34	4.25
C1-SUM_WT DIV2 neuron #1_all_1x1	N6	1	6	50.4	16.8	23									C2-SUM_WT DIV2 neuron #1_all_1x1	N6	1	6	50.4	16.8	18	0.782609								C4-SUM_WT DIV2 neuron #1_all_1x1	N6	1	6	50.4	16.8	46	2
C1-SUM_WT DIV2 neuron #1_all_1x1	N6	1	7	49.733	17.333	16									C2-SUM_WT DIV2 neuron #1_all_1x1	N6	1	7	49.733	17.333	24	1.5								C4-SUM_WT DIV2 neuron #1_all_1x1	N6	1	7	49.733	17.333	52	3.25
C1-SUM_WT DIV2 neuron #1_all_1x1	N6	1	8	49.067	18	15									C2-SUM_WT DIV2 neuron #1_all_1x1	N6	1	8	49.067	18	24	1.6								C4-SUM_WT DIV2 neuron #1_all_1x1	N6	1	8	49.067	18	41	2.73333
C1-SUM_WT DIV2 neuron #1_all_1x1	N6	1	9	48.4	18.533	21									C2-SUM_WT DIV2 neuron #1_all_1x1	N6	1	9	48.4	18.533	34	1.61905								C4-SUM_WT DIV2 neuron #1_all_1x1	N6	1	9	48.4	18.533	34	1.61905
C1-SUM_WT DIV2 neuron #1_all_1x1	N6	1	10	47.733	19.2	27									C2-SUM_WT DIV2 neuron #1_all_1x1	N6	1	10	47.733	19.2	35	1.2963								C4-SUM_WT DIV2 neuron #1_all_1x1	N6	1	10	47.733	19.2	34	1.25926
C1-SUM_WT DIV2 neuron #1_all_1x1	N6	1	11	47.067	19.867	10									C2-SUM_WT DIV2 neuron #1_all_1x1	N6	1	11	47.067	19.867	30	3								C4-SUM_WT DIV2 neuron #1_all_1x1	N6	1	11	47.067	19.867	27	2.7
C1-SUM_WT DIV2 neuron #1_all_1x1	N6	1	12	46.4	20.533	21									C2-SUM_WT DIV2 neuron #1_all_1x1	N6	1	12	46.4	20.533	33	1.57143								C4-SUM_WT DIV2 neuron #1_all_1x1	N6	1	12	46.4	20.533	30	1.42857
C1-SUM_WT DIV2 neuron #1_all_1x1	N6	1	13	45.733	21.2	27									C2-SUM_WT DIV2 neuron #1_all_1x1	N6	1	13	45.733	21.2	42	1.55556								C4-SUM_WT DIV2 neuron #1_all_1x1	N6	1	13	45.733	21.2	33	1.22222
C1-SUM_WT DIV2 neuron #1_all_1x1	N6	1	14	45.067	21.867	35									C2-SUM_WT DIV2 neuron #1_all_1x1	N6	1	14	45.067	21.867	39	1.11429								C4-SUM_WT DIV2 neuron #1_all_1x1	N6	1	14	45.067	21.867	33	0.942857
C1-SUM_WT DIV2 neuron #1_all_1x1	N6	1	15	44.4	22.533	31									C2-SUM_WT DIV2 neuron #1_all_1x1	N6	1	15	44.4	22.533	55	1.77419								C4-SUM_WT DIV2 neuron #1_all_1x1	N6	1	15	44.4	22.533	31	1
C1-SUM_WT DIV2 neuron #1_all_1x1	N6	1	16	43.733	22.933	35									C2-SUM_WT DIV2 neuron #1_all_1x1	N6	1	16	43.733	22.933	88	2.51429								C4-SUM_WT DIV2 neuron #1_all_1x1	N6	1	16	43.733	22.933	57	1.62857
C1-SUM_WT DIV2 neuron #1_all_1x1	N7	1	1	54.4	23.867	16									C2-SUM_WT DIV2 neuron #1_all_1x1	N7	1	1	54.4	23.867	2	0.125								C4-SUM_WT DIV2 neuron #1_all_1x1	N7	1	1	54.4	23.867	5	0.3125
C1-SUM_WT DIV2 neuron #1_all_1x1	N7	1	2	53.733	23.733	15									C2-SUM_WT DIV2 neuron #1_all_1x1	N7	1	2	53.733	23.733	2	0.133333								C4-SUM_WT DIV2 neuron #1_all_1x1	N7	1	2	53.733	23.733	9	0.6
C1-SUM_WT DIV2 neuron #1_all_1x1	N7	1	3	53.067	23.6	20									C2-SUM_WT DIV2 neuron #1_all_1x1	N7	1	3	53.067	23.6	3	0.15								C4-SUM_WT DIV2 neuron #1_all_1x1	N7	1	3	53.067	23.6	9	0.45
C1-SUM_WT DIV2 neuron #1_all_1x1	N7	1	4	52.4	23.2	12									C2-SUM_WT DIV2 neuron #1_all_1x1	N7	1	4	52.4	23.2	4	0.333333								C4-SUM_WT DIV2 neuron #1_all_1x1	N7	1	4	52.4	23.2	12	1
C1-SUM_WT DIV2 neuron #1_all_1x1	N7	1	5	51.733	22.667	16									C2-SUM_WT DIV2 neuron #1_all_1x1	N7	1	5	51.733	22.667	5	0.3125								C4-SUM_WT DIV2 neuron #1_all_1x1	N7	1	5	51.733	22.667	11	0.6875
C1-SUM_WT DIV2 neuron #1_all_1x1	N7	1	6	51.2	22	40									C2-SUM_WT DIV2 neuron #1_all_1x1	N7	1	6	51.2	22	6	0.15								C4-SUM_WT DIV2 neuron #1_all_1x1	N7	1	6	51.2	22	25	0.625
C1-SUM_WT DIV2 neuron #1_all_1x1	N7	1	7	50.533	21.333	32									C2-SUM_WT DIV2 neuron #1_all_1x1	N7	1	7	50.533	21.333	5	0.15625								C4-SUM_WT DIV2 neuron #1_all_1x1	N7	1	7	50.533	21.333	18	0.5625
C1-SUM_WT DIV2 neuron #1_all_1x1	N7	1	8	49.867	20.933	18									C2-SUM_WT DIV2 neuron #1_all_1x1	N7	1	8	49.867	20.933	7	0.388889								C4-SUM_WT DIV2 neuron #1_all_1x1	N7	1	8	49.867	20.933	17	0.944444
C1-SUM_WT DIV2 neuron #1_all_1x1	N7	1	9	49.2	21.2	33									C2-SUM_WT DIV2 neuron #1_all_1x1	N7	1	9	49.2	21.2	15	0.454545								C4-SUM_WT DIV2 neuron #1_all_1x1	N7	1	9	49.2	21.2	23	0.69697
C1-SUM_WT DIV2 neuron #1_all_1x1	N7	1	10	48.533	21.733	19									C2-SUM_WT DIV2 neuron #1_all_1x1	N7	1	10	48.533	21.733	26	1.36842								C4-SUM_WT DIV2 neuron #1_all_1x1	N7	1	10	48.533	21.733	43	2.26316
C1-SUM_WT DIV2 neuron #1_all_1x1	N7	1	11	47.867	22.133	30									C2-SUM_WT DIV2 neuron #1_all_1x1	N7	1	11	47.867	22.133	42	1.4								C4-SUM_WT DIV2 neuron #1_all_1x1	N7	1	11	47.867	22.133	62	2.06667
C1-SUM_WT DIV2 neuron #1_all_1x1	N7	1	12	47.2	22.4	22									C2-SUM_WT DIV2 neuron #1_all_1x1	N7	1	12	47.2	22.4	55	2.5								C4-SUM_WT DIV2 neuron #1_all_1x1	N7	1	12	47.2	22.4	60	2.72727
C1-SUM_WT DIV2 neuron #1_all_1x1	N7	1	13	46.533	22.667	27									C2-SUM_WT DIV2 neuron #1_all_1x1	N7	1	13	46.533	22.667	56	2.07407								C4-SUM_WT DIV2 neuron #1_all_1x1	N7	1	13	46.533	22.667	49	1.81481
C1-SUM_WT DIV2 neuron #1_all_1x1	N7	1	14	45.867	22.933	39									C2-SUM_WT DIV2 neuron #1_all_1x1	N7	1	14	45.867	22.933	60	1.53846								C4-SUM_WT DIV2 neuron #1_all_1x1	N7	1	14	45.867	22.933	47	1.20513
C1-SUM_WT DIV2 neuron #1_all_1x1	N7	1	15	45.2	23.2	36									C2-SUM_WT DIV2 neuron #1_all_1x1	N7	1	15	45.2	23.2	50	1.38889								C4-SUM_WT DIV2 neuron #1_all_1x1	N7	1	15	45.2	23.2	43	1.19444
C1-SUM_WT DIV2 neuron #1_all_1x1	N7	1	16	44.533	23.733	39									C2-SUM_WT DIV2 neuron #1_all_1x1	N7	1	16	44.533	23.733	9	0.230769								C4-SUM_WT DIV2 neuron #1_all_1x1	N7	1	16	44.533	23.733	9	0.230769
C1-SUM_WT DIV2 neuron #1_all_1x1	N7	1	17	43.867	24.267	29									C2-SUM_WT DIV2 neuron #1_all_1x1	N7	1	17	43.867	24.267	6	0.206897								C4-SUM_WT DIV2 neuron #1_all_1x1	N7	1	17	43.867	24.267	6	0.206897
C1-SUM_WT DIV2 neuron #1_all_1x1	N7	1	18	43.467	24.667	31									C2-SUM_WT DIV2 neuron #1_all_1x1	N7	1	18	43.467	24.667	11	0.354839								C4-SUM_WT DIV2 neuron #1_all_1x1	N7	1	18	43.467	24.667	14	0.451613
WT DIV2 neuron #3_all_1x2 -- used in PRISM graph
GFP (488)															Acetylated tubulin (640)															Tyrosinated tubulin (561)
Image	Cluster	Type	Count	Sum Length (um)	Mean length (um)	SD length (um)	Min length (um)	Max length (um)	Mean value (a.u.)	SD value (a.u.)	Min value (a.u.)	Max value (a.u.)			Image	Cluster	Type	Count	Sum Length (um)	Mean length (um)	SD length (um)	Min length (um)	Max length (um)	Mean value (a.u.)	SD value (a.u.)	Min value (a.u.)	Max value (a.u.)			Image	Cluster	Type	Count	Sum Length (um)	Mean length (um)	SD length (um)	Min length (um)	Max length (um)	Mean value (a.u.)	SD value (a.u.)	Min value (a.u.)	Max value (a.u.)
C1-SUM_WT DIV2 neuron #3_all_1x2	All	All	7	282.983	40.426	56.516	10.537	167.184	35.206	13.197	13	125			C2-SUM_WT DIV2 neuron #3_all_1x2	All	All	7	282.983	40.426	56.516	10.537	167.184	128.665	82.086	2	254			C4-SUM_WT DIV2 neuron #3_all_1x2	All	All	7	282.983	40.426	56.516	10.537	167.184	36.515	24.113	5	146
Image	Tracing	Cluster	Type	Label	Length (um)	Mean value (a.u.)	SD value (a.u.)	Min value (a.u.)	Max value (a.u.)						Image	Tracing	Cluster	Type	Label	Length (um)	Mean value (a.u.)	SD value (a.u.)	Min value (a.u.)	Max value (a.u.)						Image	Tracing	Cluster	Type	Label	Length (um)	Mean value (a.u.)	SD value (a.u.)	Min value (a.u.)	Max value (a.u.)
C1-SUM_WT DIV2 neuron #3_all_1x2	N1	Default	Default	Default	167.184	37.05	10.374	20	125						C2-SUM_WT DIV2 neuron #3_all_1x2	N1	Default	Default	Default	167.184	179.575	51.239	12	254						C4-SUM_WT DIV2 neuron #3_all_1x2	N1	Default	Default	Default	167.184	35.811	21.268	10	146
C1-SUM_WT DIV2 neuron #3_all_1x2	N2	Default	Default	Default	31.019	45.702	12.976	18	87						C2-SUM_WT DIV2 neuron #3_all_1x2	N2	Default	Default	Default	31.019	104.276	40.806	6	166						C4-SUM_WT DIV2 neuron #3_all_1x2	N2	Default	Default	Default	31.019	54.558	24.005	22	103
C1-SUM_WT DIV2 neuron #3_all_1x2	N3	Default	Default	Default	30.401	17.602	5.666	13	36						C2-SUM_WT DIV2 neuron #3_all_1x2	N3	Default	Default	Default	30.401	12.276	22.092	2	132						C4-SUM_WT DIV2 neuron #3_all_1x2	N3	Default	Default	Default	30.401	16.745	16.66	5	97
C1-SUM_WT DIV2 neuron #3_all_1x2	N4	Default	Default	Default	10.537	28.38	9.348	17	63						C2-SUM_WT DIV2 neuron #3_all_1x2	N4	Default	Default	Default	10.537	19	9.734	5	48						C4-SUM_WT DIV2 neuron #3_all_1x2	N4	Default	Default	Default	10.537	34.746	20.069	12	111
C1-SUM_WT DIV2 neuron #3_all_1x2	N5	Default	Default	Default	11.988	24.868	5.175	16	42						C2-SUM_WT DIV2 neuron #3_all_1x2	N5	Default	Default	Default	11.988	15.263	14.038	3	56						C4-SUM_WT DIV2 neuron #3_all_1x2	N5	Default	Default	Default	11.988	24.342	14.47	7	52
C1-SUM_WT DIV2 neuron #3_all_1x2	N6	Default	Default	Default	17.605	48.111	15.518	21	76						C2-SUM_WT DIV2 neuron #3_all_1x2	N6	Default	Default	Default	17.605	71.96	51.713	4	157						C4-SUM_WT DIV2 neuron #3_all_1x2	N6	Default	Default	Default	17.605	69.857	20.656	14	104
C1-SUM_WT DIV2 neuron #3_all_1x2	N7	Default	Default	Default	14.249	23.884	6.386	14	38						C2-SUM_WT DIV2 neuron #3_all_1x2	N7	Default	Default	Default	14.249	22.919	19.524	3	54						C4-SUM_WT DIV2 neuron #3_all_1x2	N7	Default	Default	Default	14.249	16.593	5.746	6	26
Image	Tracing	Segment	Vertex	X (um)	Y (um)	Value (a.u.)									Image	Tracing	Segment	Vertex	X (um)	Y (um)	Value (a.u.)	Normalized to GFP								Image	Tracing	Segment	Vertex	X (um)	Y (um)	Value (a.u.)	Normalized to GFP		Acetylated:Tyrosinated ratio
C1-SUM_WT DIV2 neuron #3_all_1x2	N1	1	1	39.733	36.267	41									C2-SUM_WT DIV2 neuron #3_all_1x2	N1	1	1	39.733	36.267	13	0.317073								C4-SUM_WT DIV2 neuron #3_all_1x2	N1	1	1	39.733	36.267	22	0.536585		0.590909
C1-SUM_WT DIV2 neuron #3_all_1x2	N1	1	2	39.067	36	55									C2-SUM_WT DIV2 neuron #3_all_1x2	N1	1	2	39.067	36	19	0.345455								C4-SUM_WT DIV2 neuron #3_all_1x2	N1	1	2	39.067	36	23	0.418182		0.826087
C1-SUM_WT DIV2 neuron #3_all_1x2	N1	1	3	38.4	35.733	71									C2-SUM_WT DIV2 neuron #3_all_1x2	N1	1	3	38.4	35.733	29	0.408451								C4-SUM_WT DIV2 neuron #3_all_1x2	N1	1	3	38.4	35.733	53	0.746479		0.54717
C1-SUM_WT DIV2 neuron #3_all_1x2	N1	1	4	37.733	35.467	56									C2-SUM_WT DIV2 neuron #3_all_1x2	N1	1	4	37.733	35.467	33	0.589286								C4-SUM_WT DIV2 neuron #3_all_1x2	N1	1	4	37.733	35.467	71	1.26786		0.464789
C1-SUM_WT DIV2 neuron #3_all_1x2	N1	1	5	37.067	35.333	45									C2-SUM_WT DIV2 neuron #3_all_1x2	N1	1	5	37.067	35.333	41	0.911111								C4-SUM_WT DIV2 neuron #3_all_1x2	N1	1	5	37.067	35.333	80	1.77778		0.5125
C1-SUM_WT DIV2 neuron #3_all_1x2	N1	1	6	36.4	35.333	52									C2-SUM_WT DIV2 neuron #3_all_1x2	N1	1	6	36.4	35.333	43	0.826923								C4-SUM_WT DIV2 neuron #3_all_1x2	N1	1	6	36.4	35.333	76	1.46154		0.565789
C1-SUM_WT DIV2 neuron #3_all_1x2	N1	1	7	35.733	35.333	50									C2-SUM_WT DIV2 neuron #3_all_1x2	N1	1	7	35.733	35.333	48	0.96								C4-SUM_WT DIV2 neuron #3_all_1x2	N1	1	7	35.733	35.333	73	1.46		0.657534
C1-SUM_WT DIV2 neuron #3_all_1x2	N1	1	8	35.067	35.333	49									C2-SUM_WT DIV2 neuron #3_all_1x2	N1	1	8	35.067	35.333	52	1.06122	0.67744							C4-SUM_WT DIV2 neuron #3_all_1x2	N1	1	8	35.067	35.333	84	1.71429	1.17284	0.619048	0.597978
C1-SUM_WT DIV2 neuron #3_all_1x2	N1	1	9	34.4	35.333	45									C2-SUM_WT DIV2 neuron #3_all_1x2	N1	1	9	34.4	35.333	68	1.51111								C4-SUM_WT DIV2 neuron #3_all_1x2	N1	1	9	34.4	35.333	87	1.93333		0.781609
C1-SUM_WT DIV2 neuron #3_all_1x2	N1	1	10	33.733	35.333	44									C2-SUM_WT DIV2 neuron #3_all_1x2	N1	1	10	33.733	35.333	82	1.86364								C4-SUM_WT DIV2 neuron #3_all_1x2	N1	1	10	33.733	35.333	77	1.75		1.06494
C1-SUM_WT DIV2 neuron #3_all_1x2	N1	1	11	33.067	35.333	54									C2-SUM_WT DIV2 neuron #3_all_1x2	N1	1	11	33.067	35.333	94	1.74074								C4-SUM_WT DIV2 neuron #3_all_1x2	N1	1	11	33.067	35.333	74	1.37037		1.27027
C1-SUM_WT DIV2 neuron #3_all_1x2	N1	1	12	32.4	35.333	55									C2-SUM_WT DIV2 neuron #3_all_1x2	N1	1	12	32.4	35.333	108	1.96364								C4-SUM_WT DIV2 neuron #3_all_1x2	N1	1	12	32.4	35.333	88	1.6		1.22727
C1-SUM_WT DIV2 neuron #3_all_1x2	N1	1	13	31.733	35.467	39									C2-SUM_WT DIV2 neuron #3_all_1x2	N1	1	13	31.733	35.467	120	3.07692								C4-SUM_WT DIV2 neuron #3_all_1x2	N1	1	13	31.733	35.467	82	2.10256		1.46341
C1-SUM_WT DIV2 neuron #3_all_1x2	N1	1	14	31.067	35.467	44									C2-SUM_WT DIV2 neuron #3_all_1x2	N1	1	14	31.067	35.467	136	3.09091								C4-SUM_WT DIV2 neuron #3_all_1x2	N1	1	14	31.067	35.467	90	2.04545		1.51111
C1-SUM_WT DIV2 neuron #3_all_1x2	N1	1	15	30.4	35.6	46									C2-SUM_WT DIV2 neuron #3_all_1x2	N1	1	15	30.4	35.6	152	3.30435								C4-SUM_WT DIV2 neuron #3_all_1x2	N1	1	15	30.4	35.6	76	1.65217		2
C1-SUM_WT DIV2 neuron #3_all_1x2	N1	1	16	29.733	35.6	34									C2-SUM_WT DIV2 neuron #3_all_1x2	N1	1	16	29.733	35.6	140	4.11765	2.58362							C4-SUM_WT DIV2 neuron #3_all_1x2	N1	1	16	29.733	35.6	68	2	1.80674	2.05882	1.42218
C1-SUM_WT DIV2 neuron #3_all_1x2	N1	1	17	29.067	35.733	35									C2-SUM_WT DIV2 neuron #3_all_1x2	N1	1	17	29.067	35.733	150	4.28571								C4-SUM_WT DIV2 neuron #3_all_1x2	N1	1	17	29.067	35.733	66	1.88571
C1-SUM_WT DIV2 neuron #3_all_1x2	N1	1	18	28.4	35.733	36									C2-SUM_WT DIV2 neuron #3_all_1x2	N1	1	18	28.4	35.733	155	4.30556								C4-SUM_WT DIV2 neuron #3_all_1x2	N1	1	18	28.4	35.733	64	1.77778
C1-SUM_WT DIV2 neuron #3_all_1x2	N1	1	19	27.733	35.867	34									C2-SUM_WT DIV2 neuron #3_all_1x2	N1	1	19	27.733	35.867	158	4.64706								C4-SUM_WT DIV2 neuron #3_all_1x2	N1	1	19	27.733	35.867	61	1.79412
C1-SUM_WT DIV2 neuron #3_all_1x2	N1	1	20	27.067	36	31									C2-SUM_WT DIV2 neuron #3_all_1x2	N1	1	20	27.067	36	148	4.77419								C4-SUM_WT DIV2 neuron #3_all_1x2	N1	1	20	27.067	36	51	1.64516
C1-SUM_WT DIV2 neuron #3_all_1x2	N1	1	21	26.4	36	28									C2-SUM_WT DIV2 neuron #3_all_1x2	N1	1	21	26.4	36	142	5.07143								C4-SUM_WT DIV2 neuron #3_all_1x2	N1	1	21	26.4	36	44	1.57143
C1-SUM_WT DIV2 neuron #3_all_1x2	N1	1	22	25.733	36	31									C2-SUM_WT DIV2 neuron #3_all_1x2	N1	1	22	25.733	36	152	4.90323								C4-SUM_WT DIV2 neuron #3_all_1x2	N1	1	22	25.733	36	41	1.32258
C1-SUM_WT DIV2 neuron #3_all_1x2	N1	1	23	25.067	36	28									C2-SUM_WT DIV2 neuron #3_all_1x2	N1	1	23	25.067	36	155	5.53571								C4-SUM_WT DIV2 neuron #3_all_1x2	N1	1	23	25.067	36	43	1.53571
C1-SUM_WT DIV2 neuron #3_all_1x2	N1	1	24	24.4	36.133	31									C2-SUM_WT DIV2 neuron #3_all_1x2	N1	1	24	24.4	36.133	155	5								C4-SUM_WT DIV2 neuron #3_all_1x2	N1	1	24	24.4	36.133	47	1.51613
C1-SUM_WT DIV2 neuron #3_all_1x2	N1	1	25	23.733	36	25									C2-SUM_WT DIV2 neuron #3_all_1x2	N1	1	25	23.733	36	163	6.52								C4-SUM_WT DIV2 neuron #3_all_1x2	N1	1	25	23.733	36	45	1.8
C1-SUM_WT DIV2 neuron #3_all_1x2	N1	1	26	23.067	35.867	29									C2-SUM_WT DIV2 neuron #3_all_1x2	N1	1	26	23.067	35.867	152	5.24138								C4-SUM_WT DIV2 neuron #3_all_1x2	N1	1	26	23.067	35.867	36	1.24138
C1-SUM_WT DIV2 neuron #3_all_1x2	N1	1	27	22.4	35.867	29									C2-SUM_WT DIV2 neuron #3_all_1x2	N1	1	27	22.4	35.867	159	5.48276								C4-SUM_WT DIV2 neuron #3_all_1x2	N1	1	27	22.4	35.867	44	1.51724
C1-SUM_WT DIV2 neuron #3_all_1x2	N1	1	28	21.733	35.867	29									C2-SUM_WT DIV2 neuron #3_all_1x2	N1	1	28	21.733	35.867	162	5.58621								C4-SUM_WT DIV2 neuron #3_all_1x2	N1	1	28	21.733	35.867	48	1.65517
C1-SUM_WT DIV2 neuron #3_all_1x2	N1	1	29	21.067	35.867	25									C2-SUM_WT DIV2 neuron #3_all_1x2	N1	1	29	21.067	35.867	154	6.16								C4-SUM_WT DIV2 neuron #3_all_1x2	N1	1	29	21.067	35.867	51	2.04
C1-SUM_WT DIV2 neuron #3_all_1x2	N1	1	30	20.4	35.733	26									C2-SUM_WT DIV2 neuron #3_all_1x2	N1	1	30	20.4	35.733	142	5.46154								C4-SUM_WT DIV2 neuron #3_all_1x2	N1	1	30	20.4	35.733	47	1.80769
C1-SUM_WT DIV2 neuron #3_all_1x2	N1	1	31	19.733	36	36									C2-SUM_WT DIV2 neuron #3_all_1x2	N1	1	31	19.733	36	132	3.66667								C4-SUM_WT DIV2 neuron #3_all_1x2	N1	1	31	19.733	36	36	1
C1-SUM_WT DIV2 neuron #3_all_1x2	N1	1	32	19.067	36.4	37									C2-SUM_WT DIV2 neuron #3_all_1x2	N1	1	32	19.067	36.4	124	3.35135								C4-SUM_WT DIV2 neuron #3_all_1x2	N1	1	32	19.067	36.4	40	1.08108
C1-SUM_WT DIV2 neuron #3_all_1x2	N1	1	33	18.4	36.8	23									C2-SUM_WT DIV2 neuron #3_all_1x2	N1	1	33	18.4	36.8	116	5.04348								C4-SUM_WT DIV2 neuron #3_all_1x2	N1	1	33	18.4	36.8	45	1.95652
C1-SUM_WT DIV2 neuron #3_all_1x2	N1	1	34	17.733	37.2	35									C2-SUM_WT DIV2 neuron #3_all_1x2	N1	1	34	17.733	37.2	145	4.14286								C4-SUM_WT DIV2 neuron #3_all_1x2	N1	1	34	17.733	37.2	44	1.25714
C1-SUM_WT DIV2 neuron #3_all_1x2	N1	1	35	17.067	37.467	28									C2-SUM_WT DIV2 neuron #3_all_1x2	N1	1	35	17.067	37.467	164	5.85714								C4-SUM_WT DIV2 neuron #3_all_1x2	N1	1	35	17.067	37.467	36	1.28571
C1-SUM_WT DIV2 neuron #3_all_1x2	N1	1	36	16.4	37.733	34									C2-SUM_WT DIV2 neuron #3_all_1x2	N1	1	36	16.4	37.733	185	5.44118								C4-SUM_WT DIV2 neuron #3_all_1x2	N1	1	36	16.4	37.733	25	0.735294
C1-SUM_WT DIV2 neuron #3_all_1x2	N1	1	37	15.733	38	31									C2-SUM_WT DIV2 neuron #3_all_1x2	N1	1	37	15.733	38	171	5.51613								C4-SUM_WT DIV2 neuron #3_all_1x2	N1	1	37	15.733	38	20	0.645161
C1-SUM_WT DIV2 neuron #3_all_1x2	N1	1	38	15.067	38.267	36									C2-SUM_WT DIV2 neuron #3_all_1x2	N1	1	38	15.067	38.267	171	4.75								C4-SUM_WT DIV2 neuron #3_all_1x2	N1	1	38	15.067	38.267	21	0.583333
C1-SUM_WT DIV2 neuron #3_all_1x2	N1	1	39	14.4	38.4	35									C2-SUM_WT DIV2 neuron #3_all_1x2	N1	1	39	14.4	38.4	149	4.25714								C4-SUM_WT DIV2 neuron #3_all_1x2	N1	1	39	14.4	38.4	27	0.771429
C1-SUM_WT DIV2 neuron #3_all_1x2	N1	1	40	13.733	38.533	32									C2-SUM_WT DIV2 neuron #3_all_1x2	N1	1	40	13.733	38.533	159	4.96875								C4-SUM_WT DIV2 neuron #3_all_1x2	N1	1	40	13.733	38.533	23	0.71875
C1-SUM_WT DIV2 neuron #3_all_1x2	N1	1	41	13.067	38.533	32									C2-SUM_WT DIV2 neuron #3_all_1x2	N1	1	41	13.067	38.533	180	5.625								C4-SUM_WT DIV2 neuron #3_all_1x2	N1	1	41	13.067	38.533	30	0.9375
C1-SUM_WT DIV2 neuron #3_all_1x2	N1	1	42	12.4	38.4	34									C2-SUM_WT DIV2 neuron #3_all_1x2	N1	1	42	12.4	38.4	186	5.47059								C4-SUM_WT DIV2 neuron #3_all_1x2	N1	1	42	12.4	38.4	25	0.735294
C1-SUM_WT DIV2 neuron #3_all_1x2	N1	1	43	11.733	37.867	34									C2-SUM_WT DIV2 neuron #3_all_1x2	N1	1	43	11.733	37.867	193	5.67647								C4-SUM_WT DIV2 neuron #3_all_1x2	N1	1	43	11.733	37.867	28	0.823529
C1-SUM_WT DIV2 neuron #3_all_1x2	N1	1	44	11.067	37.2	42									C2-SUM_WT DIV2 neuron #3_all_1x2	N1	1	44	11.067	37.2	174	4.14286								C4-SUM_WT DIV2 neuron #3_all_1x2	N1	1	44	11.067	37.2	24	0.571429
C1-SUM_WT DIV2 neuron #3_all_1x2	N1	1	45	10.4	36.533	64									C2-SUM_WT DIV2 neuron #3_all_1x2	N1	1	45	10.4	36.533	188	2.9375								C4-SUM_WT DIV2 neuron #3_all_1x2	N1	1	45	10.4	36.533	43	0.671875
C1-SUM_WT DIV2 neuron #3_all_1x2	N1	1	46	9.733	35.867	41									C2-SUM_WT DIV2 neuron #3_all_1x2	N1	1	46	9.733	35.867	221	5.39024								C4-SUM_WT DIV2 neuron #3_all_1x2	N1	1	46	9.733	35.867	42	1.02439
C1-SUM_WT DIV2 neuron #3_all_1x2	N1	1	47	9.333	35.467	41									C2-SUM_WT DIV2 neuron #3_all_1x2	N1	1	47	9.333	35.467	220	5.36585								C4-SUM_WT DIV2 neuron #3_all_1x2	N1	1	47	9.333	35.467	55	1.34146
C1-SUM_WT DIV2 neuron #3_all_1x2	N1	2	1	9.333	34.8	34									C2-SUM_WT DIV2 neuron #3_all_1x2	N1	2	1	9.333	34.8	223	6.55882								C4-SUM_WT DIV2 neuron #3_all_1x2	N1	2	1	9.333	34.8	47	1.38235
C1-SUM_WT DIV2 neuron #3_all_1x2	N1	2	2	9.333	34.133	37									C2-SUM_WT DIV2 neuron #3_all_1x2	N1	2	2	9.333	34.133	223	6.02703								C4-SUM_WT DIV2 neuron #3_all_1x2	N1	2	2	9.333	34.133	41	1.10811
C1-SUM_WT DIV2 neuron #3_all_1x2	N1	2	3	9.333	33.467	37									C2-SUM_WT DIV2 neuron #3_all_1x2	N1	2	3	9.333	33.467	224	6.05405								C4-SUM_WT DIV2 neuron #3_all_1x2	N1	2	3	9.333	33.467	35	0.945946
C1-SUM_WT DIV2 neuron #3_all_1x2	N1	2	4	9.333	32.8	43									C2-SUM_WT DIV2 neuron #3_all_1x2	N1	2	4	9.333	32.8	225	5.23256								C4-SUM_WT DIV2 neuron #3_all_1x2	N1	2	4	9.333	32.8	33	0.767442
C1-SUM_WT DIV2 neuron #3_all_1x2	N1	2	5	9.333	32.133	34									C2-SUM_WT DIV2 neuron #3_all_1x2	N1	2	5	9.333	32.133	232	6.82353								C4-SUM_WT DIV2 neuron #3_all_1x2	N1	2	5	9.333	32.133	33	0.970588
C1-SUM_WT DIV2 neuron #3_all_1x2	N1	2	6	9.467	31.467	38									C2-SUM_WT DIV2 neuron #3_all_1x2	N1	2	6	9.467	31.467	238	6.26316								C4-SUM_WT DIV2 neuron #3_all_1x2	N1	2	6	9.467	31.467	29	0.763158
C1-SUM_WT DIV2 neuron #3_all_1x2	N1	2	7	9.467	30.8	39									C2-SUM_WT DIV2 neuron #3_all_1x2	N1	2	7	9.467	30.8	240	6.15385								C4-SUM_WT DIV2 neuron #3_all_1x2	N1	2	7	9.467	30.8	35	0.897436
C1-SUM_WT DIV2 neuron #3_all_1x2	N1	2	8	9.6	30.133	38									C2-SUM_WT DIV2 neuron #3_all_1x2	N1	2	8	9.6	30.133	233	6.13158								C4-SUM_WT DIV2 neuron #3_all_1x2	N1	2	8	9.6	30.133	30	0.789474
C1-SUM_WT DIV2 neuron #3_all_1x2	N1	2	9	9.733	29.467	40									C2-SUM_WT DIV2 neuron #3_all_1x2	N1	2	9	9.733	29.467	235	5.875								C4-SUM_WT DIV2 neuron #3_all_1x2	N1	2	9	9.733	29.467	33	0.825
C1-SUM_WT DIV2 neuron #3_all_1x2	N1	2	10	9.733	28.8	39									C2-SUM_WT DIV2 neuron #3_all_1x2	N1	2	10	9.733	28.8	240	6.15385								C4-SUM_WT DIV2 neuron #3_all_1x2	N1	2	10	9.733	28.8	43	1.10256
C1-SUM_WT DIV2 neuron #3_all_1x2	N1	2	11	9.867	28.133	42									C2-SUM_WT DIV2 neuron #3_all_1x2	N1	2	11	9.867	28.133	240	5.71429								C4-SUM_WT DIV2 neuron #3_all_1x2	N1	2	11	9.867	28.133	50	1.19048
C1-SUM_WT DIV2 neuron #3_all_1x2	N1	2	12	10.133	27.467	38									C2-SUM_WT DIV2 neuron #3_all_1x2	N1	2	12	10.133	27.467	243	6.39474								C4-SUM_WT DIV2 neuron #3_all_1x2	N1	2	12	10.133	27.467	46	1.21053
C1-SUM_WT DIV2 neuron #3_all_1x2	N1	2	13	10.4	26.8	36									C2-SUM_WT DIV2 neuron #3_all_1x2	N1	2	13	10.4	26.8	236	6.55556								C4-SUM_WT DIV2 neuron #3_all_1x2	N1	2	13	10.4	26.8	51	1.41667
C1-SUM_WT DIV2 neuron #3_all_1x2	N1	2	14	10.8	26.133	34									C2-SUM_WT DIV2 neuron #3_all_1x2	N1	2	14	10.8	26.133	227	6.67647								C4-SUM_WT DIV2 neuron #3_all_1x2	N1	2	14	10.8	26.133	43	1.26471
C1-SUM_WT DIV2 neuron #3_all_1x2	N1	2	15	11.333	25.467	31									C2-SUM_WT DIV2 neuron #3_all_1x2	N1	2	15	11.333	25.467	214	6.90323								C4-SUM_WT DIV2 neuron #3_all_1x2	N1	2	15	11.333	25.467	37	1.19355
C1-SUM_WT DIV2 neuron #3_all_1x2	N1	2	16	12	24.8	29									C2-SUM_WT DIV2 neuron #3_all_1x2	N1	2	16	12	24.8	190	6.55172								C4-SUM_WT DIV2 neuron #3_all_1x2	N1	2	16	12	24.8	25	0.862069
C1-SUM_WT DIV2 neuron #3_all_1x2	N1	2	17	12.667	24.133	26									C2-SUM_WT DIV2 neuron #3_all_1x2	N1	2	17	12.667	24.133	183	7.03846								C4-SUM_WT DIV2 neuron #3_all_1x2	N1	2	17	12.667	24.133	25	0.961538
C1-SUM_WT DIV2 neuron #3_all_1x2	N1	2	18	13.333	23.467	30									C2-SUM_WT DIV2 neuron #3_all_1x2	N1	2	18	13.333	23.467	202	6.73333								C4-SUM_WT DIV2 neuron #3_all_1x2	N1	2	18	13.333	23.467	31	1.03333
C1-SUM_WT DIV2 neuron #3_all_1x2	N1	2	19	14	22.8	34									C2-SUM_WT DIV2 neuron #3_all_1x2	N1	2	19	14	22.8	232	6.82353								C4-SUM_WT DIV2 neuron #3_all_1x2	N1	2	19	14	22.8	37	1.08824
C1-SUM_WT DIV2 neuron #3_all_1x2	N1	2	20	14.667	22.267	38									C2-SUM_WT DIV2 neuron #3_all_1x2	N1	2	20	14.667	22.267	244	6.42105								C4-SUM_WT DIV2 neuron #3_all_1x2	N1	2	20	14.667	22.267	32	0.842105
C1-SUM_WT DIV2 neuron #3_all_1x2	N1	2	21	15.2	22	51									C2-SUM_WT DIV2 neuron #3_all_1x2	N1	2	21	15.2	22	241	4.72549								C4-SUM_WT DIV2 neuron #3_all_1x2	N1	2	21	15.2	22	36	0.705882
C1-SUM_WT DIV2 neuron #3_all_1x2	N1	2	22	15.467	21.867	58									C2-SUM_WT DIV2 neuron #3_all_1x2	N1	2	22	15.467	21.867	239	4.12069								C4-SUM_WT DIV2 neuron #3_all_1x2	N1	2	22	15.467	21.867	30	0.517241
C1-SUM_WT DIV2 neuron #3_all_1x2	N1	3	1	16.133	21.2	41									C2-SUM_WT DIV2 neuron #3_all_1x2	N1	3	1	16.133	21.2	247	6.02439								C4-SUM_WT DIV2 neuron #3_all_1x2	N1	3	1	16.133	21.2	45	1.09756
C1-SUM_WT DIV2 neuron #3_all_1x2	N1	3	2	16.8	20.8	44									C2-SUM_WT DIV2 neuron #3_all_1x2	N1	3	2	16.8	20.8	254	5.77273								C4-SUM_WT DIV2 neuron #3_all_1x2	N1	3	2	16.8	20.8	51	1.15909
C1-SUM_WT DIV2 neuron #3_all_1x2	N1	3	3	17.467	20.533	37									C2-SUM_WT DIV2 neuron #3_all_1x2	N1	3	3	17.467	20.533	248	6.7027								C4-SUM_WT DIV2 neuron #3_all_1x2	N1	3	3	17.467	20.533	47	1.27027
C1-SUM_WT DIV2 neuron #3_all_1x2	N1	3	4	18.133	20.267	35									C2-SUM_WT DIV2 neuron #3_all_1x2	N1	3	4	18.133	20.267	247	7.05714								C4-SUM_WT DIV2 neuron #3_all_1x2	N1	3	4	18.133	20.267	41	1.17143
C1-SUM_WT DIV2 neuron #3_all_1x2	N1	3	5	18.8	19.867	47									C2-SUM_WT DIV2 neuron #3_all_1x2	N1	3	5	18.8	19.867	244	5.19149								C4-SUM_WT DIV2 neuron #3_all_1x2	N1	3	5	18.8	19.867	47	1
C1-SUM_WT DIV2 neuron #3_all_1x2	N1	3	6	19.467	19.733	39									C2-SUM_WT DIV2 neuron #3_all_1x2	N1	3	6	19.467	19.733	243	6.23077								C4-SUM_WT DIV2 neuron #3_all_1x2	N1	3	6	19.467	19.733	42	1.07692
C1-SUM_WT DIV2 neuron #3_all_1x2	N1	3	7	20.133	19.733	38									C2-SUM_WT DIV2 neuron #3_all_1x2	N1	3	7	20.133	19.733	240	6.31579								C4-SUM_WT DIV2 neuron #3_all_1x2	N1	3	7	20.133	19.733	38	1
C1-SUM_WT DIV2 neuron #3_all_1x2	N1	3	8	20.8	19.733	50									C2-SUM_WT DIV2 neuron #3_all_1x2	N1	3	8	20.8	19.733	239	4.78								C4-SUM_WT DIV2 neuron #3_all_1x2	N1	3	8	20.8	19.733	33	0.66
C1-SUM_WT DIV2 neuron #3_all_1x2	N1	3	9	21.467	19.733	40									C2-SUM_WT DIV2 neuron #3_all_1x2	N1	3	9	21.467	19.733	246	6.15								C4-SUM_WT DIV2 neuron #3_all_1x2	N1	3	9	21.467	19.733	36	0.9
C1-SUM_WT DIV2 neuron #3_all_1x2	N1	3	10	22.133	19.867	37									C2-SUM_WT DIV2 neuron #3_all_1x2	N1	3	10	22.133	19.867	238	6.43243								C4-SUM_WT DIV2 neuron #3_all_1x2	N1	3	10	22.133	19.867	33	0.891892
C1-SUM_WT DIV2 neuron #3_all_1x2	N1	3	11	22.8	20.133	37									C2-SUM_WT DIV2 neuron #3_all_1x2	N1	3	11	22.8	20.133	215	5.81081								C4-SUM_WT DIV2 neuron #3_all_1x2	N1	3	11	22.8	20.133	32	0.864865
C1-SUM_WT DIV2 neuron #3_all_1x2	N1	3	12	23.467	20.533	33									C2-SUM_WT DIV2 neuron #3_all_1x2	N1	3	12	23.467	20.533	192	5.81818								C4-SUM_WT DIV2 neuron #3_all_1x2	N1	3	12	23.467	20.533	19	0.575758
C1-SUM_WT DIV2 neuron #3_all_1x2	N1	3	13	24.133	20.933	33									C2-SUM_WT DIV2 neuron #3_all_1x2	N1	3	13	24.133	20.933	190	5.75758								C4-SUM_WT DIV2 neuron #3_all_1x2	N1	3	13	24.133	20.933	22	0.666667
C1-SUM_WT DIV2 neuron #3_all_1x2	N1	3	14	24.8	21.6	32									C2-SUM_WT DIV2 neuron #3_all_1x2	N1	3	14	24.8	21.6	160	5								C4-SUM_WT DIV2 neuron #3_all_1x2	N1	3	14	24.8	21.6	21	0.65625
C1-SUM_WT DIV2 neuron #3_all_1x2	N1	3	15	25.467	22	33									C2-SUM_WT DIV2 neuron #3_all_1x2	N1	3	15	25.467	22	171	5.18182								C4-SUM_WT DIV2 neuron #3_all_1x2	N1	3	15	25.467	22	14	0.424242
C1-SUM_WT DIV2 neuron #3_all_1x2	N1	3	16	26.133	22.267	31									C2-SUM_WT DIV2 neuron #3_all_1x2	N1	3	16	26.133	22.267	190	6.12903								C4-SUM_WT DIV2 neuron #3_all_1x2	N1	3	16	26.133	22.267	20	0.645161
C1-SUM_WT DIV2 neuron #3_all_1x2	N1	3	17	26.8	22.4	36									C2-SUM_WT DIV2 neuron #3_all_1x2	N1	3	17	26.8	22.4	209	5.80556								C4-SUM_WT DIV2 neuron #3_all_1x2	N1	3	17	26.8	22.4	22	0.611111
C1-SUM_WT DIV2 neuron #3_all_1x2	N1	3	18	27.467	22.4	37									C2-SUM_WT DIV2 neuron #3_all_1x2	N1	3	18	27.467	22.4	225	6.08108								C4-SUM_WT DIV2 neuron #3_all_1x2	N1	3	18	27.467	22.4	33	0.891892
C1-SUM_WT DIV2 neuron #3_all_1x2	N1	3	19	28.133	22.4	39									C2-SUM_WT DIV2 neuron #3_all_1x2	N1	3	19	28.133	22.4	232	5.94872								C4-SUM_WT DIV2 neuron #3_all_1x2	N1	3	19	28.133	22.4	36	0.923077
C1-SUM_WT DIV2 neuron #3_all_1x2	N1	3	20	28.8	22.4	32									C2-SUM_WT DIV2 neuron #3_all_1x2	N1	3	20	28.8	22.4	239	7.46875								C4-SUM_WT DIV2 neuron #3_all_1x2	N1	3	20	28.8	22.4	41	1.28125
C1-SUM_WT DIV2 neuron #3_all_1x2	N1	3	21	29.467	22.4	38									C2-SUM_WT DIV2 neuron #3_all_1x2	N1	3	21	29.467	22.4	240	6.31579								C4-SUM_WT DIV2 neuron #3_all_1x2	N1	3	21	29.467	22.4	27	0.710526
C1-SUM_WT DIV2 neuron #3_all_1x2	N1	3	22	30.133	22.267	43									C2-SUM_WT DIV2 neuron #3_all_1x2	N1	3	22	30.133	22.267	233	5.4186								C4-SUM_WT DIV2 neuron #3_all_1x2	N1	3	22	30.133	22.267	23	0.534884
C1-SUM_WT DIV2 neuron #3_all_1x2	N1	3	23	30.8	21.867	35									C2-SUM_WT DIV2 neuron #3_all_1x2	N1	3	23	30.8	21.867	240	6.85714								C4-SUM_WT DIV2 neuron #3_all_1x2	N1	3	23	30.8	21.867	27	0.771429
C1-SUM_WT DIV2 neuron #3_all_1x2	N1	3	24	31.467	21.733	41									C2-SUM_WT DIV2 neuron #3_all_1x2	N1	3	24	31.467	21.733	244	5.95122								C4-SUM_WT DIV2 neuron #3_all_1x2	N1	3	24	31.467	21.733	22	0.536585
C1-SUM_WT DIV2 neuron #3_all_1x2	N1	3	25	32.133	21.6	41									C2-SUM_WT DIV2 neuron #3_all_1x2	N1	3	25	32.133	21.6	236	5.7561								C4-SUM_WT DIV2 neuron #3_all_1x2	N1	3	25	32.133	21.6	24	0.585366
C1-SUM_WT DIV2 neuron #3_all_1x2	N1	3	26	32.8	21.467	46									C2-SUM_WT DIV2 neuron #3_all_1x2	N1	3	26	32.8	21.467	237	5.15217								C4-SUM_WT DIV2 neuron #3_all_1x2	N1	3	26	32.8	21.467	28	0.608696
C1-SUM_WT DIV2 neuron #3_all_1x2	N1	3	27	33.467	21.333	55									C2-SUM_WT DIV2 neuron #3_all_1x2	N1	3	27	33.467	21.333	242	4.4								C4-SUM_WT DIV2 neuron #3_all_1x2	N1	3	27	33.467	21.333	27	0.490909
C1-SUM_WT DIV2 neuron #3_all_1x2	N1	3	28	34.133	21.2	51									C2-SUM_WT DIV2 neuron #3_all_1x2	N1	3	28	34.133	21.2	241	4.72549								C4-SUM_WT DIV2 neuron #3_all_1x2	N1	3	28	34.133	21.2	29	0.568627
C1-SUM_WT DIV2 neuron #3_all_1x2	N1	3	29	34.8	21.067	44									C2-SUM_WT DIV2 neuron #3_all_1x2	N1	3	29	34.8	21.067	253	5.75								C4-SUM_WT DIV2 neuron #3_all_1x2	N1	3	29	34.8	21.067	29	0.659091
C1-SUM_WT DIV2 neuron #3_all_1x2	N1	3	30	35.467	20.933	49									C2-SUM_WT DIV2 neuron #3_all_1x2	N1	3	30	35.467	20.933	250	5.10204								C4-SUM_WT DIV2 neuron #3_all_1x2	N1	3	30	35.467	20.933	40	0.816327
C1-SUM_WT DIV2 neuron #3_all_1x2	N1	3	31	36.133	20.933	43									C2-SUM_WT DIV2 neuron #3_all_1x2	N1	3	31	36.133	20.933	248	5.76744								C4-SUM_WT DIV2 neuron #3_all_1x2	N1	3	31	36.133	20.933	33	0.767442
C1-SUM_WT DIV2 neuron #3_all_1x2	N1	3	32	36.8	20.933	43									C2-SUM_WT DIV2 neuron #3_all_1x2	N1	3	32	36.8	20.933	252	5.86047								C4-SUM_WT DIV2 neuron #3_all_1x2	N1	3	32	36.8	20.933	31	0.72093
C1-SUM_WT DIV2 neuron #3_all_1x2	N1	3	33	37.467	20.8	35									C2-SUM_WT DIV2 neuron #3_all_1x2	N1	3	33	37.467	20.8	247	7.05714								C4-SUM_WT DIV2 neuron #3_all_1x2	N1	3	33	37.467	20.8	36	1.02857
C1-SUM_WT DIV2 neuron #3_all_1x2	N1	3	34	38.133	20.533	42									C2-SUM_WT DIV2 neuron #3_all_1x2	N1	3	34	38.133	20.533	230	5.47619								C4-SUM_WT DIV2 neuron #3_all_1x2	N1	3	34	38.133	20.533	38	0.904762
C1-SUM_WT DIV2 neuron #3_all_1x2	N1	3	35	38.8	20.4	40									C2-SUM_WT DIV2 neuron #3_all_1x2	N1	3	35	38.8	20.4	235	5.875								C4-SUM_WT DIV2 neuron #3_all_1x2	N1	3	35	38.8	20.4	39	0.975
C1-SUM_WT DIV2 neuron #3_all_1x2	N1	3	36	39.467	20.4	41									C2-SUM_WT DIV2 neuron #3_all_1x2	N1	3	36	39.467	20.4	245	5.97561								C4-SUM_WT DIV2 neuron #3_all_1x2	N1	3	36	39.467	20.4	34	0.829268
C1-SUM_WT DIV2 neuron #3_all_1x2	N1	3	37	40.133	20.267	40									C2-SUM_WT DIV2 neuron #3_all_1x2	N1	3	37	40.133	20.267	246	6.15								C4-SUM_WT DIV2 neuron #3_all_1x2	N1	3	37	40.133	20.267	27	0.675
C1-SUM_WT DIV2 neuron #3_all_1x2	N1	3	38	40.8	20	33									C2-SUM_WT DIV2 neuron #3_all_1x2	N1	3	38	40.8	20	243	7.36364								C4-SUM_WT DIV2 neuron #3_all_1x2	N1	3	38	40.8	20	24	0.727273
C1-SUM_WT DIV2 neuron #3_all_1x2	N1	3	39	41.467	19.867	37									C2-SUM_WT DIV2 neuron #3_all_1x2	N1	3	39	41.467	19.867	240	6.48649								C4-SUM_WT DIV2 neuron #3_all_1x2	N1	3	39	41.467	19.867	25	0.675676
C1-SUM_WT DIV2 neuron #3_all_1x2	N1	3	40	42.133	19.733	38									C2-SUM_WT DIV2 neuron #3_all_1x2	N1	3	40	42.133	19.733	238	6.26316								C4-SUM_WT DIV2 neuron #3_all_1x2	N1	3	40	42.133	19.733	21	0.552632
C1-SUM_WT DIV2 neuron #3_all_1x2	N1	3	41	42.8	19.733	39									C2-SUM_WT DIV2 neuron #3_all_1x2	N1	3	41	42.8	19.733	234	6								C4-SUM_WT DIV2 neuron #3_all_1x2	N1	3	41	42.8	19.733	19	0.487179
C1-SUM_WT DIV2 neuron #3_all_1x2	N1	3	42	43.467	19.867	52									C2-SUM_WT DIV2 neuron #3_all_1x2	N1	3	42	43.467	19.867	224	4.30769								C4-SUM_WT DIV2 neuron #3_all_1x2	N1	3	42	43.467	19.867	18	0.346154
C1-SUM_WT DIV2 neuron #3_all_1x2	N1	3	43	44.133	20.133	44									C2-SUM_WT DIV2 neuron #3_all_1x2	N1	3	43	44.133	20.133	227	5.15909								C4-SUM_WT DIV2 neuron #3_all_1x2	N1	3	43	44.133	20.133	21	0.477273
C1-SUM_WT DIV2 neuron #3_all_1x2	N1	3	44	44.8	20.667	44									C2-SUM_WT DIV2 neuron #3_all_1x2	N1	3	44	44.8	20.667	183	4.15909								C4-SUM_WT DIV2 neuron #3_all_1x2	N1	3	44	44.8	20.667	25	0.568182
C1-SUM_WT DIV2 neuron #3_all_1x2	N1	3	45	45.467	21.2	33									C2-SUM_WT DIV2 neuron #3_all_1x2	N1	3	45	45.467	21.2	181	5.48485								C4-SUM_WT DIV2 neuron #3_all_1x2	N1	3	45	45.467	21.2	25	0.757576
C1-SUM_WT DIV2 neuron #3_all_1x2	N1	3	46	46.133	21.867	43									C2-SUM_WT DIV2 neuron #3_all_1x2	N1	3	46	46.133	21.867	214	4.97674								C4-SUM_WT DIV2 neuron #3_all_1x2	N1	3	46	46.133	21.867	26	0.604651
C1-SUM_WT DIV2 neuron #3_all_1x2	N1	4	1	46.4	22.533	36									C2-SUM_WT DIV2 neuron #3_all_1x2	N1	4	1	46.4	22.533	204	5.66667								C4-SUM_WT DIV2 neuron #3_all_1x2	N1	4	1	46.4	22.533	18	0.5
C1-SUM_WT DIV2 neuron #3_all_1x2	N1	4	2	46.533	23.2	34									C2-SUM_WT DIV2 neuron #3_all_1x2	N1	4	2	46.533	23.2	206	6.05882								C4-SUM_WT DIV2 neuron #3_all_1x2	N1	4	2	46.533	23.2	22	0.647059
C1-SUM_WT DIV2 neuron #3_all_1x2	N1	4	3	46.533	23.867	31									C2-SUM_WT DIV2 neuron #3_all_1x2	N1	4	3	46.533	23.867	203	6.54839								C4-SUM_WT DIV2 neuron #3_all_1x2	N1	4	3	46.533	23.867	22	0.709677
C1-SUM_WT DIV2 neuron #3_all_1x2	N1	4	4	46.533	24.533	33									C2-SUM_WT DIV2 neuron #3_all_1x2	N1	4	4	46.533	24.533	221	6.69697								C4-SUM_WT DIV2 neuron #3_all_1x2	N1	4	4	46.533	24.533	20	0.606061
C1-SUM_WT DIV2 neuron #3_all_1x2	N1	4	5	46.4	25.2	32									C2-SUM_WT DIV2 neuron #3_all_1x2	N1	4	5	46.4	25.2	219	6.84375								C4-SUM_WT DIV2 neuron #3_all_1x2	N1	4	5	46.4	25.2	16	0.5
C1-SUM_WT DIV2 neuron #3_all_1x2	N1	4	6	46.267	25.867	32									C2-SUM_WT DIV2 neuron #3_all_1x2	N1	4	6	46.267	25.867	229	7.15625								C4-SUM_WT DIV2 neuron #3_all_1x2	N1	4	6	46.267	25.867	23	0.71875
C1-SUM_WT DIV2 neuron #3_all_1x2	N1	4	7	46.133	26.533	34									C2-SUM_WT DIV2 neuron #3_all_1x2	N1	4	7	46.133	26.533	236	6.94118								C4-SUM_WT DIV2 neuron #3_all_1x2	N1	4	7	46.133	26.533	20	0.588235
C1-SUM_WT DIV2 neuron #3_all_1x2	N1	4	8	46	27.2	41									C2-SUM_WT DIV2 neuron #3_all_1x2	N1	4	8	46	27.2	232	5.65854								C4-SUM_WT DIV2 neuron #3_all_1x2	N1	4	8	46	27.2	25	0.609756
C1-SUM_WT DIV2 neuron #3_all_1x2	N1	4	9	45.733	27.867	44									C2-SUM_WT DIV2 neuron #3_all_1x2	N1	4	9	45.733	27.867	230	5.22727								C4-SUM_WT DIV2 neuron #3_all_1x2	N1	4	9	45.733	27.867	29	0.659091
C1-SUM_WT DIV2 neuron #3_all_1x2	N1	4	10	45.467	28.533	40									C2-SUM_WT DIV2 neuron #3_all_1x2	N1	4	10	45.467	28.533	228	5.7								C4-SUM_WT DIV2 neuron #3_all_1x2	N1	4	10	45.467	28.533	30	0.75
C1-SUM_WT DIV2 neuron #3_all_1x2	N1	4	11	45.333	29.2	35									C2-SUM_WT DIV2 neuron #3_all_1x2	N1	4	11	45.333	29.2	232	6.62857								C4-SUM_WT DIV2 neuron #3_all_1x2	N1	4	11	45.333	29.2	28	0.8
C1-SUM_WT DIV2 neuron #3_all_1x2	N1	4	12	45.067	29.867	38									C2-SUM_WT DIV2 neuron #3_all_1x2	N1	4	12	45.067	29.867	228	6								C4-SUM_WT DIV2 neuron #3_all_1x2	N1	4	12	45.067	29.867	28	0.736842
C1-SUM_WT DIV2 neuron #3_all_1x2	N1	4	13	44.8	30.533	36									C2-SUM_WT DIV2 neuron #3_all_1x2	N1	4	13	44.8	30.533	231	6.41667								C4-SUM_WT DIV2 neuron #3_all_1x2	N1	4	13	44.8	30.533	25	0.694444
C1-SUM_WT DIV2 neuron #3_all_1x2	N1	4	14	44.533	31.2	39									C2-SUM_WT DIV2 neuron #3_all_1x2	N1	4	14	44.533	31.2	228	5.84615								C4-SUM_WT DIV2 neuron #3_all_1x2	N1	4	14	44.533	31.2	25	0.641026
C1-SUM_WT DIV2 neuron #3_all_1x2	N1	4	15	44.533	31.867	32									C2-SUM_WT DIV2 neuron #3_all_1x2	N1	4	15	44.533	31.867	235	7.34375								C4-SUM_WT DIV2 neuron #3_all_1x2	N1	4	15	44.533	31.867	22	0.6875
C1-SUM_WT DIV2 neuron #3_all_1x2	N1	4	16	44.267	32.533	35									C2-SUM_WT DIV2 neuron #3_all_1x2	N1	4	16	44.267	32.533	233	6.65714								C4-SUM_WT DIV2 neuron #3_all_1x2	N1	4	16	44.267	32.533	18	0.514286
C1-SUM_WT DIV2 neuron #3_all_1x2	N1	4	17	43.733	33.2	36									C2-SUM_WT DIV2 neuron #3_all_1x2	N1	4	17	43.733	33.2	231	6.41667								C4-SUM_WT DIV2 neuron #3_all_1x2	N1	4	17	43.733	33.2	21	0.583333
C1-SUM_WT DIV2 neuron #3_all_1x2	N1	4	18	43.067	33.867	34									C2-SUM_WT DIV2 neuron #3_all_1x2	N1	4	18	43.067	33.867	212	6.23529								C4-SUM_WT DIV2 neuron #3_all_1x2	N1	4	18	43.067	33.867	19	0.558824
C1-SUM_WT DIV2 neuron #3_all_1x2	N1	4	19	42.533	34.533	37									C2-SUM_WT DIV2 neuron #3_all_1x2	N1	4	19	42.533	34.533	216	5.83784								C4-SUM_WT DIV2 neuron #3_all_1x2	N1	4	19	42.533	34.533	20	0.540541
C1-SUM_WT DIV2 neuron #3_all_1x2	N1	4	20	42	35.2	38									C2-SUM_WT DIV2 neuron #3_all_1x2	N1	4	20	42	35.2	203	5.34211								C4-SUM_WT DIV2 neuron #3_all_1x2	N1	4	20	42	35.2	18	0.473684
C1-SUM_WT DIV2 neuron #3_all_1x2	N1	4	21	41.6	35.867	33									C2-SUM_WT DIV2 neuron #3_all_1x2	N1	4	21	41.6	35.867	192	5.81818								C4-SUM_WT DIV2 neuron #3_all_1x2	N1	4	21	41.6	35.867	17	0.515152
C1-SUM_WT DIV2 neuron #3_all_1x2	N1	4	22	41.2	36.533	38									C2-SUM_WT DIV2 neuron #3_all_1x2	N1	4	22	41.2	36.533	157	4.13158								C4-SUM_WT DIV2 neuron #3_all_1x2	N1	4	22	41.2	36.533	20	0.526316
C1-SUM_WT DIV2 neuron #3_all_1x2	N1	4	23	41.333	37.2	38									C2-SUM_WT DIV2 neuron #3_all_1x2	N1	4	23	41.333	37.2	182	4.78947								C4-SUM_WT DIV2 neuron #3_all_1x2	N1	4	23	41.333	37.2	17	0.447368
C1-SUM_WT DIV2 neuron #3_all_1x2	N1	4	24	41.467	37.867	32									C2-SUM_WT DIV2 neuron #3_all_1x2	N1	4	24	41.467	37.867	197	6.15625								C4-SUM_WT DIV2 neuron #3_all_1x2	N1	4	24	41.467	37.867	18	0.5625
C1-SUM_WT DIV2 neuron #3_all_1x2	N1	4	25	41.467	38.533	34									C2-SUM_WT DIV2 neuron #3_all_1x2	N1	4	25	41.467	38.533	200	5.88235								C4-SUM_WT DIV2 neuron #3_all_1x2	N1	4	25	41.467	38.533	18	0.529412
C1-SUM_WT DIV2 neuron #3_all_1x2	N1	4	26	41.467	39.2	34									C2-SUM_WT DIV2 neuron #3_all_1x2	N1	4	26	41.467	39.2	197	5.79412								C4-SUM_WT DIV2 neuron #3_all_1x2	N1	4	26	41.467	39.2	16	0.470588
C1-SUM_WT DIV2 neuron #3_all_1x2	N1	4	27	41.467	39.867	34									C2-SUM_WT DIV2 neuron #3_all_1x2	N1	4	27	41.467	39.867	176	5.17647								C4-SUM_WT DIV2 neuron #3_all_1x2	N1	4	27	41.467	39.867	17	0.5
C1-SUM_WT DIV2 neuron #3_all_1x2	N1	4	28	41.467	40.533	35									C2-SUM_WT DIV2 neuron #3_all_1x2	N1	4	28	41.467	40.533	162	4.62857								C4-SUM_WT DIV2 neuron #3_all_1x2	N1	4	28	41.467	40.533	17	0.485714
C1-SUM_WT DIV2 neuron #3_all_1x2	N1	4	29	41.467	41.2	27									C2-SUM_WT DIV2 neuron #3_all_1x2	N1	4	29	41.467	41.2	151	5.59259								C4-SUM_WT DIV2 neuron #3_all_1x2	N1	4	29	41.467	41.2	21	0.777778
C1-SUM_WT DIV2 neuron #3_all_1x2	N1	4	30	41.467	41.867	36									C2-SUM_WT DIV2 neuron #3_all_1x2	N1	4	30	41.467	41.867	142	3.94444								C4-SUM_WT DIV2 neuron #3_all_1x2	N1	4	30	41.467	41.867	30	0.833333
C1-SUM_WT DIV2 neuron #3_all_1x2	N1	4	31	41.467	42.533	32									C2-SUM_WT DIV2 neuron #3_all_1x2	N1	4	31	41.467	42.533	142	4.4375								C4-SUM_WT DIV2 neuron #3_all_1x2	N1	4	31	41.467	42.533	39	1.21875
C1-SUM_WT DIV2 neuron #3_all_1x2	N1	4	32	41.467	43.2	30									C2-SUM_WT DIV2 neuron #3_all_1x2	N1	4	32	41.467	43.2	149	4.96667								C4-SUM_WT DIV2 neuron #3_all_1x2	N1	4	32	41.467	43.2	80	2.66667
C1-SUM_WT DIV2 neuron #3_all_1x2	N1	4	33	41.333	43.867	30									C2-SUM_WT DIV2 neuron #3_all_1x2	N1	4	33	41.333	43.867	149	4.96667								C4-SUM_WT DIV2 neuron #3_all_1x2	N1	4	33	41.333	43.867	107	3.56667
C1-SUM_WT DIV2 neuron #3_all_1x2	N1	4	34	41.2	44.533	35									C2-SUM_WT DIV2 neuron #3_all_1x2	N1	4	34	41.2	44.533	152	4.34286								C4-SUM_WT DIV2 neuron #3_all_1x2	N1	4	34	41.2	44.533	99	2.82857
C1-SUM_WT DIV2 neuron #3_all_1x2	N1	4	35	41.067	45.2	33									C2-SUM_WT DIV2 neuron #3_all_1x2	N1	4	35	41.067	45.2	143	4.33333								C4-SUM_WT DIV2 neuron #3_all_1x2	N1	4	35	41.067	45.2	134	4.06061
C1-SUM_WT DIV2 neuron #3_all_1x2	N1	4	36	41.067	45.867	28									C2-SUM_WT DIV2 neuron #3_all_1x2	N1	4	36	41.067	45.867	132	4.71429								C4-SUM_WT DIV2 neuron #3_all_1x2	N1	4	36	41.067	45.867	130	4.64286
C1-SUM_WT DIV2 neuron #3_all_1x2	N1	4	37	40.933	46.533	26									C2-SUM_WT DIV2 neuron #3_all_1x2	N1	4	37	40.933	46.533	177	6.80769								C4-SUM_WT DIV2 neuron #3_all_1x2	N1	4	37	40.933	46.533	39	1.5
C1-SUM_WT DIV2 neuron #3_all_1x2	N1	4	38	40.667	47.2	33									C2-SUM_WT DIV2 neuron #3_all_1x2	N1	4	38	40.667	47.2	190	5.75758								C4-SUM_WT DIV2 neuron #3_all_1x2	N1	4	38	40.667	47.2	12	0.363636
C1-SUM_WT DIV2 neuron #3_all_1x2	N1	4	39	40.133	47.867	30									C2-SUM_WT DIV2 neuron #3_all_1x2	N1	4	39	40.133	47.867	197	6.56667								C4-SUM_WT DIV2 neuron #3_all_1x2	N1	4	39	40.133	47.867	14	0.466667
C1-SUM_WT DIV2 neuron #3_all_1x2	N1	4	40	39.467	48.533	33									C2-SUM_WT DIV2 neuron #3_all_1x2	N1	4	40	39.467	48.533	199	6.0303								C4-SUM_WT DIV2 neuron #3_all_1x2	N1	4	40	39.467	48.533	17	0.515152
C1-SUM_WT DIV2 neuron #3_all_1x2	N1	4	41	38.933	49.2	37									C2-SUM_WT DIV2 neuron #3_all_1x2	N1	4	41	38.933	49.2	188	5.08108								C4-SUM_WT DIV2 neuron #3_all_1x2	N1	4	41	38.933	49.2	23	0.621622
C1-SUM_WT DIV2 neuron #3_all_1x2	N1	4	42	38.4	49.867	65									C2-SUM_WT DIV2 neuron #3_all_1x2	N1	4	42	38.4	49.867	125	1.92308								C4-SUM_WT DIV2 neuron #3_all_1x2	N1	4	42	38.4	49.867	22	0.338462
C1-SUM_WT DIV2 neuron #3_all_1x2	N1	4	43	38.133	50.533	37									C2-SUM_WT DIV2 neuron #3_all_1x2	N1	4	43	38.133	50.533	151	4.08108								C4-SUM_WT DIV2 neuron #3_all_1x2	N1	4	43	38.133	50.533	24	0.648649
C1-SUM_WT DIV2 neuron #3_all_1x2	N1	4	44	38	51.2	26									C2-SUM_WT DIV2 neuron #3_all_1x2	N1	4	44	38	51.2	192	7.38462								C4-SUM_WT DIV2 neuron #3_all_1x2	N1	4	44	38	51.2	22	0.846154
C1-SUM_WT DIV2 neuron #3_all_1x2	N1	4	45	37.867	51.867	34									C2-SUM_WT DIV2 neuron #3_all_1x2	N1	4	45	37.867	51.867	195	5.73529								C4-SUM_WT DIV2 neuron #3_all_1x2	N1	4	45	37.867	51.867	19	0.558824
C1-SUM_WT DIV2 neuron #3_all_1x2	N1	4	46	37.6	52.533	33									C2-SUM_WT DIV2 neuron #3_all_1x2	N1	4	46	37.6	52.533	179	5.42424								C4-SUM_WT DIV2 neuron #3_all_1x2	N1	4	46	37.6	52.533	22	0.666667
C1-SUM_WT DIV2 neuron #3_all_1x2	N1	4	47	37.467	53.2	31									C2-SUM_WT DIV2 neuron #3_all_1x2	N1	4	47	37.467	53.2	195	6.29032								C4-SUM_WT DIV2 neuron #3_all_1x2	N1	4	47	37.467	53.2	30	0.967742
C1-SUM_WT DIV2 neuron #3_all_1x2	N1	4	48	37.333	53.867	28									C2-SUM_WT DIV2 neuron #3_all_1x2	N1	4	48	37.333	53.867	195	6.96429								C4-SUM_WT DIV2 neuron #3_all_1x2	N1	4	48	37.333	53.867	32	1.14286
C1-SUM_WT DIV2 neuron #3_all_1x2	N1	4	49	37.2	54.533	34									C2-SUM_WT DIV2 neuron #3_all_1x2	N1	4	49	37.2	54.533	184	5.41176								C4-SUM_WT DIV2 neuron #3_all_1x2	N1	4	49	37.2	54.533	35	1.02941
C1-SUM_WT DIV2 neuron #3_all_1x2	N1	4	50	37.2	55.2	31									C2-SUM_WT DIV2 neuron #3_all_1x2	N1	4	50	37.2	55.2	193	6.22581								C4-SUM_WT DIV2 neuron #3_all_1x2	N1	4	50	37.2	55.2	29	0.935484
C1-SUM_WT DIV2 neuron #3_all_1x2	N1	4	51	37.2	55.867	35									C2-SUM_WT DIV2 neuron #3_all_1x2	N1	4	51	37.2	55.867	196	5.6								C4-SUM_WT DIV2 neuron #3_all_1x2	N1	4	51	37.2	55.867	27	0.771429
C1-SUM_WT DIV2 neuron #3_all_1x2	N1	4	52	37.067	56.533	28									C2-SUM_WT DIV2 neuron #3_all_1x2	N1	4	52	37.067	56.533	185	6.60714								C4-SUM_WT DIV2 neuron #3_all_1x2	N1	4	52	37.067	56.533	29	1.03571
C1-SUM_WT DIV2 neuron #3_all_1x2	N1	4	53	36.933	57.2	30									C2-SUM_WT DIV2 neuron #3_all_1x2	N1	4	53	36.933	57.2	173	5.76667								C4-SUM_WT DIV2 neuron #3_all_1x2	N1	4	53	36.933	57.2	23	0.766667
C1-SUM_WT DIV2 neuron #3_all_1x2	N1	4	54	36.933	57.867	28									C2-SUM_WT DIV2 neuron #3_all_1x2	N1	4	54	36.933	57.867	164	5.85714								C4-SUM_WT DIV2 neuron #3_all_1x2	N1	4	54	36.933	57.867	24	0.857143
C1-SUM_WT DIV2 neuron #3_all_1x2	N1	4	55	37.067	58.533	30									C2-SUM_WT DIV2 neuron #3_all_1x2	N1	4	55	37.067	58.533	162	5.4								C4-SUM_WT DIV2 neuron #3_all_1x2	N1	4	55	37.067	58.533	22	0.733333
C1-SUM_WT DIV2 neuron #3_all_1x2	N1	4	56	37.067	59.2	26									C2-SUM_WT DIV2 neuron #3_all_1x2	N1	4	56	37.067	59.2	173	6.65385								C4-SUM_WT DIV2 neuron #3_all_1x2	N1	4	56	37.067	59.2	15	0.576923
C1-SUM_WT DIV2 neuron #3_all_1x2	N1	4	57	37.067	59.867	27									C2-SUM_WT DIV2 neuron #3_all_1x2	N1	4	57	37.067	59.867	161	5.96296								C4-SUM_WT DIV2 neuron #3_all_1x2	N1	4	57	37.067	59.867	13	0.481481
C1-SUM_WT DIV2 neuron #3_all_1x2	N1	4	58	36.933	60.533	33									C2-SUM_WT DIV2 neuron #3_all_1x2	N1	4	58	36.933	60.533	143	4.33333								C4-SUM_WT DIV2 neuron #3_all_1x2	N1	4	58	36.933	60.533	15	0.454545
C1-SUM_WT DIV2 neuron #3_all_1x2	N1	4	59	36.933	61.2	27									C2-SUM_WT DIV2 neuron #3_all_1x2	N1	4	59	36.933	61.2	147	5.44444								C4-SUM_WT DIV2 neuron #3_all_1x2	N1	4	59	36.933	61.2	15	0.555556
C1-SUM_WT DIV2 neuron #3_all_1x2	N1	4	60	37.2	61.867	33									C2-SUM_WT DIV2 neuron #3_all_1x2	N1	4	60	37.2	61.867	129	3.90909								C4-SUM_WT DIV2 neuron #3_all_1x2	N1	4	60	37.2	61.867	15	0.454545
C1-SUM_WT DIV2 neuron #3_all_1x2	N1	4	61	37.333	62.533	119									C2-SUM_WT DIV2 neuron #3_all_1x2	N1	4	61	37.333	62.533	89	0.747899								C4-SUM_WT DIV2 neuron #3_all_1x2	N1	4	61	37.333	62.533	18	0.151261
C1-SUM_WT DIV2 neuron #3_all_1x2	N1	4	62	37.2	63.2	114									C2-SUM_WT DIV2 neuron #3_all_1x2	N1	4	62	37.2	63.2	90	0.789474								C4-SUM_WT DIV2 neuron #3_all_1x2	N1	4	62	37.2	63.2	25	0.219298
C1-SUM_WT DIV2 neuron #3_all_1x2	N1	4	63	37.2	63.867	68									C2-SUM_WT DIV2 neuron #3_all_1x2	N1	4	63	37.2	63.867	62	0.911765								C4-SUM_WT DIV2 neuron #3_all_1x2	N1	4	63	37.2	63.867	21	0.308824
C1-SUM_WT DIV2 neuron #3_all_1x2	N1	4	64	36.933	64.533	57									C2-SUM_WT DIV2 neuron #3_all_1x2	N1	4	64	36.933	64.533	74	1.29825								C4-SUM_WT DIV2 neuron #3_all_1x2	N1	4	64	36.933	64.533	22	0.385965
C1-SUM_WT DIV2 neuron #3_all_1x2	N1	4	65	36.267	65.2	24									C2-SUM_WT DIV2 neuron #3_all_1x2	N1	4	65	36.267	65.2	136	5.66667								C4-SUM_WT DIV2 neuron #3_all_1x2	N1	4	65	36.267	65.2	21	0.875
C1-SUM_WT DIV2 neuron #3_all_1x2	N1	4	66	35.733	65.867	25									C2-SUM_WT DIV2 neuron #3_all_1x2	N1	4	66	35.733	65.867	167	6.68								C4-SUM_WT DIV2 neuron #3_all_1x2	N1	4	66	35.733	65.867	20	0.8
C1-SUM_WT DIV2 neuron #3_all_1x2	N1	4	67	35.2	66.533	29									C2-SUM_WT DIV2 neuron #3_all_1x2	N1	4	67	35.2	66.533	186	6.41379								C4-SUM_WT DIV2 neuron #3_all_1x2	N1	4	67	35.2	66.533	22	0.758621
C1-SUM_WT DIV2 neuron #3_all_1x2	N1	4	68	34.8	67.2	31									C2-SUM_WT DIV2 neuron #3_all_1x2	N1	4	68	34.8	67.2	190	6.12903								C4-SUM_WT DIV2 neuron #3_all_1x2	N1	4	68	34.8	67.2	21	0.677419
C1-SUM_WT DIV2 neuron #3_all_1x2	N1	4	69	34.4	67.867	32									C2-SUM_WT DIV2 neuron #3_all_1x2	N1	4	69	34.4	67.867	183	5.71875								C4-SUM_WT DIV2 neuron #3_all_1x2	N1	4	69	34.4	67.867	21	0.65625
C1-SUM_WT DIV2 neuron #3_all_1x2	N1	4	70	34	68.533	30									C2-SUM_WT DIV2 neuron #3_all_1x2	N1	4	70	34	68.533	188	6.26667								C4-SUM_WT DIV2 neuron #3_all_1x2	N1	4	70	34	68.533	20	0.666667
C1-SUM_WT DIV2 neuron #3_all_1x2	N1	4	71	33.6	69.2	29									C2-SUM_WT DIV2 neuron #3_all_1x2	N1	4	71	33.6	69.2	189	6.51724								C4-SUM_WT DIV2 neuron #3_all_1x2	N1	4	71	33.6	69.2	22	0.758621
C1-SUM_WT DIV2 neuron #3_all_1x2	N1	4	72	33.2	69.867	28									C2-SUM_WT DIV2 neuron #3_all_1x2	N1	4	72	33.2	69.867	176	6.28571								C4-SUM_WT DIV2 neuron #3_all_1x2	N1	4	72	33.2	69.867	23	0.821429
C1-SUM_WT DIV2 neuron #3_all_1x2	N1	4	73	32.933	70.533	29									C2-SUM_WT DIV2 neuron #3_all_1x2	N1	4	73	32.933	70.533	171	5.89655								C4-SUM_WT DIV2 neuron #3_all_1x2	N1	4	73	32.933	70.533	21	0.724138
C1-SUM_WT DIV2 neuron #3_all_1x2	N1	4	74	32.667	71.2	34									C2-SUM_WT DIV2 neuron #3_all_1x2	N1	4	74	32.667	71.2	148	4.35294								C4-SUM_WT DIV2 neuron #3_all_1x2	N1	4	74	32.667	71.2	18	0.529412
C1-SUM_WT DIV2 neuron #3_all_1x2	N1	4	75	32.533	71.867	30									C2-SUM_WT DIV2 neuron #3_all_1x2	N1	4	75	32.533	71.867	163	5.43333								C4-SUM_WT DIV2 neuron #3_all_1x2	N1	4	75	32.533	71.867	17	0.566667
C1-SUM_WT DIV2 neuron #3_all_1x2	N1	4	76	32.4	72.533	38									C2-SUM_WT DIV2 neuron #3_all_1x2	N1	4	76	32.4	72.533	171	4.5								C4-SUM_WT DIV2 neuron #3_all_1x2	N1	4	76	32.4	72.533	19	0.5
C1-SUM_WT DIV2 neuron #3_all_1x2	N1	4	77	32.267	73.2	39									C2-SUM_WT DIV2 neuron #3_all_1x2	N1	4	77	32.267	73.2	174	4.46154								C4-SUM_WT DIV2 neuron #3_all_1x2	N1	4	77	32.267	73.2	19	0.487179
C1-SUM_WT DIV2 neuron #3_all_1x2	N1	4	78	32.133	73.867	35									C2-SUM_WT DIV2 neuron #3_all_1x2	N1	4	78	32.133	73.867	148	4.22857								C4-SUM_WT DIV2 neuron #3_all_1x2	N1	4	78	32.133	73.867	15	0.428571
C1-SUM_WT DIV2 neuron #3_all_1x2	N1	4	79	31.867	74.533	33									C2-SUM_WT DIV2 neuron #3_all_1x2	N1	4	79	31.867	74.533	134	4.06061								C4-SUM_WT DIV2 neuron #3_all_1x2	N1	4	79	31.867	74.533	14	0.424242
C1-SUM_WT DIV2 neuron #3_all_1x2	N1	4	80	31.333	75.2	33									C2-SUM_WT DIV2 neuron #3_all_1x2	N1	4	80	31.333	75.2	173	5.24242								C4-SUM_WT DIV2 neuron #3_all_1x2	N1	4	80	31.333	75.2	20	0.606061
C1-SUM_WT DIV2 neuron #3_all_1x2	N1	4	81	30.933	75.867	30									C2-SUM_WT DIV2 neuron #3_all_1x2	N1	4	81	30.933	75.867	160	5.33333								C4-SUM_WT DIV2 neuron #3_all_1x2	N1	4	81	30.933	75.867	20	0.666667
C1-SUM_WT DIV2 neuron #3_all_1x2	N1	4	82	30.933	76.533	36									C2-SUM_WT DIV2 neuron #3_all_1x2	N1	4	82	30.933	76.533	174	4.83333								C4-SUM_WT DIV2 neuron #3_all_1x2	N1	4	82	30.933	76.533	24	0.666667
C1-SUM_WT DIV2 neuron #3_all_1x2	N1	4	83	30.8	77.2	33									C2-SUM_WT DIV2 neuron #3_all_1x2	N1	4	83	30.8	77.2	171	5.18182								C4-SUM_WT DIV2 neuron #3_all_1x2	N1	4	83	30.8	77.2	21	0.636364
C1-SUM_WT DIV2 neuron #3_all_1x2	N1	4	84	30.8	77.867	31									C2-SUM_WT DIV2 neuron #3_all_1x2	N1	4	84	30.8	77.867	173	5.58065								C4-SUM_WT DIV2 neuron #3_all_1x2	N1	4	84	30.8	77.867	18	0.580645
C1-SUM_WT DIV2 neuron #3_all_1x2	N1	4	85	30.933	78.533	30									C2-SUM_WT DIV2 neuron #3_all_1x2	N1	4	85	30.933	78.533	187	6.23333								C4-SUM_WT DIV2 neuron #3_all_1x2	N1	4	85	30.933	78.533	24	0.8
C1-SUM_WT DIV2 neuron #3_all_1x2	N1	4	86	30.933	79.2	31									C2-SUM_WT DIV2 neuron #3_all_1x2	N1	4	86	30.933	79.2	172	5.54839								C4-SUM_WT DIV2 neuron #3_all_1x2	N1	4	86	30.933	79.2	26	0.83871
C1-SUM_WT DIV2 neuron #3_all_1x2	N1	4	87	31.067	79.867	30									C2-SUM_WT DIV2 neuron #3_all_1x2	N1	4	87	31.067	79.867	183	6.1								C4-SUM_WT DIV2 neuron #3_all_1x2	N1	4	87	31.067	79.867	29	0.966667
C1-SUM_WT DIV2 neuron #3_all_1x2	N1	4	88	31.2	80.533	34									C2-SUM_WT DIV2 neuron #3_all_1x2	N1	4	88	31.2	80.533	186	5.47059								C4-SUM_WT DIV2 neuron #3_all_1x2	N1	4	88	31.2	80.533	31	0.911765
C1-SUM_WT DIV2 neuron #3_all_1x2	N1	4	89	31.333	81.2	31									C2-SUM_WT DIV2 neuron #3_all_1x2	N1	4	89	31.333	81.2	181	5.83871								C4-SUM_WT DIV2 neuron #3_all_1x2	N1	4	89	31.333	81.2	29	0.935484
C1-SUM_WT DIV2 neuron #3_all_1x2	N1	4	90	31.467	81.867	31									C2-SUM_WT DIV2 neuron #3_all_1x2	N1	4	90	31.467	81.867	178	5.74194								C4-SUM_WT DIV2 neuron #3_all_1x2	N1	4	90	31.467	81.867	31	1
C1-SUM_WT DIV2 neuron #3_all_1x2	N1	4	91	31.6	82.533	34									C2-SUM_WT DIV2 neuron #3_all_1x2	N1	4	91	31.6	82.533	165	4.85294								C4-SUM_WT DIV2 neuron #3_all_1x2	N1	4	91	31.6	82.533	33	0.970588
C1-SUM_WT DIV2 neuron #3_all_1x2	N1	4	92	31.867	83.2	32									C2-SUM_WT DIV2 neuron #3_all_1x2	N1	4	92	31.867	83.2	183	5.71875								C4-SUM_WT DIV2 neuron #3_all_1x2	N1	4	92	31.867	83.2	28	0.875
C1-SUM_WT DIV2 neuron #3_all_1x2	N1	4	93	32	83.867	40									C2-SUM_WT DIV2 neuron #3_all_1x2	N1	4	93	32	83.867	181	4.525								C4-SUM_WT DIV2 neuron #3_all_1x2	N1	4	93	32	83.867	26	0.65
C1-SUM_WT DIV2 neuron #3_all_1x2	N1	4	94	32	84.533	33									C2-SUM_WT DIV2 neuron #3_all_1x2	N1	4	94	32	84.533	165	5								C4-SUM_WT DIV2 neuron #3_all_1x2	N1	4	94	32	84.533	25	0.757576
C1-SUM_WT DIV2 neuron #3_all_1x2	N1	4	95	32.133	85.2	35									C2-SUM_WT DIV2 neuron #3_all_1x2	N1	4	95	32.133	85.2	180	5.14286								C4-SUM_WT DIV2 neuron #3_all_1x2	N1	4	95	32.133	85.2	22	0.628571
C1-SUM_WT DIV2 neuron #3_all_1x2	N1	4	96	32.267	85.867	39									C2-SUM_WT DIV2 neuron #3_all_1x2	N1	4	96	32.267	85.867	189	4.84615								C4-SUM_WT DIV2 neuron #3_all_1x2	N1	4	96	32.267	85.867	34	0.871795
C1-SUM_WT DIV2 neuron #3_all_1x2	N1	4	97	32.267	86.533	34									C2-SUM_WT DIV2 neuron #3_all_1x2	N1	4	97	32.267	86.533	180	5.29412								C4-SUM_WT DIV2 neuron #3_all_1x2	N1	4	97	32.267	86.533	37	1.08824
C1-SUM_WT DIV2 neuron #3_all_1x2	N1	4	98	32.267	87.2	40									C2-SUM_WT DIV2 neuron #3_all_1x2	N1	4	98	32.267	87.2	172	4.3								C4-SUM_WT DIV2 neuron #3_all_1x2	N1	4	98	32.267	87.2	35	0.875
C1-SUM_WT DIV2 neuron #3_all_1x2	N1	4	99	32.267	87.867	30									C2-SUM_WT DIV2 neuron #3_all_1x2	N1	4	99	32.267	87.867	169	5.63333								C4-SUM_WT DIV2 neuron #3_all_1x2	N1	4	99	32.267	87.867	35	1.16667
C1-SUM_WT DIV2 neuron #3_all_1x2	N1	4	100	32.267	88.533	39									C2-SUM_WT DIV2 neuron #3_all_1x2	N1	4	100	32.267	88.533	177	4.53846								C4-SUM_WT DIV2 neuron #3_all_1x2	N1	4	100	32.267	88.533	33	0.846154
C1-SUM_WT DIV2 neuron #3_all_1x2	N1	4	101	32.267	89.2	44									C2-SUM_WT DIV2 neuron #3_all_1x2	N1	4	101	32.267	89.2	174	3.95455								C4-SUM_WT DIV2 neuron #3_all_1x2	N1	4	101	32.267	89.2	30	0.681818
C1-SUM_WT DIV2 neuron #3_all_1x2	N1	4	102	32.267	89.867	37									C2-SUM_WT DIV2 neuron #3_all_1x2	N1	4	102	32.267	89.867	172	4.64865								C4-SUM_WT DIV2 neuron #3_all_1x2	N1	4	102	32.267	89.867	37	1
C1-SUM_WT DIV2 neuron #3_all_1x2	N1	4	103	32.133	90.533	36									C2-SUM_WT DIV2 neuron #3_all_1x2	N1	4	103	32.133	90.533	161	4.47222								C4-SUM_WT DIV2 neuron #3_all_1x2	N1	4	103	32.133	90.533	37	1.02778
C1-SUM_WT DIV2 neuron #3_all_1x2	N1	4	104	32	91.2	41									C2-SUM_WT DIV2 neuron #3_all_1x2	N1	4	104	32	91.2	134	3.26829								C4-SUM_WT DIV2 neuron #3_all_1x2	N1	4	104	32	91.2	38	0.926829
C1-SUM_WT DIV2 neuron #3_all_1x2	N1	4	105	31.867	91.867	48									C2-SUM_WT DIV2 neuron #3_all_1x2	N1	4	105	31.867	91.867	124	2.58333								C4-SUM_WT DIV2 neuron #3_all_1x2	N1	4	105	31.867	91.867	48	1
C1-SUM_WT DIV2 neuron #3_all_1x2	N1	4	106	31.867	92.533	56									C2-SUM_WT DIV2 neuron #3_all_1x2	N1	4	106	31.867	92.533	162	2.89286								C4-SUM_WT DIV2 neuron #3_all_1x2	N1	4	106	31.867	92.533	49	0.875
C1-SUM_WT DIV2 neuron #3_all_1x2	N1	4	107	31.867	93.2	40									C2-SUM_WT DIV2 neuron #3_all_1x2	N1	4	107	31.867	93.2	175	4.375								C4-SUM_WT DIV2 neuron #3_all_1x2	N1	4	107	31.867	93.2	48	1.2
C1-SUM_WT DIV2 neuron #3_all_1x2	N1	4	108	31.6	93.867	42									C2-SUM_WT DIV2 neuron #3_all_1x2	N1	4	108	31.6	93.867	145	3.45238								C4-SUM_WT DIV2 neuron #3_all_1x2	N1	4	108	31.6	93.867	61	1.45238
C1-SUM_WT DIV2 neuron #3_all_1x2	N1	4	109	31.467	94.533	33									C2-SUM_WT DIV2 neuron #3_all_1x2	N1	4	109	31.467	94.533	116	3.51515								C4-SUM_WT DIV2 neuron #3_all_1x2	N1	4	109	31.467	94.533	66	2
C1-SUM_WT DIV2 neuron #3_all_1x2	N1	4	110	31.467	95.2	40									C2-SUM_WT DIV2 neuron #3_all_1x2	N1	4	110	31.467	95.2	138	3.45								C4-SUM_WT DIV2 neuron #3_all_1x2	N1	4	110	31.467	95.2	67	1.675
C1-SUM_WT DIV2 neuron #3_all_1x2	N1	4	111	31.467	95.867	42									C2-SUM_WT DIV2 neuron #3_all_1x2	N1	4	111	31.467	95.867	143	3.40476								C4-SUM_WT DIV2 neuron #3_all_1x2	N1	4	111	31.467	95.867	62	1.47619
C1-SUM_WT DIV2 neuron #3_all_1x2	N1	4	112	31.333	96.533	39									C2-SUM_WT DIV2 neuron #3_all_1x2	N1	4	112	31.333	96.533	122	3.12821								C4-SUM_WT DIV2 neuron #3_all_1x2	N1	4	112	31.333	96.533	61	1.5641
C1-SUM_WT DIV2 neuron #3_all_1x2	N1	4	113	31.333	97.2	36									C2-SUM_WT DIV2 neuron #3_all_1x2	N1	4	113	31.333	97.2	118	3.27778								C4-SUM_WT DIV2 neuron #3_all_1x2	N1	4	113	31.333	97.2	59	1.63889
C1-SUM_WT DIV2 neuron #3_all_1x2	N1	4	114	31.333	97.867	31									C2-SUM_WT DIV2 neuron #3_all_1x2	N1	4	114	31.333	97.867	119	3.83871								C4-SUM_WT DIV2 neuron #3_all_1x2	N1	4	114	31.333	97.867	68	2.19355
C1-SUM_WT DIV2 neuron #3_all_1x2	N1	4	115	31.6	98.533	39									C2-SUM_WT DIV2 neuron #3_all_1x2	N1	4	115	31.6	98.533	125	3.20513								C4-SUM_WT DIV2 neuron #3_all_1x2	N1	4	115	31.6	98.533	74	1.89744
C1-SUM_WT DIV2 neuron #3_all_1x2	N1	4	116	31.733	99.2	35									C2-SUM_WT DIV2 neuron #3_all_1x2	N1	4	116	31.733	99.2	125	3.57143								C4-SUM_WT DIV2 neuron #3_all_1x2	N1	4	116	31.733	99.2	63	1.8
C1-SUM_WT DIV2 neuron #3_all_1x2	N1	4	117	31.867	99.867	37									C2-SUM_WT DIV2 neuron #3_all_1x2	N1	4	117	31.867	99.867	120	3.24324								C4-SUM_WT DIV2 neuron #3_all_1x2	N1	4	117	31.867	99.867	75	2.02703
C1-SUM_WT DIV2 neuron #3_all_1x2	N1	4	118	32	100.533	43									C2-SUM_WT DIV2 neuron #3_all_1x2	N1	4	118	32	100.533	103	2.39535								C4-SUM_WT DIV2 neuron #3_all_1x2	N1	4	118	32	100.533	66	1.53488
C1-SUM_WT DIV2 neuron #3_all_1x2	N1	4	119	32	101.2	40									C2-SUM_WT DIV2 neuron #3_all_1x2	N1	4	119	32	101.2	95	2.375								C4-SUM_WT DIV2 neuron #3_all_1x2	N1	4	119	32	101.2	64	1.6
C1-SUM_WT DIV2 neuron #3_all_1x2	N1	4	120	32.133	101.867	36									C2-SUM_WT DIV2 neuron #3_all_1x2	N1	4	120	32.133	101.867	101	2.80556								C4-SUM_WT DIV2 neuron #3_all_1x2	N1	4	120	32.133	101.867	64	1.77778
C1-SUM_WT DIV2 neuron #3_all_1x2	N1	4	121	32.133	102.533	55									C2-SUM_WT DIV2 neuron #3_all_1x2	N1	4	121	32.133	102.533	90	1.63636								C4-SUM_WT DIV2 neuron #3_all_1x2	N1	4	121	32.133	102.533	67	1.21818
C1-SUM_WT DIV2 neuron #3_all_1x2	N2	1	1	58.133	82.667	20									C2-SUM_WT DIV2 neuron #3_all_1x2	N2	1	1	58.133	82.667	6	0.3								C4-SUM_WT DIV2 neuron #3_all_1x2	N2	1	1	58.133	82.667	24	1.2		0.25
C1-SUM_WT DIV2 neuron #3_all_1x2	N2	1	2	57.467	83.333	20									C2-SUM_WT DIV2 neuron #3_all_1x2	N2	1	2	57.467	83.333	7	0.35								C4-SUM_WT DIV2 neuron #3_all_1x2	N2	1	2	57.467	83.333	26	1.3		0.269231
C1-SUM_WT DIV2 neuron #3_all_1x2	N2	1	3	56.8	84	24									C2-SUM_WT DIV2 neuron #3_all_1x2	N2	1	3	56.8	84	16	0.666667								C4-SUM_WT DIV2 neuron #3_all_1x2	N2	1	3	56.8	84	30	1.25		0.533333
C1-SUM_WT DIV2 neuron #3_all_1x2	N2	1	4	56.133	84.667	40									C2-SUM_WT DIV2 neuron #3_all_1x2	N2	1	4	56.133	84.667	25	0.625	0.485417							C4-SUM_WT DIV2 neuron #3_all_1x2	N2	1	4	56.133	84.667	40	1	1.1875	0.625	0.419391
C1-SUM_WT DIV2 neuron #3_all_1x2	N2	1	5	55.467	85.333	37									C2-SUM_WT DIV2 neuron #3_all_1x2	N2	1	5	55.467	85.333	39	1.05405								C4-SUM_WT DIV2 neuron #3_all_1x2	N2	1	5	55.467	85.333	42	1.13514		0.928571
C1-SUM_WT DIV2 neuron #3_all_1x2	N2	1	6	54.8	86	38									C2-SUM_WT DIV2 neuron #3_all_1x2	N2	1	6	54.8	86	66	1.73684								C4-SUM_WT DIV2 neuron #3_all_1x2	N2	1	6	54.8	86	34	0.894737		1.94118
C1-SUM_WT DIV2 neuron #3_all_1x2	N2	1	7	54.133	86.667	43									C2-SUM_WT DIV2 neuron #3_all_1x2	N2	1	7	54.133	86.667	83	1.93023								C4-SUM_WT DIV2 neuron #3_all_1x2	N2	1	7	54.133	86.667	37	0.860465		2.24324
C1-SUM_WT DIV2 neuron #3_all_1x2	N2	1	8	53.467	87.2	41									C2-SUM_WT DIV2 neuron #3_all_1x2	N2	1	8	53.467	87.2	89	2.17073	1.72297							C4-SUM_WT DIV2 neuron #3_all_1x2	N2	1	8	53.467	87.2	38	0.926829	0.954292	2.34211	1.86377
C1-SUM_WT DIV2 neuron #3_all_1x2	N2	1	9	52.8	87.6	40									C2-SUM_WT DIV2 neuron #3_all_1x2	N2	1	9	52.8	87.6	97	2.425								C4-SUM_WT DIV2 neuron #3_all_1x2	N2	1	9	52.8	87.6	48	1.2
C1-SUM_WT DIV2 neuron #3_all_1x2	N2	1	10	52.133	88.133	42									C2-SUM_WT DIV2 neuron #3_all_1x2	N2	1	10	52.133	88.133	94	2.2381								C4-SUM_WT DIV2 neuron #3_all_1x2	N2	1	10	52.133	88.133	41	0.97619
C1-SUM_WT DIV2 neuron #3_all_1x2	N2	1	11	51.467	88.4	45									C2-SUM_WT DIV2 neuron #3_all_1x2	N2	1	11	51.467	88.4	119	2.64444								C4-SUM_WT DIV2 neuron #3_all_1x2	N2	1	11	51.467	88.4	42	0.933333
C1-SUM_WT DIV2 neuron #3_all_1x2	N2	1	12	50.8	88.8	37									C2-SUM_WT DIV2 neuron #3_all_1x2	N2	1	12	50.8	88.8	123	3.32432								C4-SUM_WT DIV2 neuron #3_all_1x2	N2	1	12	50.8	88.8	43	1.16216
C1-SUM_WT DIV2 neuron #3_all_1x2	N2	1	13	50.133	89.067	39									C2-SUM_WT DIV2 neuron #3_all_1x2	N2	1	13	50.133	89.067	125	3.20513								C4-SUM_WT DIV2 neuron #3_all_1x2	N2	1	13	50.133	89.067	44	1.12821
C1-SUM_WT DIV2 neuron #3_all_1x2	N2	1	14	49.467	89.333	39									C2-SUM_WT DIV2 neuron #3_all_1x2	N2	1	14	49.467	89.333	115	2.94872								C4-SUM_WT DIV2 neuron #3_all_1x2	N2	1	14	49.467	89.333	34	0.871795
C1-SUM_WT DIV2 neuron #3_all_1x2	N2	1	15	48.8	89.6	43									C2-SUM_WT DIV2 neuron #3_all_1x2	N2	1	15	48.8	89.6	116	2.69767								C4-SUM_WT DIV2 neuron #3_all_1x2	N2	1	15	48.8	89.6	40	0.930233
C1-SUM_WT DIV2 neuron #3_all_1x2	N2	1	16	48.133	90	40									C2-SUM_WT DIV2 neuron #3_all_1x2	N2	1	16	48.133	90	116	2.9								C4-SUM_WT DIV2 neuron #3_all_1x2	N2	1	16	48.133	90	41	1.025
C1-SUM_WT DIV2 neuron #3_all_1x2	N2	1	17	47.467	90.4	46									C2-SUM_WT DIV2 neuron #3_all_1x2	N2	1	17	47.467	90.4	116	2.52174								C4-SUM_WT DIV2 neuron #3_all_1x2	N2	1	17	47.467	90.4	32	0.695652
C1-SUM_WT DIV2 neuron #3_all_1x2	N2	1	18	46.8	90.8	46									C2-SUM_WT DIV2 neuron #3_all_1x2	N2	1	18	46.8	90.8	97	2.1087								C4-SUM_WT DIV2 neuron #3_all_1x2	N2	1	18	46.8	90.8	33	0.717391
C1-SUM_WT DIV2 neuron #3_all_1x2	N2	1	19	46.133	91.467	38									C2-SUM_WT DIV2 neuron #3_all_1x2	N2	1	19	46.133	91.467	109	2.86842								C4-SUM_WT DIV2 neuron #3_all_1x2	N2	1	19	46.133	91.467	29	0.763158
C1-SUM_WT DIV2 neuron #3_all_1x2	N2	1	20	45.467	92.133	46									C2-SUM_WT DIV2 neuron #3_all_1x2	N2	1	20	45.467	92.133	114	2.47826								C4-SUM_WT DIV2 neuron #3_all_1x2	N2	1	20	45.467	92.133	40	0.869565
C1-SUM_WT DIV2 neuron #3_all_1x2	N2	1	21	44.8	92.8	48									C2-SUM_WT DIV2 neuron #3_all_1x2	N2	1	21	44.8	92.8	127	2.64583								C4-SUM_WT DIV2 neuron #3_all_1x2	N2	1	21	44.8	92.8	53	1.10417
C1-SUM_WT DIV2 neuron #3_all_1x2	N2	1	22	44.133	93.467	45									C2-SUM_WT DIV2 neuron #3_all_1x2	N2	1	22	44.133	93.467	142	3.15556								C4-SUM_WT DIV2 neuron #3_all_1x2	N2	1	22	44.133	93.467	45	1
C1-SUM_WT DIV2 neuron #3_all_1x2	N2	1	23	43.6	94.133	55									C2-SUM_WT DIV2 neuron #3_all_1x2	N2	1	23	43.6	94.133	149	2.70909								C4-SUM_WT DIV2 neuron #3_all_1x2	N2	1	23	43.6	94.133	56	1.01818
C1-SUM_WT DIV2 neuron #3_all_1x2	N2	1	24	42.933	94.8	40									C2-SUM_WT DIV2 neuron #3_all_1x2	N2	1	24	42.933	94.8	150	3.75								C4-SUM_WT DIV2 neuron #3_all_1x2	N2	1	24	42.933	94.8	66	1.65
C1-SUM_WT DIV2 neuron #3_all_1x2	N2	1	25	42.267	95.467	52									C2-SUM_WT DIV2 neuron #3_all_1x2	N2	1	25	42.267	95.467	156	3								C4-SUM_WT DIV2 neuron #3_all_1x2	N2	1	25	42.267	95.467	77	1.48077
C1-SUM_WT DIV2 neuron #3_all_1x2	N2	1	26	41.6	96.133	48									C2-SUM_WT DIV2 neuron #3_all_1x2	N2	1	26	41.6	96.133	159	3.3125								C4-SUM_WT DIV2 neuron #3_all_1x2	N2	1	26	41.6	96.133	80	1.66667
C1-SUM_WT DIV2 neuron #3_all_1x2	N2	1	27	40.933	96.8	50									C2-SUM_WT DIV2 neuron #3_all_1x2	N2	1	27	40.933	96.8	152	3.04								C4-SUM_WT DIV2 neuron #3_all_1x2	N2	1	27	40.933	96.8	89	1.78
C1-SUM_WT DIV2 neuron #3_all_1x2	N2	1	28	40.267	97.467	58									C2-SUM_WT DIV2 neuron #3_all_1x2	N2	1	28	40.267	97.467	132	2.27586								C4-SUM_WT DIV2 neuron #3_all_1x2	N2	1	28	40.267	97.467	99	1.7069
C1-SUM_WT DIV2 neuron #3_all_1x2	N2	1	29	39.6	98.133	63									C2-SUM_WT DIV2 neuron #3_all_1x2	N2	1	29	39.6	98.133	131	2.07937								C4-SUM_WT DIV2 neuron #3_all_1x2	N2	1	29	39.6	98.133	90	1.42857
C1-SUM_WT DIV2 neuron #3_all_1x2	N2	1	30	39.067	98.8	53									C2-SUM_WT DIV2 neuron #3_all_1x2	N2	1	30	39.067	98.8	132	2.49057								C4-SUM_WT DIV2 neuron #3_all_1x2	N2	1	30	39.067	98.8	87	1.64151
C1-SUM_WT DIV2 neuron #3_all_1x2	N2	1	31	38.533	99.467	64									C2-SUM_WT DIV2 neuron #3_all_1x2	N2	1	31	38.533	99.467	126	1.96875								C4-SUM_WT DIV2 neuron #3_all_1x2	N2	1	31	38.533	99.467	84	1.3125
C1-SUM_WT DIV2 neuron #3_all_1x2	N2	1	32	38.133	100.133	62									C2-SUM_WT DIV2 neuron #3_all_1x2	N2	1	32	38.133	100.133	128	2.06452								C4-SUM_WT DIV2 neuron #3_all_1x2	N2	1	32	38.133	100.133	88	1.41935
C1-SUM_WT DIV2 neuron #3_all_1x2	N2	1	33	37.733	100.8	70									C2-SUM_WT DIV2 neuron #3_all_1x2	N2	1	33	37.733	100.8	137	1.95714								C4-SUM_WT DIV2 neuron #3_all_1x2	N2	1	33	37.733	100.8	93	1.32857
C1-SUM_WT DIV2 neuron #3_all_1x2	N2	1	34	37.333	101.467	64									C2-SUM_WT DIV2 neuron #3_all_1x2	N2	1	34	37.333	101.467	120	1.875								C4-SUM_WT DIV2 neuron #3_all_1x2	N2	1	34	37.333	101.467	93	1.45312
C1-SUM_WT DIV2 neuron #3_all_1x2	N2	1	35	36.933	102.133	63									C2-SUM_WT DIV2 neuron #3_all_1x2	N2	1	35	36.933	102.133	122	1.93651								C4-SUM_WT DIV2 neuron #3_all_1x2	N2	1	35	36.933	102.133	87	1.38095
C1-SUM_WT DIV2 neuron #3_all_1x2	N2	1	36	36.4	102.8	78									C2-SUM_WT DIV2 neuron #3_all_1x2	N2	1	36	36.4	102.8	118	1.51282								C4-SUM_WT DIV2 neuron #3_all_1x2	N2	1	36	36.4	102.8	78	1
C1-SUM_WT DIV2 neuron #3_all_1x2	N2	1	37	35.733	103.467	87									C2-SUM_WT DIV2 neuron #3_all_1x2	N2	1	37	35.733	103.467	107	1.22989								C4-SUM_WT DIV2 neuron #3_all_1x2	N2	1	37	35.733	103.467	69	0.793103
C1-SUM_WT DIV2 neuron #3_all_1x2	N3	1	1	65.333	112.667	16									C2-SUM_WT DIV2 neuron #3_all_1x2	N3	1	1	65.333	112.667	132	8.25								C4-SUM_WT DIV2 neuron #3_all_1x2	N3	1	1	65.333	112.667	83	5.1875
C1-SUM_WT DIV2 neuron #3_all_1x2	N3	1	2	64.667	113.333	19									C2-SUM_WT DIV2 neuron #3_all_1x2	N3	1	2	64.667	113.333	106	5.57895								C4-SUM_WT DIV2 neuron #3_all_1x2	N3	1	2	64.667	113.333	83	4.36842
C1-SUM_WT DIV2 neuron #3_all_1x2	N3	1	3	64	113.867	17									C2-SUM_WT DIV2 neuron #3_all_1x2	N3	1	3	64	113.867	49	2.88235								C4-SUM_WT DIV2 neuron #3_all_1x2	N3	1	3	64	113.867	54	3.17647
C1-SUM_WT DIV2 neuron #3_all_1x2	N3	1	4	63.333	114.4	15									C2-SUM_WT DIV2 neuron #3_all_1x2	N3	1	4	63.333	114.4	44	2.93333								C4-SUM_WT DIV2 neuron #3_all_1x2	N3	1	4	63.333	114.4	33	2.2
C1-SUM_WT DIV2 neuron #3_all_1x2	N3	1	5	62.667	115.067	16									C2-SUM_WT DIV2 neuron #3_all_1x2	N3	1	5	62.667	115.067	23	1.4375								C4-SUM_WT DIV2 neuron #3_all_1x2	N3	1	5	62.667	115.067	29	1.8125
C1-SUM_WT DIV2 neuron #3_all_1x2	N3	1	6	62	115.733	15									C2-SUM_WT DIV2 neuron #3_all_1x2	N3	1	6	62	115.733	8	0.533333								C4-SUM_WT DIV2 neuron #3_all_1x2	N3	1	6	62	115.733	13	0.866667
C1-SUM_WT DIV2 neuron #3_all_1x2	N3	1	7	61.333	116.4	13									C2-SUM_WT DIV2 neuron #3_all_1x2	N3	1	7	61.333	116.4	8	0.615385								C4-SUM_WT DIV2 neuron #3_all_1x2	N3	1	7	61.333	116.4	11	0.846154
C1-SUM_WT DIV2 neuron #3_all_1x2	N3	1	8	60.667	117.067	14									C2-SUM_WT DIV2 neuron #3_all_1x2	N3	1	8	60.667	117.067	6	0.428571								C4-SUM_WT DIV2 neuron #3_all_1x2	N3	1	8	60.667	117.067	12	0.857143
C1-SUM_WT DIV2 neuron #3_all_1x2	N3	1	9	60	117.733	14									C2-SUM_WT DIV2 neuron #3_all_1x2	N3	1	9	60	117.733	4	0.285714								C4-SUM_WT DIV2 neuron #3_all_1x2	N3	1	9	60	117.733	8	0.571429
C1-SUM_WT DIV2 neuron #3_all_1x2	N3	1	10	59.333	118.4	14									C2-SUM_WT DIV2 neuron #3_all_1x2	N3	1	10	59.333	118.4	3	0.214286								C4-SUM_WT DIV2 neuron #3_all_1x2	N3	1	10	59.333	118.4	6	0.428571
C1-SUM_WT DIV2 neuron #3_all_1x2	N3	1	11	58.667	118.667	13									C2-SUM_WT DIV2 neuron #3_all_1x2	N3	1	11	58.667	118.667	3	0.230769								C4-SUM_WT DIV2 neuron #3_all_1x2	N3	1	11	58.667	118.667	6	0.461538
C1-SUM_WT DIV2 neuron #3_all_1x2	N3	1	12	58	118.933	14									C2-SUM_WT DIV2 neuron #3_all_1x2	N3	1	12	58	118.933	3	0.214286								C4-SUM_WT DIV2 neuron #3_all_1x2	N3	1	12	58	118.933	7	0.5
C1-SUM_WT DIV2 neuron #3_all_1x2	N3	1	13	57.333	119.2	14									C2-SUM_WT DIV2 neuron #3_all_1x2	N3	1	13	57.333	119.2	10	0.714286								C4-SUM_WT DIV2 neuron #3_all_1x2	N3	1	13	57.333	119.2	15	1.07143
C1-SUM_WT DIV2 neuron #3_all_1x2	N3	1	14	56.667	119.467	15									C2-SUM_WT DIV2 neuron #3_all_1x2	N3	1	14	56.667	119.467	8	0.533333								C4-SUM_WT DIV2 neuron #3_all_1x2	N3	1	14	56.667	119.467	23	1.53333
C1-SUM_WT DIV2 neuron #3_all_1x2	N3	1	15	56	119.467	16									C2-SUM_WT DIV2 neuron #3_all_1x2	N3	1	15	56	119.467	6	0.375								C4-SUM_WT DIV2 neuron #3_all_1x2	N3	1	15	56	119.467	12	0.75
C1-SUM_WT DIV2 neuron #3_all_1x2	N3	1	16	55.333	119.467	14									C2-SUM_WT DIV2 neuron #3_all_1x2	N3	1	16	55.333	119.467	3	0.214286								C4-SUM_WT DIV2 neuron #3_all_1x2	N3	1	16	55.333	119.467	8	0.571429
C1-SUM_WT DIV2 neuron #3_all_1x2	N3	1	17	54.667	119.333	15									C2-SUM_WT DIV2 neuron #3_all_1x2	N3	1	17	54.667	119.333	3	0.2								C4-SUM_WT DIV2 neuron #3_all_1x2	N3	1	17	54.667	119.333	7	0.466667
C1-SUM_WT DIV2 neuron #3_all_1x2	N3	1	18	54	119.2	14									C2-SUM_WT DIV2 neuron #3_all_1x2	N3	1	18	54	119.2	3	0.214286								C4-SUM_WT DIV2 neuron #3_all_1x2	N3	1	18	54	119.2	5	0.357143
C1-SUM_WT DIV2 neuron #3_all_1x2	N3	1	19	53.333	119.067	13									C2-SUM_WT DIV2 neuron #3_all_1x2	N3	1	19	53.333	119.067	3	0.230769								C4-SUM_WT DIV2 neuron #3_all_1x2	N3	1	19	53.333	119.067	5	0.384615
C1-SUM_WT DIV2 neuron #3_all_1x2	N3	1	20	52.667	119.067	15									C2-SUM_WT DIV2 neuron #3_all_1x2	N3	1	20	52.667	119.067	2	0.133333								C4-SUM_WT DIV2 neuron #3_all_1x2	N3	1	20	52.667	119.067	6	0.4
C1-SUM_WT DIV2 neuron #3_all_1x2	N3	1	21	52	119.2	14									C2-SUM_WT DIV2 neuron #3_all_1x2	N3	1	21	52	119.2	3	0.214286								C4-SUM_WT DIV2 neuron #3_all_1x2	N3	1	21	52	119.2	5	0.357143
C1-SUM_WT DIV2 neuron #3_all_1x2	N3	1	22	51.333	119.467	15									C2-SUM_WT DIV2 neuron #3_all_1x2	N3	1	22	51.333	119.467	3	0.2								C4-SUM_WT DIV2 neuron #3_all_1x2	N3	1	22	51.333	119.467	6	0.4
C1-SUM_WT DIV2 neuron #3_all_1x2	N3	1	23	50.667	119.467	13									C2-SUM_WT DIV2 neuron #3_all_1x2	N3	1	23	50.667	119.467	3	0.230769								C4-SUM_WT DIV2 neuron #3_all_1x2	N3	1	23	50.667	119.467	5	0.384615
C1-SUM_WT DIV2 neuron #3_all_1x2	N3	1	24	50	119.333	13									C2-SUM_WT DIV2 neuron #3_all_1x2	N3	1	24	50	119.333	3	0.230769								C4-SUM_WT DIV2 neuron #3_all_1x2	N3	1	24	50	119.333	5	0.384615
C1-SUM_WT DIV2 neuron #3_all_1x2	N3	1	25	49.333	119.067	14									C2-SUM_WT DIV2 neuron #3_all_1x2	N3	1	25	49.333	119.067	2	0.142857								C4-SUM_WT DIV2 neuron #3_all_1x2	N3	1	25	49.333	119.067	5	0.357143
C1-SUM_WT DIV2 neuron #3_all_1x2	N3	1	26	48.667	118.933	17									C2-SUM_WT DIV2 neuron #3_all_1x2	N3	1	26	48.667	118.933	3	0.176471								C4-SUM_WT DIV2 neuron #3_all_1x2	N3	1	26	48.667	118.933	6	0.352941
C1-SUM_WT DIV2 neuron #3_all_1x2	N3	1	27	48	118.933	17									C2-SUM_WT DIV2 neuron #3_all_1x2	N3	1	27	48	118.933	4	0.235294								C4-SUM_WT DIV2 neuron #3_all_1x2	N3	1	27	48	118.933	8	0.470588
C1-SUM_WT DIV2 neuron #3_all_1x2	N3	1	28	47.333	118.8	22									C2-SUM_WT DIV2 neuron #3_all_1x2	N3	1	28	47.333	118.8	4	0.181818								C4-SUM_WT DIV2 neuron #3_all_1x2	N3	1	28	47.333	118.8	16	0.727273
C1-SUM_WT DIV2 neuron #3_all_1x2	N3	1	29	46.667	118.4	21									C2-SUM_WT DIV2 neuron #3_all_1x2	N3	1	29	46.667	118.4	4	0.190476								C4-SUM_WT DIV2 neuron #3_all_1x2	N3	1	29	46.667	118.4	17	0.809524
C1-SUM_WT DIV2 neuron #3_all_1x2	N3	1	30	46	118	18									C2-SUM_WT DIV2 neuron #3_all_1x2	N3	1	30	46	118	4	0.222222								C4-SUM_WT DIV2 neuron #3_all_1x2	N3	1	30	46	118	23	1.27778
C1-SUM_WT DIV2 neuron #3_all_1x2	N3	1	31	45.333	117.733	18									C2-SUM_WT DIV2 neuron #3_all_1x2	N3	1	31	45.333	117.733	5	0.277778								C4-SUM_WT DIV2 neuron #3_all_1x2	N3	1	31	45.333	117.733	19	1.05556
C1-SUM_WT DIV2 neuron #3_all_1x2	N3	1	32	44.667	117.333	18									C2-SUM_WT DIV2 neuron #3_all_1x2	N3	1	32	44.667	117.333	5	0.277778								C4-SUM_WT DIV2 neuron #3_all_1x2	N3	1	32	44.667	117.333	20	1.11111
C1-SUM_WT DIV2 neuron #3_all_1x2	N3	1	33	44	116.8	22									C2-SUM_WT DIV2 neuron #3_all_1x2	N3	1	33	44	116.8	8	0.363636								C4-SUM_WT DIV2 neuron #3_all_1x2	N3	1	33	44	116.8	26	1.18182
C1-SUM_WT DIV2 neuron #3_all_1x2	N3	1	34	43.333	116.267	31									C2-SUM_WT DIV2 neuron #3_all_1x2	N3	1	34	43.333	116.267	14	0.451613								C4-SUM_WT DIV2 neuron #3_all_1x2	N3	1	34	43.333	116.267	26	0.83871
C1-SUM_WT DIV2 neuron #3_all_1x2	N3	1	35	42.667	115.733	29									C2-SUM_WT DIV2 neuron #3_all_1x2	N3	1	35	42.667	115.733	22	0.758621								C4-SUM_WT DIV2 neuron #3_all_1x2	N3	1	35	42.667	115.733	34	1.17241
C1-SUM_WT DIV2 neuron #3_all_1x2	N3	1	36	42	115.2	29									C2-SUM_WT DIV2 neuron #3_all_1x2	N3	1	36	42	115.2	23	0.793103								C4-SUM_WT DIV2 neuron #3_all_1x2	N3	1	36	42	115.2	28	0.965517
C1-SUM_WT DIV2 neuron #3_all_1x2	N3	1	37	41.333	114.667	31									C2-SUM_WT DIV2 neuron #3_all_1x2	N3	1	37	41.333	114.667	22	0.709677								C4-SUM_WT DIV2 neuron #3_all_1x2	N3	1	37	41.333	114.667	36	1.16129
C1-SUM_WT DIV2 neuron #3_all_1x2	N3	1	38	40.667	114.133	27									C2-SUM_WT DIV2 neuron #3_all_1x2	N3	1	38	40.667	114.133	26	0.962963								C4-SUM_WT DIV2 neuron #3_all_1x2	N3	1	38	40.667	114.133	26	0.962963
C1-SUM_WT DIV2 neuron #3_all_1x2	N3	1	39	40	113.6	36									C2-SUM_WT DIV2 neuron #3_all_1x2	N3	1	39	40	113.6	27	0.75								C4-SUM_WT DIV2 neuron #3_all_1x2	N3	1	39	40	113.6	31	0.861111
C1-SUM_WT DIV2 neuron #3_all_1x2	N3	1	40	39.467	113.2	36									C2-SUM_WT DIV2 neuron #3_all_1x2	N3	1	40	39.467	113.2	33	0.916667								C4-SUM_WT DIV2 neuron #3_all_1x2	N3	1	40	39.467	113.2	33	0.916667
C1-SUM_WT DIV2 neuron #3_all_1x2	N4	1	1	37.333	123.867	20									C2-SUM_WT DIV2 neuron #3_all_1x2	N4	1	1	37.333	123.867	5	0.25								C4-SUM_WT DIV2 neuron #3_all_1x2	N4	1	1	37.333	123.867	111	5.55
C1-SUM_WT DIV2 neuron #3_all_1x2	N4	1	2	37.067	123.2	24									C2-SUM_WT DIV2 neuron #3_all_1x2	N4	1	2	37.067	123.2	13	0.541667								C4-SUM_WT DIV2 neuron #3_all_1x2	N4	1	2	37.067	123.2	35	1.45833
C1-SUM_WT DIV2 neuron #3_all_1x2	N4	1	3	36.8	122.533	26									C2-SUM_WT DIV2 neuron #3_all_1x2	N4	1	3	36.8	122.533	48	1.84615								C4-SUM_WT DIV2 neuron #3_all_1x2	N4	1	3	36.8	122.533	87	3.34615
C1-SUM_WT DIV2 neuron #3_all_1x2	N4	1	4	36.4	121.867	21									C2-SUM_WT DIV2 neuron #3_all_1x2	N4	1	4	36.4	121.867	11	0.52381								C4-SUM_WT DIV2 neuron #3_all_1x2	N4	1	4	36.4	121.867	41	1.95238
C1-SUM_WT DIV2 neuron #3_all_1x2	N4	1	5	36	121.2	21									C2-SUM_WT DIV2 neuron #3_all_1x2	N4	1	5	36	121.2	6	0.285714								C4-SUM_WT DIV2 neuron #3_all_1x2	N4	1	5	36	121.2	14	0.666667
C1-SUM_WT DIV2 neuron #3_all_1x2	N4	1	6	35.733	120.533	19									C2-SUM_WT DIV2 neuron #3_all_1x2	N4	1	6	35.733	120.533	7	0.368421								C4-SUM_WT DIV2 neuron #3_all_1x2	N4	1	6	35.733	120.533	17	0.894737
C1-SUM_WT DIV2 neuron #3_all_1x2	N4	1	7	35.467	119.867	23									C2-SUM_WT DIV2 neuron #3_all_1x2	N4	1	7	35.467	119.867	10	0.434783								C4-SUM_WT DIV2 neuron #3_all_1x2	N4	1	7	35.467	119.867	21	0.913043
C1-SUM_WT DIV2 neuron #3_all_1x2	N4	1	8	35.2	119.2	31									C2-SUM_WT DIV2 neuron #3_all_1x2	N4	1	8	35.2	119.2	13	0.419355								C4-SUM_WT DIV2 neuron #3_all_1x2	N4	1	8	35.2	119.2	22	0.709677
C1-SUM_WT DIV2 neuron #3_all_1x2	N4	1	9	34.667	118.533	30									C2-SUM_WT DIV2 neuron #3_all_1x2	N4	1	9	34.667	118.533	20	0.666667								C4-SUM_WT DIV2 neuron #3_all_1x2	N4	1	9	34.667	118.533	28	0.933333
C1-SUM_WT DIV2 neuron #3_all_1x2	N4	1	10	34.133	117.867	36									C2-SUM_WT DIV2 neuron #3_all_1x2	N4	1	10	34.133	117.867	24	0.666667								C4-SUM_WT DIV2 neuron #3_all_1x2	N4	1	10	34.133	117.867	31	0.861111
C1-SUM_WT DIV2 neuron #3_all_1x2	N4	1	11	33.6	117.2	37									C2-SUM_WT DIV2 neuron #3_all_1x2	N4	1	11	33.6	117.2	27	0.72973								C4-SUM_WT DIV2 neuron #3_all_1x2	N4	1	11	33.6	117.2	31	0.837838
C1-SUM_WT DIV2 neuron #3_all_1x2	N4	1	12	33.067	116.533	42									C2-SUM_WT DIV2 neuron #3_all_1x2	N4	1	12	33.067	116.533	30	0.714286								C4-SUM_WT DIV2 neuron #3_all_1x2	N4	1	12	33.067	116.533	38	0.904762
C1-SUM_WT DIV2 neuron #3_all_1x2	N4	1	13	32.667	115.867	39									C2-SUM_WT DIV2 neuron #3_all_1x2	N4	1	13	32.667	115.867	20	0.512821								C4-SUM_WT DIV2 neuron #3_all_1x2	N4	1	13	32.667	115.867	39	1
C1-SUM_WT DIV2 neuron #3_all_1x2	N4	1	14	32.267	115.2	41									C2-SUM_WT DIV2 neuron #3_all_1x2	N4	1	14	32.267	115.2	26	0.634146								C4-SUM_WT DIV2 neuron #3_all_1x2	N4	1	14	32.267	115.2	39	0.95122
C1-SUM_WT DIV2 neuron #3_all_1x2	N4	1	15	32.133	114.8	63									C2-SUM_WT DIV2 neuron #3_all_1x2	N4	1	15	32.133	114.8	40	0.634921								C4-SUM_WT DIV2 neuron #3_all_1x2	N4	1	15	32.133	114.8	52	0.825397
C1-SUM_WT DIV2 neuron #3_all_1x2	N5	1	1	19.867	118.267	30									C2-SUM_WT DIV2 neuron #3_all_1x2	N5	1	1	19.867	118.267	5	0.166667								C4-SUM_WT DIV2 neuron #3_all_1x2	N5	1	1	19.867	118.267	10	0.333333
C1-SUM_WT DIV2 neuron #3_all_1x2	N5	1	2	20.533	118.8	27									C2-SUM_WT DIV2 neuron #3_all_1x2	N5	1	2	20.533	118.8	5	0.185185								C4-SUM_WT DIV2 neuron #3_all_1x2	N5	1	2	20.533	118.8	10	0.37037
C1-SUM_WT DIV2 neuron #3_all_1x2	N5	1	3	21.2	119.333	22									C2-SUM_WT DIV2 neuron #3_all_1x2	N5	1	3	21.2	119.333	4	0.181818								C4-SUM_WT DIV2 neuron #3_all_1x2	N5	1	3	21.2	119.333	7	0.318182
C1-SUM_WT DIV2 neuron #3_all_1x2	N5	1	4	21.867	119.867	27									C2-SUM_WT DIV2 neuron #3_all_1x2	N5	1	4	21.867	119.867	5	0.185185								C4-SUM_WT DIV2 neuron #3_all_1x2	N5	1	4	21.867	119.867	9	0.333333
C1-SUM_WT DIV2 neuron #3_all_1x2	N5	1	5	22.533	120.133	21									C2-SUM_WT DIV2 neuron #3_all_1x2	N5	1	5	22.533	120.133	4	0.190476								C4-SUM_WT DIV2 neuron #3_all_1x2	N5	1	5	22.533	120.133	14	0.666667
C1-SUM_WT DIV2 neuron #3_all_1x2	N5	1	6	23.2	120.267	17									C2-SUM_WT DIV2 neuron #3_all_1x2	N5	1	6	23.2	120.267	4	0.235294								C4-SUM_WT DIV2 neuron #3_all_1x2	N5	1	6	23.2	120.267	12	0.705882
C1-SUM_WT DIV2 neuron #3_all_1x2	N5	1	7	23.867	120	23									C2-SUM_WT DIV2 neuron #3_all_1x2	N5	1	7	23.867	120	4	0.173913								C4-SUM_WT DIV2 neuron #3_all_1x2	N5	1	7	23.867	120	13	0.565217
C1-SUM_WT DIV2 neuron #3_all_1x2	N5	1	8	24.533	119.6	19									C2-SUM_WT DIV2 neuron #3_all_1x2	N5	1	8	24.533	119.6	5	0.263158								C4-SUM_WT DIV2 neuron #3_all_1x2	N5	1	8	24.533	119.6	20	1.05263
C1-SUM_WT DIV2 neuron #3_all_1x2	N5	1	9	25.2	119.067	25									C2-SUM_WT DIV2 neuron #3_all_1x2	N5	1	9	25.2	119.067	9	0.36								C4-SUM_WT DIV2 neuron #3_all_1x2	N5	1	9	25.2	119.067	28	1.12
C1-SUM_WT DIV2 neuron #3_all_1x2	N5	1	10	25.867	118.667	23									C2-SUM_WT DIV2 neuron #3_all_1x2	N5	1	10	25.867	118.667	14	0.608696								C4-SUM_WT DIV2 neuron #3_all_1x2	N5	1	10	25.867	118.667	43	1.86957
C1-SUM_WT DIV2 neuron #3_all_1x2	N5	1	11	26.533	118	23									C2-SUM_WT DIV2 neuron #3_all_1x2	N5	1	11	26.533	118	21	0.913043								C4-SUM_WT DIV2 neuron #3_all_1x2	N5	1	11	26.533	118	42	1.82609
C1-SUM_WT DIV2 neuron #3_all_1x2	N5	1	12	27.2	117.333	21									C2-SUM_WT DIV2 neuron #3_all_1x2	N5	1	12	27.2	117.333	25	1.19048								C4-SUM_WT DIV2 neuron #3_all_1x2	N5	1	12	27.2	117.333	41	1.95238
C1-SUM_WT DIV2 neuron #3_all_1x2	N5	1	13	27.867	116.667	28									C2-SUM_WT DIV2 neuron #3_all_1x2	N5	1	13	27.867	116.667	25	0.892857								C4-SUM_WT DIV2 neuron #3_all_1x2	N5	1	13	27.867	116.667	38	1.35714
C1-SUM_WT DIV2 neuron #3_all_1x2	N5	1	14	28.533	116	30									C2-SUM_WT DIV2 neuron #3_all_1x2	N5	1	14	28.533	116	34	1.13333								C4-SUM_WT DIV2 neuron #3_all_1x2	N5	1	14	28.533	116	37	1.23333
C1-SUM_WT DIV2 neuron #3_all_1x2	N5	1	15	29.067	115.467	35									C2-SUM_WT DIV2 neuron #3_all_1x2	N5	1	15	29.067	115.467	46	1.31429								C4-SUM_WT DIV2 neuron #3_all_1x2	N5	1	15	29.067	115.467	42	1.2
C1-SUM_WT DIV2 neuron #3_all_1x2	N5	1	16	29.333	115.2	42									C2-SUM_WT DIV2 neuron #3_all_1x2	N5	1	16	29.333	115.2	56	1.33333								C4-SUM_WT DIV2 neuron #3_all_1x2	N5	1	16	29.333	115.2	47	1.11905
C1-SUM_WT DIV2 neuron #3_all_1x2	N6	1	1	10.4	118.267	21									C2-SUM_WT DIV2 neuron #3_all_1x2	N6	1	1	10.4	118.267	4	0.190476								C4-SUM_WT DIV2 neuron #3_all_1x2	N6	1	1	10.4	118.267	14	0.666667
C1-SUM_WT DIV2 neuron #3_all_1x2	N6	1	2	11.067	118.4	33									C2-SUM_WT DIV2 neuron #3_all_1x2	N6	1	2	11.067	118.4	7	0.212121								C4-SUM_WT DIV2 neuron #3_all_1x2	N6	1	2	11.067	118.4	36	1.09091
C1-SUM_WT DIV2 neuron #3_all_1x2	N6	1	3	11.733	118.533	39									C2-SUM_WT DIV2 neuron #3_all_1x2	N6	1	3	11.733	118.533	9	0.230769								C4-SUM_WT DIV2 neuron #3_all_1x2	N6	1	3	11.733	118.533	47	1.20513
C1-SUM_WT DIV2 neuron #3_all_1x2	N6	1	4	12.4	118.4	23									C2-SUM_WT DIV2 neuron #3_all_1x2	N6	1	4	12.4	118.4	8	0.347826								C4-SUM_WT DIV2 neuron #3_all_1x2	N6	1	4	12.4	118.4	50	2.17391
C1-SUM_WT DIV2 neuron #3_all_1x2	N6	1	5	13.067	118	29									C2-SUM_WT DIV2 neuron #3_all_1x2	N6	1	5	13.067	118	7	0.241379								C4-SUM_WT DIV2 neuron #3_all_1x2	N6	1	5	13.067	118	53	1.82759
C1-SUM_WT DIV2 neuron #3_all_1x2	N6	1	6	13.733	117.6	25									C2-SUM_WT DIV2 neuron #3_all_1x2	N6	1	6	13.733	117.6	9	0.36								C4-SUM_WT DIV2 neuron #3_all_1x2	N6	1	6	13.733	117.6	50	2
C1-SUM_WT DIV2 neuron #3_all_1x2	N6	1	7	14.4	117.467	30									C2-SUM_WT DIV2 neuron #3_all_1x2	N6	1	7	14.4	117.467	18	0.6								C4-SUM_WT DIV2 neuron #3_all_1x2	N6	1	7	14.4	117.467	69	2.3
C1-SUM_WT DIV2 neuron #3_all_1x2	N6	1	8	15.067	117.333	26									C2-SUM_WT DIV2 neuron #3_all_1x2	N6	1	8	15.067	117.333	23	0.884615								C4-SUM_WT DIV2 neuron #3_all_1x2	N6	1	8	15.067	117.333	59	2.26923
C1-SUM_WT DIV2 neuron #3_all_1x2	N6	1	9	15.733	117.067	33									C2-SUM_WT DIV2 neuron #3_all_1x2	N6	1	9	15.733	117.067	27	0.818182								C4-SUM_WT DIV2 neuron #3_all_1x2	N6	1	9	15.733	117.067	63	1.90909
C1-SUM_WT DIV2 neuron #3_all_1x2	N6	1	10	16.4	116.8	43									C2-SUM_WT DIV2 neuron #3_all_1x2	N6	1	10	16.4	116.8	38	0.883721								C4-SUM_WT DIV2 neuron #3_all_1x2	N6	1	10	16.4	116.8	88	2.04651
C1-SUM_WT DIV2 neuron #3_all_1x2	N6	1	11	17.067	116.667	45									C2-SUM_WT DIV2 neuron #3_all_1x2	N6	1	11	17.067	116.667	49	1.08889								C4-SUM_WT DIV2 neuron #3_all_1x2	N6	1	11	17.067	116.667	59	1.31111
C1-SUM_WT DIV2 neuron #3_all_1x2	N6	1	12	17.733	116.4	46									C2-SUM_WT DIV2 neuron #3_all_1x2	N6	1	12	17.733	116.4	70	1.52174								C4-SUM_WT DIV2 neuron #3_all_1x2	N6	1	12	17.733	116.4	68	1.47826
C1-SUM_WT DIV2 neuron #3_all_1x2	N6	1	13	18.4	116	50									C2-SUM_WT DIV2 neuron #3_all_1x2	N6	1	13	18.4	116	77	1.54								C4-SUM_WT DIV2 neuron #3_all_1x2	N6	1	13	18.4	116	72	1.44
C1-SUM_WT DIV2 neuron #3_all_1x2	N6	1	14	19.067	115.6	51									C2-SUM_WT DIV2 neuron #3_all_1x2	N6	1	14	19.067	115.6	85	1.66667								C4-SUM_WT DIV2 neuron #3_all_1x2	N6	1	14	19.067	115.6	55	1.07843
C1-SUM_WT DIV2 neuron #3_all_1x2	N6	1	15	19.733	115.333	61									C2-SUM_WT DIV2 neuron #3_all_1x2	N6	1	15	19.733	115.333	98	1.60656								C4-SUM_WT DIV2 neuron #3_all_1x2	N6	1	15	19.733	115.333	70	1.14754
C1-SUM_WT DIV2 neuron #3_all_1x2	N6	1	16	20.4	114.933	68									C2-SUM_WT DIV2 neuron #3_all_1x2	N6	1	16	20.4	114.933	114	1.67647								C4-SUM_WT DIV2 neuron #3_all_1x2	N6	1	16	20.4	114.933	77	1.13235
C1-SUM_WT DIV2 neuron #3_all_1x2	N6	1	17	21.067	114.667	60									C2-SUM_WT DIV2 neuron #3_all_1x2	N6	1	17	21.067	114.667	122	2.03333								C4-SUM_WT DIV2 neuron #3_all_1x2	N6	1	17	21.067	114.667	84	1.4
C1-SUM_WT DIV2 neuron #3_all_1x2	N6	1	18	21.733	114.267	67									C2-SUM_WT DIV2 neuron #3_all_1x2	N6	1	18	21.733	114.267	143	2.13433								C4-SUM_WT DIV2 neuron #3_all_1x2	N6	1	18	21.733	114.267	90	1.34328
C1-SUM_WT DIV2 neuron #3_all_1x2	N6	1	19	22.4	114	65									C2-SUM_WT DIV2 neuron #3_all_1x2	N6	1	19	22.4	114	151	2.32308								C4-SUM_WT DIV2 neuron #3_all_1x2	N6	1	19	22.4	114	94	1.44615
C1-SUM_WT DIV2 neuron #3_all_1x2	N6	1	20	23.067	113.733	66									C2-SUM_WT DIV2 neuron #3_all_1x2	N6	1	20	23.067	113.733	148	2.24242								C4-SUM_WT DIV2 neuron #3_all_1x2	N6	1	20	23.067	113.733	94	1.42424
C1-SUM_WT DIV2 neuron #3_all_1x2	N6	1	21	23.733	113.6	66									C2-SUM_WT DIV2 neuron #3_all_1x2	N6	1	21	23.733	113.6	148	2.24242								C4-SUM_WT DIV2 neuron #3_all_1x2	N6	1	21	23.733	113.6	94	1.42424
C1-SUM_WT DIV2 neuron #3_all_1x2	N6	1	22	24.4	113.333	57									C2-SUM_WT DIV2 neuron #3_all_1x2	N6	1	22	24.4	113.333	157	2.75439								C4-SUM_WT DIV2 neuron #3_all_1x2	N6	1	22	24.4	113.333	97	1.70175
C1-SUM_WT DIV2 neuron #3_all_1x2	N6	1	23	25.067	113.2	64									C2-SUM_WT DIV2 neuron #3_all_1x2	N6	1	23	25.067	113.2	124	1.9375								C4-SUM_WT DIV2 neuron #3_all_1x2	N6	1	23	25.067	113.2	94	1.46875
C1-SUM_WT DIV2 neuron #3_all_1x2	N6	1	24	25.733	113.067	68									C2-SUM_WT DIV2 neuron #3_all_1x2	N6	1	24	25.733	113.067	106	1.55882								C4-SUM_WT DIV2 neuron #3_all_1x2	N6	1	24	25.733	113.067	81	1.19118
C1-SUM_WT DIV2 neuron #3_all_1x2	N6	1	25	26.267	112.8	70									C2-SUM_WT DIV2 neuron #3_all_1x2	N6	1	25	26.267	112.8	108	1.54286								C4-SUM_WT DIV2 neuron #3_all_1x2	N6	1	25	26.267	112.8	80	1.14286
C1-SUM_WT DIV2 neuron #3_all_1x2	N6	1	26	26.667	112.533	76									C2-SUM_WT DIV2 neuron #3_all_1x2	N6	1	26	26.667	112.533	121	1.59211								C4-SUM_WT DIV2 neuron #3_all_1x2	N6	1	26	26.667	112.533	70	0.921053
C1-SUM_WT DIV2 neuron #3_all_1x2	N7	1	1	17.733	96.267	17									C2-SUM_WT DIV2 neuron #3_all_1x2	N7	1	1	17.733	96.267	3	0.176471								C4-SUM_WT DIV2 neuron #3_all_1x2	N7	1	1	17.733	96.267	7	0.411765
C1-SUM_WT DIV2 neuron #3_all_1x2	N7	1	2	17.733	96.933	16									C2-SUM_WT DIV2 neuron #3_all_1x2	N7	1	2	17.733	96.933	3	0.1875								C4-SUM_WT DIV2 neuron #3_all_1x2	N7	1	2	17.733	96.933	9	0.5625
C1-SUM_WT DIV2 neuron #3_all_1x2	N7	1	3	18.133	97.6	19									C2-SUM_WT DIV2 neuron #3_all_1x2	N7	1	3	18.133	97.6	3	0.157895								C4-SUM_WT DIV2 neuron #3_all_1x2	N7	1	3	18.133	97.6	10	0.526316
C1-SUM_WT DIV2 neuron #3_all_1x2	N7	1	4	18.667	98.267	21									C2-SUM_WT DIV2 neuron #3_all_1x2	N7	1	4	18.667	98.267	4	0.190476								C4-SUM_WT DIV2 neuron #3_all_1x2	N7	1	4	18.667	98.267	12	0.571429
C1-SUM_WT DIV2 neuron #3_all_1x2	N7	1	5	19.067	98.933	23									C2-SUM_WT DIV2 neuron #3_all_1x2	N7	1	5	19.067	98.933	5	0.217391								C4-SUM_WT DIV2 neuron #3_all_1x2	N7	1	5	19.067	98.933	16	0.695652
C1-SUM_WT DIV2 neuron #3_all_1x2	N7	1	6	19.467	99.6	19									C2-SUM_WT DIV2 neuron #3_all_1x2	N7	1	6	19.467	99.6	5	0.263158								C4-SUM_WT DIV2 neuron #3_all_1x2	N7	1	6	19.467	99.6	21	1.10526
C1-SUM_WT DIV2 neuron #3_all_1x2	N7	1	7	20	100.267	20									C2-SUM_WT DIV2 neuron #3_all_1x2	N7	1	7	20	100.267	6	0.3								C4-SUM_WT DIV2 neuron #3_all_1x2	N7	1	7	20	100.267	14	0.7
C1-SUM_WT DIV2 neuron #3_all_1x2	N7	1	8	20.667	100.933	15									C2-SUM_WT DIV2 neuron #3_all_1x2	N7	1	8	20.667	100.933	10	0.666667								C4-SUM_WT DIV2 neuron #3_all_1x2	N7	1	8	20.667	100.933	15	1
C1-SUM_WT DIV2 neuron #3_all_1x2	N7	1	9	21.333	101.6	20									C2-SUM_WT DIV2 neuron #3_all_1x2	N7	1	9	21.333	101.6	15	0.75								C4-SUM_WT DIV2 neuron #3_all_1x2	N7	1	9	21.333	101.6	19	0.95
C1-SUM_WT DIV2 neuron #3_all_1x2	N7	1	10	22	102.133	27									C2-SUM_WT DIV2 neuron #3_all_1x2	N7	1	10	22	102.133	25	0.925926								C4-SUM_WT DIV2 neuron #3_all_1x2	N7	1	10	22	102.133	21	0.777778
C1-SUM_WT DIV2 neuron #3_all_1x2	N7	1	11	22.667	102.8	29									C2-SUM_WT DIV2 neuron #3_all_1x2	N7	1	11	22.667	102.8	28	0.965517								C4-SUM_WT DIV2 neuron #3_all_1x2	N7	1	11	22.667	102.8	19	0.655172
C1-SUM_WT DIV2 neuron #3_all_1x2	N7	1	12	23.333	103.467	28									C2-SUM_WT DIV2 neuron #3_all_1x2	N7	1	12	23.333	103.467	32	1.14286								C4-SUM_WT DIV2 neuron #3_all_1x2	N7	1	12	23.333	103.467	20	0.714286
C1-SUM_WT DIV2 neuron #3_all_1x2	N7	1	13	24	104.133	30									C2-SUM_WT DIV2 neuron #3_all_1x2	N7	1	13	24	104.133	41	1.36667								C4-SUM_WT DIV2 neuron #3_all_1x2	N7	1	13	24	104.133	23	0.766667
C1-SUM_WT DIV2 neuron #3_all_1x2	N7	1	14	24.667	104.8	27									C2-SUM_WT DIV2 neuron #3_all_1x2	N7	1	14	24.667	104.8	40	1.48148								C4-SUM_WT DIV2 neuron #3_all_1x2	N7	1	14	24.667	104.8	17	0.62963
C1-SUM_WT DIV2 neuron #3_all_1x2	N7	1	15	25.333	105.333	26									C2-SUM_WT DIV2 neuron #3_all_1x2	N7	1	15	25.333	105.333	49	1.88462								C4-SUM_WT DIV2 neuron #3_all_1x2	N7	1	15	25.333	105.333	21	0.807692
C1-SUM_WT DIV2 neuron #3_all_1x2	N7	1	16	26	106	33									C2-SUM_WT DIV2 neuron #3_all_1x2	N7	1	16	26	106	54	1.63636								C4-SUM_WT DIV2 neuron #3_all_1x2	N7	1	16	26	106	26	0.787879
C1-SUM_WT DIV2 neuron #3_all_1x2	N7	1	17	26.533	106.533	37									C2-SUM_WT DIV2 neuron #3_all_1x2	N7	1	17	26.533	106.533	53	1.43243								C4-SUM_WT DIV2 neuron #3_all_1x2	N7	1	17	26.533	106.533	22	0.594595
C1-SUM_WT DIV2 neuron #3_all_1x2	N7	1	18	26.933	106.8	38									C2-SUM_WT DIV2 neuron #3_all_1x2	N7	1	18	26.933	106.8	52	1.36842								C4-SUM_WT DIV2 neuron #3_all_1x2	N7	1	18	26.933	106.8	25	0.657895
WT DIV2 neuron #6_all_2x3
GFP (488)															Acetylated tubulin (640)															Tyrosinated tubulin (561)
Image	Cluster	Type	Count	Sum Length (um)	Mean length (um)	SD length (um)	Min length (um)	Max length (um)	Mean value (a.u.)	SD value (a.u.)	Min value (a.u.)	Max value (a.u.)			Image	Cluster	Type	Count	Sum Length (um)	Mean length (um)	SD length (um)	Min length (um)	Max length (um)	Mean value (a.u.)	SD value (a.u.)	Min value (a.u.)	Max value (a.u.)			Image	Cluster	Type	Count	Sum Length (um)	Mean length (um)	SD length (um)	Min length (um)	Max length (um)	Mean value (a.u.)	SD value (a.u.)	Min value (a.u.)	Max value (a.u.)
C1-SUM_WT DIV2 neuron #6_all_2x3	All	All	8	267.331	33.416	60.144	9.184	182.154	27.4	10.627	11	96			C2-SUM_WT DIV2 neuron #6_all_2x3	All	All	8	267.331	33.416	60.144	9.184	182.154	104.276	60.715	2	206			C4-SUM_WT DIV2 neuron #6_all_2x3	All	All	8	267.331	33.416	60.144	9.184	182.154	15.138	8.89	3	71
Image	Tracing	Cluster	Type	Label	Length (um)	Mean value (a.u.)	SD value (a.u.)	Min value (a.u.)	Max value (a.u.)						Image	Tracing	Cluster	Type	Label	Length (um)	Mean value (a.u.)	SD value (a.u.)	Min value (a.u.)	Max value (a.u.)						Image	Tracing	Cluster	Type	Label	Length (um)	Mean value (a.u.)	SD value (a.u.)	Min value (a.u.)	Max value (a.u.)
C1-SUM_WT DIV2 neuron #6_all_2x3	N1	Default	Default	Default	182.154	29.138	11.35	11	96						C2-SUM_WT DIV2 neuron #6_all_2x3	N1	Default	Default	Default	182.154	133.727	47.301	3	206						C4-SUM_WT DIV2 neuron #6_all_2x3	N1	Default	Default	Default	182.154	14.111	9.611	3	71
C1-SUM_WT DIV2 neuron #6_all_2x3	N2	Default	Default	Default	13.078	21.594	3.747	12	34						C2-SUM_WT DIV2 neuron #6_all_2x3	N2	Default	Default	Default	13.078	39.644	22.819	5	82						C4-SUM_WT DIV2 neuron #6_all_2x3	N2	Default	Default	Default	13.078	18.079	5.5	4	25
C1-SUM_WT DIV2 neuron #6_all_2x3	N3	Default	Default	Default	9.184	22.268	3.606	15	30						C2-SUM_WT DIV2 neuron #6_all_2x3	N3	Default	Default	Default	9.184	41.643	22.588	6	74						C4-SUM_WT DIV2 neuron #6_all_2x3	N3	Default	Default	Default	9.184	17.661	3.559	8	24
C1-SUM_WT DIV2 neuron #6_all_2x3	N4	Default	Default	Default	10.595	27.636	6.653	14	47						C2-SUM_WT DIV2 neuron #6_all_2x3	N4	Default	Default	Default	10.595	56.045	31.336	4	100						C4-SUM_WT DIV2 neuron #6_all_2x3	N4	Default	Default	Default	10.595	20.303	7.311	7	33
C1-SUM_WT DIV2 neuron #6_all_2x3	N5	Default	Default	Default	14.344	28.085	12.129	13	61						C2-SUM_WT DIV2 neuron #6_all_2x3	N5	Default	Default	Default	14.344	41.915	23.251	5	78						C4-SUM_WT DIV2 neuron #6_all_2x3	N5	Default	Default	Default	14.344	15.632	3.683	5	25
C1-SUM_WT DIV2 neuron #6_all_2x3	N6	Default	Default	Default	12.218	21.396	4.333	15	37						C2-SUM_WT DIV2 neuron #6_all_2x3	N6	Default	Default	Default	12.218	23.615	14.575	3	55						C4-SUM_WT DIV2 neuron #6_all_2x3	N6	Default	Default	Default	12.218	14.549	4.512	4	24
C1-SUM_WT DIV2 neuron #6_all_2x3	N7	Default	Default	Default	16.069	27.337	4.867	17	40						C2-SUM_WT DIV2 neuron #6_all_2x3	N7	Default	Default	Default	16.069	80.673	42.979	6	134						C4-SUM_WT DIV2 neuron #6_all_2x3	N7	Default	Default	Default	16.069	24.208	4.819	7	33
C1-SUM_WT DIV2 neuron #6_all_2x3	N8	Default	Default	Default	9.689	15	3.733	11	25						C2-SUM_WT DIV2 neuron #6_all_2x3	N8	Default	Default	Default	9.689	6.475	5.271	2	20						C4-SUM_WT DIV2 neuron #6_all_2x3	N8	Default	Default	Default	9.689	7.656	4.281	3	21
Image	Tracing	Segment	Vertex	X (um)	Y (um)	Value (a.u.)									Image	Tracing	Segment	Vertex	X (um)	Y (um)	Value (a.u.)	Normalized to GFP								Image	Tracing	Segment	Vertex	X (um)	Y (um)	Value (a.u.)	Normalized to GFP		Acetylated:Tyrosinated ratio
C1-SUM_WT DIV2 neuron #6_all_2x3	N1	1	1	77.467	151.467	26									C2-SUM_WT DIV2 neuron #6_all_2x3	N1	1	1	77.467	151.467	14	0.538462								C4-SUM_WT DIV2 neuron #6_all_2x3	N1	1	1	77.467	151.467	7	0.269231		2
C1-SUM_WT DIV2 neuron #6_all_2x3	N1	1	2	78.133	150.8	21									C2-SUM_WT DIV2 neuron #6_all_2x3	N1	1	2	78.133	150.8	10	0.47619								C4-SUM_WT DIV2 neuron #6_all_2x3	N1	1	2	78.133	150.8	8	0.380952		1.25
C1-SUM_WT DIV2 neuron #6_all_2x3	N1	1	3	78.667	150.133	25									C2-SUM_WT DIV2 neuron #6_all_2x3	N1	1	3	78.667	150.133	11	0.44								C4-SUM_WT DIV2 neuron #6_all_2x3	N1	1	3	78.667	150.133	10	0.4		1.1
C1-SUM_WT DIV2 neuron #6_all_2x3	N1	1	4	79.067	149.467	46									C2-SUM_WT DIV2 neuron #6_all_2x3	N1	1	4	79.067	149.467	21	0.456522								C4-SUM_WT DIV2 neuron #6_all_2x3	N1	1	4	79.067	149.467	18	0.391304		1.16667
C1-SUM_WT DIV2 neuron #6_all_2x3	N1	1	5	79.333	148.8	31									C2-SUM_WT DIV2 neuron #6_all_2x3	N1	1	5	79.333	148.8	17	0.548387								C4-SUM_WT DIV2 neuron #6_all_2x3	N1	1	5	79.333	148.8	14	0.451613		1.21429
C1-SUM_WT DIV2 neuron #6_all_2x3	N1	1	6	79.6	148.133	31									C2-SUM_WT DIV2 neuron #6_all_2x3	N1	1	6	79.6	148.133	16	0.516129								C4-SUM_WT DIV2 neuron #6_all_2x3	N1	1	6	79.6	148.133	12	0.387097		1.33333
C1-SUM_WT DIV2 neuron #6_all_2x3	N1	1	7	80	147.467	69									C2-SUM_WT DIV2 neuron #6_all_2x3	N1	1	7	80	147.467	41	0.594203								C4-SUM_WT DIV2 neuron #6_all_2x3	N1	1	7	80	147.467	29	0.42029		1.41379
C1-SUM_WT DIV2 neuron #6_all_2x3	N1	1	8	80.4	146.8	42									C2-SUM_WT DIV2 neuron #6_all_2x3	N1	1	8	80.4	146.8	55	1.30952	0.609927							C4-SUM_WT DIV2 neuron #6_all_2x3	N1	1	8	80.4	146.8	51	1.21429	0.489347	1.07843	1.31956
C1-SUM_WT DIV2 neuron #6_all_2x3	N1	1	9	80.533	146.133	57									C2-SUM_WT DIV2 neuron #6_all_2x3	N1	1	9	80.533	146.133	83	1.45614								C4-SUM_WT DIV2 neuron #6_all_2x3	N1	1	9	80.533	146.133	65	1.14035		1.27692
C1-SUM_WT DIV2 neuron #6_all_2x3	N1	1	10	80.667	145.467	46									C2-SUM_WT DIV2 neuron #6_all_2x3	N1	1	10	80.667	145.467	118	2.56522								C4-SUM_WT DIV2 neuron #6_all_2x3	N1	1	10	80.667	145.467	71	1.54348		1.66197
C1-SUM_WT DIV2 neuron #6_all_2x3	N1	1	11	80.8	144.8	40									C2-SUM_WT DIV2 neuron #6_all_2x3	N1	1	11	80.8	144.8	134	3.35								C4-SUM_WT DIV2 neuron #6_all_2x3	N1	1	11	80.8	144.8	63	1.575		2.12698
C1-SUM_WT DIV2 neuron #6_all_2x3	N1	1	12	81.067	144.133	48									C2-SUM_WT DIV2 neuron #6_all_2x3	N1	1	12	81.067	144.133	143	2.97917								C4-SUM_WT DIV2 neuron #6_all_2x3	N1	1	12	81.067	144.133	54	1.125		2.64815
C1-SUM_WT DIV2 neuron #6_all_2x3	N1	1	13	81.333	143.467	38									C2-SUM_WT DIV2 neuron #6_all_2x3	N1	1	13	81.333	143.467	151	3.97368								C4-SUM_WT DIV2 neuron #6_all_2x3	N1	1	13	81.333	143.467	53	1.39474		2.84906
C1-SUM_WT DIV2 neuron #6_all_2x3	N1	1	14	81.6	142.8	35									C2-SUM_WT DIV2 neuron #6_all_2x3	N1	1	14	81.6	142.8	158	4.51429								C4-SUM_WT DIV2 neuron #6_all_2x3	N1	1	14	81.6	142.8	45	1.28571		3.51111
C1-SUM_WT DIV2 neuron #6_all_2x3	N1	1	15	82	142.133	30									C2-SUM_WT DIV2 neuron #6_all_2x3	N1	1	15	82	142.133	164	5.46667								C4-SUM_WT DIV2 neuron #6_all_2x3	N1	1	15	82	142.133	38	1.26667		4.31579
C1-SUM_WT DIV2 neuron #6_all_2x3	N1	1	16	82.533	141.467	32									C2-SUM_WT DIV2 neuron #6_all_2x3	N1	1	16	82.533	141.467	161	5.03125	3.66705							C4-SUM_WT DIV2 neuron #6_all_2x3	N1	1	16	82.533	141.467	32	1	1.29137	5.03125	2.92765
C1-SUM_WT DIV2 neuron #6_all_2x3	N1	1	17	83.2	140.8	26									C2-SUM_WT DIV2 neuron #6_all_2x3	N1	1	17	83.2	140.8	162	6.23077								C4-SUM_WT DIV2 neuron #6_all_2x3	N1	1	17	83.2	140.8	23	0.884615
C1-SUM_WT DIV2 neuron #6_all_2x3	N1	1	18	83.867	140.133	28									C2-SUM_WT DIV2 neuron #6_all_2x3	N1	1	18	83.867	140.133	168	6								C4-SUM_WT DIV2 neuron #6_all_2x3	N1	1	18	83.867	140.133	27	0.964286
C1-SUM_WT DIV2 neuron #6_all_2x3	N1	1	19	84.533	139.6	35									C2-SUM_WT DIV2 neuron #6_all_2x3	N1	1	19	84.533	139.6	165	4.71429								C4-SUM_WT DIV2 neuron #6_all_2x3	N1	1	19	84.533	139.6	34	0.971429
C1-SUM_WT DIV2 neuron #6_all_2x3	N1	1	20	85.2	138.933	23									C2-SUM_WT DIV2 neuron #6_all_2x3	N1	1	20	85.2	138.933	138	6								C4-SUM_WT DIV2 neuron #6_all_2x3	N1	1	20	85.2	138.933	16	0.695652
C1-SUM_WT DIV2 neuron #6_all_2x3	N1	1	21	85.867	138.267	13									C2-SUM_WT DIV2 neuron #6_all_2x3	N1	1	21	85.867	138.267	14	1.07692								C4-SUM_WT DIV2 neuron #6_all_2x3	N1	1	21	85.867	138.267	5	0.384615
C1-SUM_WT DIV2 neuron #6_all_2x3	N1	1	22	86.533	137.6	11									C2-SUM_WT DIV2 neuron #6_all_2x3	N1	1	22	86.533	137.6	4	0.363636								C4-SUM_WT DIV2 neuron #6_all_2x3	N1	1	22	86.533	137.6	4	0.363636
C1-SUM_WT DIV2 neuron #6_all_2x3	N1	1	23	87.067	136.933	11									C2-SUM_WT DIV2 neuron #6_all_2x3	N1	1	23	87.067	136.933	3	0.272727								C4-SUM_WT DIV2 neuron #6_all_2x3	N1	1	23	87.067	136.933	3	0.272727
C1-SUM_WT DIV2 neuron #6_all_2x3	N1	1	24	87.733	136.267	13									C2-SUM_WT DIV2 neuron #6_all_2x3	N1	1	24	87.733	136.267	4	0.307692								C4-SUM_WT DIV2 neuron #6_all_2x3	N1	1	24	87.733	136.267	3	0.230769
C1-SUM_WT DIV2 neuron #6_all_2x3	N1	1	25	88.4	135.6	12									C2-SUM_WT DIV2 neuron #6_all_2x3	N1	1	25	88.4	135.6	9	0.75								C4-SUM_WT DIV2 neuron #6_all_2x3	N1	1	25	88.4	135.6	4	0.333333
C1-SUM_WT DIV2 neuron #6_all_2x3	N1	1	26	89.067	134.933	26									C2-SUM_WT DIV2 neuron #6_all_2x3	N1	1	26	89.067	134.933	123	4.73077								C4-SUM_WT DIV2 neuron #6_all_2x3	N1	1	26	89.067	134.933	15	0.576923
C1-SUM_WT DIV2 neuron #6_all_2x3	N1	1	27	89.467	134.267	30									C2-SUM_WT DIV2 neuron #6_all_2x3	N1	1	27	89.467	134.267	175	5.83333								C4-SUM_WT DIV2 neuron #6_all_2x3	N1	1	27	89.467	134.267	19	0.633333
C1-SUM_WT DIV2 neuron #6_all_2x3	N1	1	28	89.733	133.6	34									C2-SUM_WT DIV2 neuron #6_all_2x3	N1	1	28	89.733	133.6	172	5.05882								C4-SUM_WT DIV2 neuron #6_all_2x3	N1	1	28	89.733	133.6	17	0.5
C1-SUM_WT DIV2 neuron #6_all_2x3	N1	1	29	90	132.933	31									C2-SUM_WT DIV2 neuron #6_all_2x3	N1	1	29	90	132.933	171	5.51613								C4-SUM_WT DIV2 neuron #6_all_2x3	N1	1	29	90	132.933	17	0.548387
C1-SUM_WT DIV2 neuron #6_all_2x3	N1	1	30	90.4	132.267	27									C2-SUM_WT DIV2 neuron #6_all_2x3	N1	1	30	90.4	132.267	167	6.18519								C4-SUM_WT DIV2 neuron #6_all_2x3	N1	1	30	90.4	132.267	13	0.481481
C1-SUM_WT DIV2 neuron #6_all_2x3	N1	1	31	91.067	131.6	31									C2-SUM_WT DIV2 neuron #6_all_2x3	N1	1	31	91.067	131.6	166	5.35484								C4-SUM_WT DIV2 neuron #6_all_2x3	N1	1	31	91.067	131.6	14	0.451613
C1-SUM_WT DIV2 neuron #6_all_2x3	N1	1	32	91.6	130.933	25									C2-SUM_WT DIV2 neuron #6_all_2x3	N1	1	32	91.6	130.933	161	6.44								C4-SUM_WT DIV2 neuron #6_all_2x3	N1	1	32	91.6	130.933	12	0.48
C1-SUM_WT DIV2 neuron #6_all_2x3	N1	1	33	92.133	130.267	24									C2-SUM_WT DIV2 neuron #6_all_2x3	N1	1	33	92.133	130.267	159	6.625								C4-SUM_WT DIV2 neuron #6_all_2x3	N1	1	33	92.133	130.267	10	0.416667
C1-SUM_WT DIV2 neuron #6_all_2x3	N1	1	34	92.667	129.6	25									C2-SUM_WT DIV2 neuron #6_all_2x3	N1	1	34	92.667	129.6	161	6.44								C4-SUM_WT DIV2 neuron #6_all_2x3	N1	1	34	92.667	129.6	12	0.48
C1-SUM_WT DIV2 neuron #6_all_2x3	N1	1	35	93.2	128.933	27									C2-SUM_WT DIV2 neuron #6_all_2x3	N1	1	35	93.2	128.933	159	5.88889								C4-SUM_WT DIV2 neuron #6_all_2x3	N1	1	35	93.2	128.933	12	0.444444
C1-SUM_WT DIV2 neuron #6_all_2x3	N1	1	36	93.733	128.267	28									C2-SUM_WT DIV2 neuron #6_all_2x3	N1	1	36	93.733	128.267	166	5.92857								C4-SUM_WT DIV2 neuron #6_all_2x3	N1	1	36	93.733	128.267	13	0.464286
C1-SUM_WT DIV2 neuron #6_all_2x3	N1	1	37	94	127.6	29									C2-SUM_WT DIV2 neuron #6_all_2x3	N1	1	37	94	127.6	164	5.65517								C4-SUM_WT DIV2 neuron #6_all_2x3	N1	1	37	94	127.6	12	0.413793
C1-SUM_WT DIV2 neuron #6_all_2x3	N1	1	38	94.267	126.933	27									C2-SUM_WT DIV2 neuron #6_all_2x3	N1	1	38	94.267	126.933	162	6								C4-SUM_WT DIV2 neuron #6_all_2x3	N1	1	38	94.267	126.933	11	0.407407
C1-SUM_WT DIV2 neuron #6_all_2x3	N1	1	39	94.667	126.267	24									C2-SUM_WT DIV2 neuron #6_all_2x3	N1	1	39	94.667	126.267	162	6.75								C4-SUM_WT DIV2 neuron #6_all_2x3	N1	1	39	94.667	126.267	11	0.458333
C1-SUM_WT DIV2 neuron #6_all_2x3	N1	1	40	94.933	125.6	28									C2-SUM_WT DIV2 neuron #6_all_2x3	N1	1	40	94.933	125.6	163	5.82143								C4-SUM_WT DIV2 neuron #6_all_2x3	N1	1	40	94.933	125.6	11	0.392857
C1-SUM_WT DIV2 neuron #6_all_2x3	N1	1	41	95.2	124.933	31									C2-SUM_WT DIV2 neuron #6_all_2x3	N1	1	41	95.2	124.933	174	5.6129								C4-SUM_WT DIV2 neuron #6_all_2x3	N1	1	41	95.2	124.933	13	0.419355
C1-SUM_WT DIV2 neuron #6_all_2x3	N1	1	42	95.333	124.267	28									C2-SUM_WT DIV2 neuron #6_all_2x3	N1	1	42	95.333	124.267	172	6.14286								C4-SUM_WT DIV2 neuron #6_all_2x3	N1	1	42	95.333	124.267	11	0.392857
C1-SUM_WT DIV2 neuron #6_all_2x3	N1	1	43	95.6	123.6	28									C2-SUM_WT DIV2 neuron #6_all_2x3	N1	1	43	95.6	123.6	169	6.03571								C4-SUM_WT DIV2 neuron #6_all_2x3	N1	1	43	95.6	123.6	11	0.392857
C1-SUM_WT DIV2 neuron #6_all_2x3	N1	1	44	95.867	122.933	27									C2-SUM_WT DIV2 neuron #6_all_2x3	N1	1	44	95.867	122.933	166	6.14815								C4-SUM_WT DIV2 neuron #6_all_2x3	N1	1	44	95.867	122.933	10	0.37037
C1-SUM_WT DIV2 neuron #6_all_2x3	N1	1	45	96.267	122.267	28									C2-SUM_WT DIV2 neuron #6_all_2x3	N1	1	45	96.267	122.267	165	5.89286								C4-SUM_WT DIV2 neuron #6_all_2x3	N1	1	45	96.267	122.267	11	0.392857
C1-SUM_WT DIV2 neuron #6_all_2x3	N1	1	46	96.667	121.6	27									C2-SUM_WT DIV2 neuron #6_all_2x3	N1	1	46	96.667	121.6	166	6.14815								C4-SUM_WT DIV2 neuron #6_all_2x3	N1	1	46	96.667	121.6	11	0.407407
C1-SUM_WT DIV2 neuron #6_all_2x3	N1	1	47	97.067	120.933	23									C2-SUM_WT DIV2 neuron #6_all_2x3	N1	1	47	97.067	120.933	164	7.13043								C4-SUM_WT DIV2 neuron #6_all_2x3	N1	1	47	97.067	120.933	12	0.521739
C1-SUM_WT DIV2 neuron #6_all_2x3	N1	1	48	97.333	120.267	30									C2-SUM_WT DIV2 neuron #6_all_2x3	N1	1	48	97.333	120.267	155	5.16667								C4-SUM_WT DIV2 neuron #6_all_2x3	N1	1	48	97.333	120.267	12	0.4
C1-SUM_WT DIV2 neuron #6_all_2x3	N1	1	49	97.6	119.6	31									C2-SUM_WT DIV2 neuron #6_all_2x3	N1	1	49	97.6	119.6	154	4.96774								C4-SUM_WT DIV2 neuron #6_all_2x3	N1	1	49	97.6	119.6	12	0.387097
C1-SUM_WT DIV2 neuron #6_all_2x3	N1	1	50	97.867	118.933	54									C2-SUM_WT DIV2 neuron #6_all_2x3	N1	1	50	97.867	118.933	151	2.7963								C4-SUM_WT DIV2 neuron #6_all_2x3	N1	1	50	97.867	118.933	15	0.277778
C1-SUM_WT DIV2 neuron #6_all_2x3	N1	1	51	98	118.267	93									C2-SUM_WT DIV2 neuron #6_all_2x3	N1	1	51	98	118.267	100	1.07527								C4-SUM_WT DIV2 neuron #6_all_2x3	N1	1	51	98	118.267	17	0.182796
C1-SUM_WT DIV2 neuron #6_all_2x3	N1	1	52	98.4	117.6	68									C2-SUM_WT DIV2 neuron #6_all_2x3	N1	1	52	98.4	117.6	149	2.19118								C4-SUM_WT DIV2 neuron #6_all_2x3	N1	1	52	98.4	117.6	29	0.426471
C1-SUM_WT DIV2 neuron #6_all_2x3	N1	1	53	98.8	116.933	43									C2-SUM_WT DIV2 neuron #6_all_2x3	N1	1	53	98.8	116.933	160	3.72093								C4-SUM_WT DIV2 neuron #6_all_2x3	N1	1	53	98.8	116.933	16	0.372093
C1-SUM_WT DIV2 neuron #6_all_2x3	N1	1	54	99.067	116.267	46									C2-SUM_WT DIV2 neuron #6_all_2x3	N1	1	54	99.067	116.267	161	3.5								C4-SUM_WT DIV2 neuron #6_all_2x3	N1	1	54	99.067	116.267	25	0.543478
C1-SUM_WT DIV2 neuron #6_all_2x3	N1	1	55	99.2	115.6	67									C2-SUM_WT DIV2 neuron #6_all_2x3	N1	1	55	99.2	115.6	158	2.35821								C4-SUM_WT DIV2 neuron #6_all_2x3	N1	1	55	99.2	115.6	23	0.343284
C1-SUM_WT DIV2 neuron #6_all_2x3	N1	1	56	99.333	114.933	72									C2-SUM_WT DIV2 neuron #6_all_2x3	N1	1	56	99.333	114.933	144	2								C4-SUM_WT DIV2 neuron #6_all_2x3	N1	1	56	99.333	114.933	28	0.388889
C1-SUM_WT DIV2 neuron #6_all_2x3	N1	1	57	99.6	114.267	51									C2-SUM_WT DIV2 neuron #6_all_2x3	N1	1	57	99.6	114.267	160	3.13725								C4-SUM_WT DIV2 neuron #6_all_2x3	N1	1	57	99.6	114.267	27	0.529412
C1-SUM_WT DIV2 neuron #6_all_2x3	N1	1	58	99.6	113.6	45									C2-SUM_WT DIV2 neuron #6_all_2x3	N1	1	58	99.6	113.6	140	3.11111								C4-SUM_WT DIV2 neuron #6_all_2x3	N1	1	58	99.6	113.6	26	0.577778
C1-SUM_WT DIV2 neuron #6_all_2x3	N1	1	59	99.333	112.933	26									C2-SUM_WT DIV2 neuron #6_all_2x3	N1	1	59	99.333	112.933	117	4.5								C4-SUM_WT DIV2 neuron #6_all_2x3	N1	1	59	99.333	112.933	20	0.769231
C1-SUM_WT DIV2 neuron #6_all_2x3	N1	1	60	99.2	112.4	35									C2-SUM_WT DIV2 neuron #6_all_2x3	N1	1	60	99.2	112.4	143	4.08571								C4-SUM_WT DIV2 neuron #6_all_2x3	N1	1	60	99.2	112.4	30	0.857143
C1-SUM_WT DIV2 neuron #6_all_2x3	N1	1	61	99.067	112	50									C2-SUM_WT DIV2 neuron #6_all_2x3	N1	1	61	99.067	112	129	2.58								C4-SUM_WT DIV2 neuron #6_all_2x3	N1	1	61	99.067	112	28	0.56
C1-SUM_WT DIV2 neuron #6_all_2x3	N1	2	1	98.4	111.333	30									C2-SUM_WT DIV2 neuron #6_all_2x3	N1	2	1	98.4	111.333	105	3.5								C4-SUM_WT DIV2 neuron #6_all_2x3	N1	2	1	98.4	111.333	12	0.4
C1-SUM_WT DIV2 neuron #6_all_2x3	N1	2	2	97.733	110.933	25									C2-SUM_WT DIV2 neuron #6_all_2x3	N1	2	2	97.733	110.933	119	4.76								C4-SUM_WT DIV2 neuron #6_all_2x3	N1	2	2	97.733	110.933	12	0.48
C1-SUM_WT DIV2 neuron #6_all_2x3	N1	2	3	97.067	110.533	29									C2-SUM_WT DIV2 neuron #6_all_2x3	N1	2	3	97.067	110.533	119	4.10345								C4-SUM_WT DIV2 neuron #6_all_2x3	N1	2	3	97.067	110.533	12	0.413793
C1-SUM_WT DIV2 neuron #6_all_2x3	N1	2	4	96.4	110	30									C2-SUM_WT DIV2 neuron #6_all_2x3	N1	2	4	96.4	110	121	4.03333								C4-SUM_WT DIV2 neuron #6_all_2x3	N1	2	4	96.4	110	14	0.466667
C1-SUM_WT DIV2 neuron #6_all_2x3	N1	2	5	95.733	109.467	23									C2-SUM_WT DIV2 neuron #6_all_2x3	N1	2	5	95.733	109.467	117	5.08696								C4-SUM_WT DIV2 neuron #6_all_2x3	N1	2	5	95.733	109.467	12	0.521739
C1-SUM_WT DIV2 neuron #6_all_2x3	N1	2	6	95.067	109.2	24									C2-SUM_WT DIV2 neuron #6_all_2x3	N1	2	6	95.067	109.2	129	5.375								C4-SUM_WT DIV2 neuron #6_all_2x3	N1	2	6	95.067	109.2	12	0.5
C1-SUM_WT DIV2 neuron #6_all_2x3	N1	2	7	94.4	108.933	24									C2-SUM_WT DIV2 neuron #6_all_2x3	N1	2	7	94.4	108.933	125	5.20833								C4-SUM_WT DIV2 neuron #6_all_2x3	N1	2	7	94.4	108.933	13	0.541667
C1-SUM_WT DIV2 neuron #6_all_2x3	N1	2	8	93.733	108.667	30									C2-SUM_WT DIV2 neuron #6_all_2x3	N1	2	8	93.733	108.667	124	4.13333								C4-SUM_WT DIV2 neuron #6_all_2x3	N1	2	8	93.733	108.667	12	0.4
C1-SUM_WT DIV2 neuron #6_all_2x3	N1	2	9	93.067	108.267	26									C2-SUM_WT DIV2 neuron #6_all_2x3	N1	2	9	93.067	108.267	129	4.96154								C4-SUM_WT DIV2 neuron #6_all_2x3	N1	2	9	93.067	108.267	12	0.461538
C1-SUM_WT DIV2 neuron #6_all_2x3	N1	2	10	92.4	108.133	22									C2-SUM_WT DIV2 neuron #6_all_2x3	N1	2	10	92.4	108.133	127	5.77273								C4-SUM_WT DIV2 neuron #6_all_2x3	N1	2	10	92.4	108.133	13	0.590909
C1-SUM_WT DIV2 neuron #6_all_2x3	N1	2	11	91.733	108.133	24									C2-SUM_WT DIV2 neuron #6_all_2x3	N1	2	11	91.733	108.133	112	4.66667								C4-SUM_WT DIV2 neuron #6_all_2x3	N1	2	11	91.733	108.133	12	0.5
C1-SUM_WT DIV2 neuron #6_all_2x3	N1	2	12	91.067	108.133	26									C2-SUM_WT DIV2 neuron #6_all_2x3	N1	2	12	91.067	108.133	108	4.15385								C4-SUM_WT DIV2 neuron #6_all_2x3	N1	2	12	91.067	108.133	12	0.461538
C1-SUM_WT DIV2 neuron #6_all_2x3	N1	2	13	90.4	108.133	24									C2-SUM_WT DIV2 neuron #6_all_2x3	N1	2	13	90.4	108.133	102	4.25								C4-SUM_WT DIV2 neuron #6_all_2x3	N1	2	13	90.4	108.133	7	0.291667
C1-SUM_WT DIV2 neuron #6_all_2x3	N1	2	14	89.733	108.133	20									C2-SUM_WT DIV2 neuron #6_all_2x3	N1	2	14	89.733	108.133	108	5.4								C4-SUM_WT DIV2 neuron #6_all_2x3	N1	2	14	89.733	108.133	8	0.4
C1-SUM_WT DIV2 neuron #6_all_2x3	N1	2	15	89.067	108.133	27									C2-SUM_WT DIV2 neuron #6_all_2x3	N1	2	15	89.067	108.133	127	4.7037								C4-SUM_WT DIV2 neuron #6_all_2x3	N1	2	15	89.067	108.133	7	0.259259
C1-SUM_WT DIV2 neuron #6_all_2x3	N1	2	16	88.4	108.133	24									C2-SUM_WT DIV2 neuron #6_all_2x3	N1	2	16	88.4	108.133	130	5.41667								C4-SUM_WT DIV2 neuron #6_all_2x3	N1	2	16	88.4	108.133	9	0.375
C1-SUM_WT DIV2 neuron #6_all_2x3	N1	2	17	87.733	108.133	21									C2-SUM_WT DIV2 neuron #6_all_2x3	N1	2	17	87.733	108.133	131	6.2381								C4-SUM_WT DIV2 neuron #6_all_2x3	N1	2	17	87.733	108.133	10	0.47619
C1-SUM_WT DIV2 neuron #6_all_2x3	N1	2	18	87.067	108.267	21									C2-SUM_WT DIV2 neuron #6_all_2x3	N1	2	18	87.067	108.267	137	6.52381								C4-SUM_WT DIV2 neuron #6_all_2x3	N1	2	18	87.067	108.267	10	0.47619
C1-SUM_WT DIV2 neuron #6_all_2x3	N1	2	19	86.4	108.4	18									C2-SUM_WT DIV2 neuron #6_all_2x3	N1	2	19	86.4	108.4	128	7.11111								C4-SUM_WT DIV2 neuron #6_all_2x3	N1	2	19	86.4	108.4	12	0.666667
C1-SUM_WT DIV2 neuron #6_all_2x3	N1	2	20	85.733	108.8	25									C2-SUM_WT DIV2 neuron #6_all_2x3	N1	2	20	85.733	108.8	124	4.96								C4-SUM_WT DIV2 neuron #6_all_2x3	N1	2	20	85.733	108.8	12	0.48
C1-SUM_WT DIV2 neuron #6_all_2x3	N1	2	21	85.067	109.333	21									C2-SUM_WT DIV2 neuron #6_all_2x3	N1	2	21	85.067	109.333	121	5.7619								C4-SUM_WT DIV2 neuron #6_all_2x3	N1	2	21	85.067	109.333	10	0.47619
C1-SUM_WT DIV2 neuron #6_all_2x3	N1	2	22	84.4	110	23									C2-SUM_WT DIV2 neuron #6_all_2x3	N1	2	22	84.4	110	103	4.47826								C4-SUM_WT DIV2 neuron #6_all_2x3	N1	2	22	84.4	110	6	0.26087
C1-SUM_WT DIV2 neuron #6_all_2x3	N1	2	23	83.733	110.667	19									C2-SUM_WT DIV2 neuron #6_all_2x3	N1	2	23	83.733	110.667	99	5.21053								C4-SUM_WT DIV2 neuron #6_all_2x3	N1	2	23	83.733	110.667	5	0.263158
C1-SUM_WT DIV2 neuron #6_all_2x3	N1	2	24	83.067	111.333	29									C2-SUM_WT DIV2 neuron #6_all_2x3	N1	2	24	83.067	111.333	126	4.34483								C4-SUM_WT DIV2 neuron #6_all_2x3	N1	2	24	83.067	111.333	8	0.275862
C1-SUM_WT DIV2 neuron #6_all_2x3	N1	2	25	82.667	111.733	26									C2-SUM_WT DIV2 neuron #6_all_2x3	N1	2	25	82.667	111.733	135	5.19231								C4-SUM_WT DIV2 neuron #6_all_2x3	N1	2	25	82.667	111.733	12	0.461538
C1-SUM_WT DIV2 neuron #6_all_2x3	N1	3	1	82.4	112.4	21									C2-SUM_WT DIV2 neuron #6_all_2x3	N1	3	1	82.4	112.4	125	5.95238								C4-SUM_WT DIV2 neuron #6_all_2x3	N1	3	1	82.4	112.4	10	0.47619
C1-SUM_WT DIV2 neuron #6_all_2x3	N1	3	2	82.4	113.067	27									C2-SUM_WT DIV2 neuron #6_all_2x3	N1	3	2	82.4	113.067	130	4.81481								C4-SUM_WT DIV2 neuron #6_all_2x3	N1	3	2	82.4	113.067	9	0.333333
C1-SUM_WT DIV2 neuron #6_all_2x3	N1	3	3	82.4	113.733	22									C2-SUM_WT DIV2 neuron #6_all_2x3	N1	3	3	82.4	113.733	128	5.81818								C4-SUM_WT DIV2 neuron #6_all_2x3	N1	3	3	82.4	113.733	9	0.409091
C1-SUM_WT DIV2 neuron #6_all_2x3	N1	3	4	82.4	114.4	23									C2-SUM_WT DIV2 neuron #6_all_2x3	N1	3	4	82.4	114.4	122	5.30435								C4-SUM_WT DIV2 neuron #6_all_2x3	N1	3	4	82.4	114.4	11	0.478261
C1-SUM_WT DIV2 neuron #6_all_2x3	N1	3	5	82.533	115.067	22									C2-SUM_WT DIV2 neuron #6_all_2x3	N1	3	5	82.533	115.067	127	5.77273								C4-SUM_WT DIV2 neuron #6_all_2x3	N1	3	5	82.533	115.067	12	0.545455
C1-SUM_WT DIV2 neuron #6_all_2x3	N1	3	6	82.533	115.733	26									C2-SUM_WT DIV2 neuron #6_all_2x3	N1	3	6	82.533	115.733	95	3.65385								C4-SUM_WT DIV2 neuron #6_all_2x3	N1	3	6	82.533	115.733	14	0.538462
C1-SUM_WT DIV2 neuron #6_all_2x3	N1	3	7	82.933	116.4	17									C2-SUM_WT DIV2 neuron #6_all_2x3	N1	3	7	82.933	116.4	97	5.70588								C4-SUM_WT DIV2 neuron #6_all_2x3	N1	3	7	82.933	116.4	8	0.470588
C1-SUM_WT DIV2 neuron #6_all_2x3	N1	3	8	83.467	117.067	13									C2-SUM_WT DIV2 neuron #6_all_2x3	N1	3	8	83.467	117.067	94	7.23077								C4-SUM_WT DIV2 neuron #6_all_2x3	N1	3	8	83.467	117.067	6	0.461538
C1-SUM_WT DIV2 neuron #6_all_2x3	N1	3	9	84.133	117.733	12									C2-SUM_WT DIV2 neuron #6_all_2x3	N1	3	9	84.133	117.733	36	3								C4-SUM_WT DIV2 neuron #6_all_2x3	N1	3	9	84.133	117.733	3	0.25
C1-SUM_WT DIV2 neuron #6_all_2x3	N1	3	10	84.8	118.4	11									C2-SUM_WT DIV2 neuron #6_all_2x3	N1	3	10	84.8	118.4	13	1.18182								C4-SUM_WT DIV2 neuron #6_all_2x3	N1	3	10	84.8	118.4	3	0.272727
C1-SUM_WT DIV2 neuron #6_all_2x3	N1	3	11	85.467	119.067	12									C2-SUM_WT DIV2 neuron #6_all_2x3	N1	3	11	85.467	119.067	7	0.583333								C4-SUM_WT DIV2 neuron #6_all_2x3	N1	3	11	85.467	119.067	3	0.25
C1-SUM_WT DIV2 neuron #6_all_2x3	N1	3	12	86.133	119.733	12									C2-SUM_WT DIV2 neuron #6_all_2x3	N1	3	12	86.133	119.733	7	0.583333								C4-SUM_WT DIV2 neuron #6_all_2x3	N1	3	12	86.133	119.733	3	0.25
C1-SUM_WT DIV2 neuron #6_all_2x3	N1	3	13	86.8	120.4	13									C2-SUM_WT DIV2 neuron #6_all_2x3	N1	3	13	86.8	120.4	11	0.846154								C4-SUM_WT DIV2 neuron #6_all_2x3	N1	3	13	86.8	120.4	3	0.230769
C1-SUM_WT DIV2 neuron #6_all_2x3	N1	3	14	87.333	121.067	14									C2-SUM_WT DIV2 neuron #6_all_2x3	N1	3	14	87.333	121.067	45	3.21429								C4-SUM_WT DIV2 neuron #6_all_2x3	N1	3	14	87.333	121.067	4	0.285714
C1-SUM_WT DIV2 neuron #6_all_2x3	N1	3	15	87.867	121.733	18									C2-SUM_WT DIV2 neuron #6_all_2x3	N1	3	15	87.867	121.733	102	5.66667								C4-SUM_WT DIV2 neuron #6_all_2x3	N1	3	15	87.867	121.733	7	0.388889
C1-SUM_WT DIV2 neuron #6_all_2x3	N1	3	16	88.533	122.4	21									C2-SUM_WT DIV2 neuron #6_all_2x3	N1	3	16	88.533	122.4	73	3.47619								C4-SUM_WT DIV2 neuron #6_all_2x3	N1	3	16	88.533	122.4	6	0.285714
C1-SUM_WT DIV2 neuron #6_all_2x3	N1	4	1	89.2	122.4	24									C2-SUM_WT DIV2 neuron #6_all_2x3	N1	4	1	89.2	122.4	99	4.125								C4-SUM_WT DIV2 neuron #6_all_2x3	N1	4	1	89.2	122.4	7	0.291667
C1-SUM_WT DIV2 neuron #6_all_2x3	N1	4	2	89.867	122.667	27									C2-SUM_WT DIV2 neuron #6_all_2x3	N1	4	2	89.867	122.667	106	3.92593								C4-SUM_WT DIV2 neuron #6_all_2x3	N1	4	2	89.867	122.667	7	0.259259
C1-SUM_WT DIV2 neuron #6_all_2x3	N1	4	3	90.533	123.067	20									C2-SUM_WT DIV2 neuron #6_all_2x3	N1	4	3	90.533	123.067	97	4.85								C4-SUM_WT DIV2 neuron #6_all_2x3	N1	4	3	90.533	123.067	8	0.4
C1-SUM_WT DIV2 neuron #6_all_2x3	N1	4	4	91.2	123.333	20									C2-SUM_WT DIV2 neuron #6_all_2x3	N1	4	4	91.2	123.333	103	5.15								C4-SUM_WT DIV2 neuron #6_all_2x3	N1	4	4	91.2	123.333	6	0.3
C1-SUM_WT DIV2 neuron #6_all_2x3	N1	4	5	91.867	123.467	17									C2-SUM_WT DIV2 neuron #6_all_2x3	N1	4	5	91.867	123.467	100	5.88235								C4-SUM_WT DIV2 neuron #6_all_2x3	N1	4	5	91.867	123.467	6	0.352941
C1-SUM_WT DIV2 neuron #6_all_2x3	N1	4	6	92.533	123.867	21									C2-SUM_WT DIV2 neuron #6_all_2x3	N1	4	6	92.533	123.867	101	4.80952								C4-SUM_WT DIV2 neuron #6_all_2x3	N1	4	6	92.533	123.867	7	0.333333
C1-SUM_WT DIV2 neuron #6_all_2x3	N1	4	7	93.2	124.133	18									C2-SUM_WT DIV2 neuron #6_all_2x3	N1	4	7	93.2	124.133	106	5.88889								C4-SUM_WT DIV2 neuron #6_all_2x3	N1	4	7	93.2	124.133	10	0.555556
C1-SUM_WT DIV2 neuron #6_all_2x3	N1	4	8	93.867	124.533	19									C2-SUM_WT DIV2 neuron #6_all_2x3	N1	4	8	93.867	124.533	92	4.84211								C4-SUM_WT DIV2 neuron #6_all_2x3	N1	4	8	93.867	124.533	8	0.421053
C1-SUM_WT DIV2 neuron #6_all_2x3	N1	4	9	94.533	124.933	25									C2-SUM_WT DIV2 neuron #6_all_2x3	N1	4	9	94.533	124.933	91	3.64								C4-SUM_WT DIV2 neuron #6_all_2x3	N1	4	9	94.533	124.933	9	0.36
C1-SUM_WT DIV2 neuron #6_all_2x3	N1	4	10	95.2	125.2	25									C2-SUM_WT DIV2 neuron #6_all_2x3	N1	4	10	95.2	125.2	176	7.04								C4-SUM_WT DIV2 neuron #6_all_2x3	N1	4	10	95.2	125.2	13	0.52
C1-SUM_WT DIV2 neuron #6_all_2x3	N1	4	11	95.867	125.2	20									C2-SUM_WT DIV2 neuron #6_all_2x3	N1	4	11	95.867	125.2	114	5.7								C4-SUM_WT DIV2 neuron #6_all_2x3	N1	4	11	95.867	125.2	7	0.35
C1-SUM_WT DIV2 neuron #6_all_2x3	N1	4	12	96.533	125.333	22									C2-SUM_WT DIV2 neuron #6_all_2x3	N1	4	12	96.533	125.333	84	3.81818								C4-SUM_WT DIV2 neuron #6_all_2x3	N1	4	12	96.533	125.333	8	0.363636
C1-SUM_WT DIV2 neuron #6_all_2x3	N1	4	13	97.2	125.2	17									C2-SUM_WT DIV2 neuron #6_all_2x3	N1	4	13	97.2	125.2	91	5.35294								C4-SUM_WT DIV2 neuron #6_all_2x3	N1	4	13	97.2	125.2	6	0.352941
C1-SUM_WT DIV2 neuron #6_all_2x3	N1	4	14	97.867	125.067	27									C2-SUM_WT DIV2 neuron #6_all_2x3	N1	4	14	97.867	125.067	80	2.96296								C4-SUM_WT DIV2 neuron #6_all_2x3	N1	4	14	97.867	125.067	7	0.259259
C1-SUM_WT DIV2 neuron #6_all_2x3	N1	4	15	98.4	125.067	25									C2-SUM_WT DIV2 neuron #6_all_2x3	N1	4	15	98.4	125.067	91	3.64								C4-SUM_WT DIV2 neuron #6_all_2x3	N1	4	15	98.4	125.067	8	0.32
C1-SUM_WT DIV2 neuron #6_all_2x3	N1	5	1	97.733	124.4	16									C2-SUM_WT DIV2 neuron #6_all_2x3	N1	5	1	97.733	124.4	7	0.4375								C4-SUM_WT DIV2 neuron #6_all_2x3	N1	5	1	97.733	124.4	3	0.1875
C1-SUM_WT DIV2 neuron #6_all_2x3	N1	5	2	97.067	123.733	12									C2-SUM_WT DIV2 neuron #6_all_2x3	N1	5	2	97.067	123.733	7	0.583333								C4-SUM_WT DIV2 neuron #6_all_2x3	N1	5	2	97.067	123.733	3	0.25
C1-SUM_WT DIV2 neuron #6_all_2x3	N1	5	3	96.533	123.067	16									C2-SUM_WT DIV2 neuron #6_all_2x3	N1	5	3	96.533	123.067	99	6.1875								C4-SUM_WT DIV2 neuron #6_all_2x3	N1	5	3	96.533	123.067	5	0.3125
C1-SUM_WT DIV2 neuron #6_all_2x3	N1	5	4	96.4	122.4	29									C2-SUM_WT DIV2 neuron #6_all_2x3	N1	5	4	96.4	122.4	169	5.82759								C4-SUM_WT DIV2 neuron #6_all_2x3	N1	5	4	96.4	122.4	12	0.413793
C1-SUM_WT DIV2 neuron #6_all_2x3	N1	5	5	96.667	121.733	29									C2-SUM_WT DIV2 neuron #6_all_2x3	N1	5	5	96.667	121.733	166	5.72414								C4-SUM_WT DIV2 neuron #6_all_2x3	N1	5	5	96.667	121.733	11	0.37931
C1-SUM_WT DIV2 neuron #6_all_2x3	N1	5	6	96.933	121.067	27									C2-SUM_WT DIV2 neuron #6_all_2x3	N1	5	6	96.933	121.067	162	6								C4-SUM_WT DIV2 neuron #6_all_2x3	N1	5	6	96.933	121.067	11	0.407407
C1-SUM_WT DIV2 neuron #6_all_2x3	N1	5	7	97.333	120.4	30									C2-SUM_WT DIV2 neuron #6_all_2x3	N1	5	7	97.333	120.4	157	5.23333								C4-SUM_WT DIV2 neuron #6_all_2x3	N1	5	7	97.333	120.4	12	0.4
C1-SUM_WT DIV2 neuron #6_all_2x3	N1	5	8	97.6	119.733	32									C2-SUM_WT DIV2 neuron #6_all_2x3	N1	5	8	97.6	119.733	155	4.84375								C4-SUM_WT DIV2 neuron #6_all_2x3	N1	5	8	97.6	119.733	11	0.34375
C1-SUM_WT DIV2 neuron #6_all_2x3	N1	5	9	97.733	119.067	43									C2-SUM_WT DIV2 neuron #6_all_2x3	N1	5	9	97.733	119.067	133	3.09302								C4-SUM_WT DIV2 neuron #6_all_2x3	N1	5	9	97.733	119.067	11	0.255814
C1-SUM_WT DIV2 neuron #6_all_2x3	N1	5	10	98	118.4	93									C2-SUM_WT DIV2 neuron #6_all_2x3	N1	5	10	98	118.4	121	1.30108								C4-SUM_WT DIV2 neuron #6_all_2x3	N1	5	10	98	118.4	17	0.182796
C1-SUM_WT DIV2 neuron #6_all_2x3	N1	5	11	98.267	117.733	62									C2-SUM_WT DIV2 neuron #6_all_2x3	N1	5	11	98.267	117.733	123	1.98387								C4-SUM_WT DIV2 neuron #6_all_2x3	N1	5	11	98.267	117.733	21	0.33871
C1-SUM_WT DIV2 neuron #6_all_2x3	N1	5	12	98.667	117.067	38									C2-SUM_WT DIV2 neuron #6_all_2x3	N1	5	12	98.667	117.067	157	4.13158								C4-SUM_WT DIV2 neuron #6_all_2x3	N1	5	12	98.667	117.067	18	0.473684
C1-SUM_WT DIV2 neuron #6_all_2x3	N1	5	13	99.067	116.4	59									C2-SUM_WT DIV2 neuron #6_all_2x3	N1	5	13	99.067	116.4	162	2.74576								C4-SUM_WT DIV2 neuron #6_all_2x3	N1	5	13	99.067	116.4	19	0.322034
C1-SUM_WT DIV2 neuron #6_all_2x3	N1	5	14	99.2	115.733	61									C2-SUM_WT DIV2 neuron #6_all_2x3	N1	5	14	99.2	115.733	156	2.55738								C4-SUM_WT DIV2 neuron #6_all_2x3	N1	5	14	99.2	115.733	25	0.409836
C1-SUM_WT DIV2 neuron #6_all_2x3	N1	5	15	99.333	115.067	72									C2-SUM_WT DIV2 neuron #6_all_2x3	N1	5	15	99.333	115.067	153	2.125								C4-SUM_WT DIV2 neuron #6_all_2x3	N1	5	15	99.333	115.067	24	0.333333
C1-SUM_WT DIV2 neuron #6_all_2x3	N1	5	16	99.6	114.4	55									C2-SUM_WT DIV2 neuron #6_all_2x3	N1	5	16	99.6	114.4	163	2.96364								C4-SUM_WT DIV2 neuron #6_all_2x3	N1	5	16	99.6	114.4	28	0.509091
C1-SUM_WT DIV2 neuron #6_all_2x3	N1	5	17	99.733	113.733	54									C2-SUM_WT DIV2 neuron #6_all_2x3	N1	5	17	99.733	113.733	176	3.25926								C4-SUM_WT DIV2 neuron #6_all_2x3	N1	5	17	99.733	113.733	24	0.444444
C1-SUM_WT DIV2 neuron #6_all_2x3	N1	5	18	100	113.067	28									C2-SUM_WT DIV2 neuron #6_all_2x3	N1	5	18	100	113.067	185	6.60714								C4-SUM_WT DIV2 neuron #6_all_2x3	N1	5	18	100	113.067	20	0.714286
C1-SUM_WT DIV2 neuron #6_all_2x3	N1	5	19	100.267	112.4	32									C2-SUM_WT DIV2 neuron #6_all_2x3	N1	5	19	100.267	112.4	189	5.90625								C4-SUM_WT DIV2 neuron #6_all_2x3	N1	5	19	100.267	112.4	24	0.75
C1-SUM_WT DIV2 neuron #6_all_2x3	N1	5	20	100.267	111.733	37									C2-SUM_WT DIV2 neuron #6_all_2x3	N1	5	20	100.267	111.733	179	4.83784								C4-SUM_WT DIV2 neuron #6_all_2x3	N1	5	20	100.267	111.733	25	0.675676
C1-SUM_WT DIV2 neuron #6_all_2x3	N1	5	21	100.267	111.067	30									C2-SUM_WT DIV2 neuron #6_all_2x3	N1	5	21	100.267	111.067	158	5.26667								C4-SUM_WT DIV2 neuron #6_all_2x3	N1	5	21	100.267	111.067	14	0.466667
C1-SUM_WT DIV2 neuron #6_all_2x3	N1	5	22	100.4	110.4	31									C2-SUM_WT DIV2 neuron #6_all_2x3	N1	5	22	100.4	110.4	156	5.03226								C4-SUM_WT DIV2 neuron #6_all_2x3	N1	5	22	100.4	110.4	15	0.483871
C1-SUM_WT DIV2 neuron #6_all_2x3	N1	5	23	100.533	109.733	26									C2-SUM_WT DIV2 neuron #6_all_2x3	N1	5	23	100.533	109.733	162	6.23077								C4-SUM_WT DIV2 neuron #6_all_2x3	N1	5	23	100.533	109.733	14	0.538462
C1-SUM_WT DIV2 neuron #6_all_2x3	N1	5	24	100.533	109.067	29									C2-SUM_WT DIV2 neuron #6_all_2x3	N1	5	24	100.533	109.067	163	5.62069								C4-SUM_WT DIV2 neuron #6_all_2x3	N1	5	24	100.533	109.067	12	0.413793
C1-SUM_WT DIV2 neuron #6_all_2x3	N1	5	25	100.4	108.4	27									C2-SUM_WT DIV2 neuron #6_all_2x3	N1	5	25	100.4	108.4	154	5.7037								C4-SUM_WT DIV2 neuron #6_all_2x3	N1	5	25	100.4	108.4	13	0.481481
C1-SUM_WT DIV2 neuron #6_all_2x3	N1	5	26	100.4	107.733	32									C2-SUM_WT DIV2 neuron #6_all_2x3	N1	5	26	100.4	107.733	161	5.03125								C4-SUM_WT DIV2 neuron #6_all_2x3	N1	5	26	100.4	107.733	11	0.34375
C1-SUM_WT DIV2 neuron #6_all_2x3	N1	5	27	100.267	107.067	28									C2-SUM_WT DIV2 neuron #6_all_2x3	N1	5	27	100.267	107.067	163	5.82143								C4-SUM_WT DIV2 neuron #6_all_2x3	N1	5	27	100.267	107.067	12	0.428571
C1-SUM_WT DIV2 neuron #6_all_2x3	N1	5	28	100.133	106.4	37									C2-SUM_WT DIV2 neuron #6_all_2x3	N1	5	28	100.133	106.4	166	4.48649								C4-SUM_WT DIV2 neuron #6_all_2x3	N1	5	28	100.133	106.4	11	0.297297
C1-SUM_WT DIV2 neuron #6_all_2x3	N1	5	29	100	105.733	25									C2-SUM_WT DIV2 neuron #6_all_2x3	N1	5	29	100	105.733	161	6.44								C4-SUM_WT DIV2 neuron #6_all_2x3	N1	5	29	100	105.733	13	0.52
C1-SUM_WT DIV2 neuron #6_all_2x3	N1	5	30	99.867	105.067	22									C2-SUM_WT DIV2 neuron #6_all_2x3	N1	5	30	99.867	105.067	157	7.13636								C4-SUM_WT DIV2 neuron #6_all_2x3	N1	5	30	99.867	105.067	15	0.681818
C1-SUM_WT DIV2 neuron #6_all_2x3	N1	5	31	99.733	104.4	27									C2-SUM_WT DIV2 neuron #6_all_2x3	N1	5	31	99.733	104.4	161	5.96296								C4-SUM_WT DIV2 neuron #6_all_2x3	N1	5	31	99.733	104.4	15	0.555556
C1-SUM_WT DIV2 neuron #6_all_2x3	N1	5	32	99.6	103.733	34									C2-SUM_WT DIV2 neuron #6_all_2x3	N1	5	32	99.6	103.733	163	4.79412								C4-SUM_WT DIV2 neuron #6_all_2x3	N1	5	32	99.6	103.733	15	0.441176
C1-SUM_WT DIV2 neuron #6_all_2x3	N1	5	33	99.467	103.067	29									C2-SUM_WT DIV2 neuron #6_all_2x3	N1	5	33	99.467	103.067	162	5.58621								C4-SUM_WT DIV2 neuron #6_all_2x3	N1	5	33	99.467	103.067	14	0.482759
C1-SUM_WT DIV2 neuron #6_all_2x3	N1	5	34	99.333	102.4	25									C2-SUM_WT DIV2 neuron #6_all_2x3	N1	5	34	99.333	102.4	155	6.2								C4-SUM_WT DIV2 neuron #6_all_2x3	N1	5	34	99.333	102.4	11	0.44
C1-SUM_WT DIV2 neuron #6_all_2x3	N1	5	35	99.333	101.733	25									C2-SUM_WT DIV2 neuron #6_all_2x3	N1	5	35	99.333	101.733	155	6.2								C4-SUM_WT DIV2 neuron #6_all_2x3	N1	5	35	99.333	101.733	10	0.4
C1-SUM_WT DIV2 neuron #6_all_2x3	N1	5	36	99.333	101.067	22									C2-SUM_WT DIV2 neuron #6_all_2x3	N1	5	36	99.333	101.067	154	7								C4-SUM_WT DIV2 neuron #6_all_2x3	N1	5	36	99.333	101.067	9	0.409091
C1-SUM_WT DIV2 neuron #6_all_2x3	N1	5	37	99.2	100.4	24									C2-SUM_WT DIV2 neuron #6_all_2x3	N1	5	37	99.2	100.4	148	6.16667								C4-SUM_WT DIV2 neuron #6_all_2x3	N1	5	37	99.2	100.4	9	0.375
C1-SUM_WT DIV2 neuron #6_all_2x3	N1	5	38	99.2	99.733	23									C2-SUM_WT DIV2 neuron #6_all_2x3	N1	5	38	99.2	99.733	156	6.78261								C4-SUM_WT DIV2 neuron #6_all_2x3	N1	5	38	99.2	99.733	8	0.347826
C1-SUM_WT DIV2 neuron #6_all_2x3	N1	5	39	99.067	99.067	29									C2-SUM_WT DIV2 neuron #6_all_2x3	N1	5	39	99.067	99.067	159	5.48276								C4-SUM_WT DIV2 neuron #6_all_2x3	N1	5	39	99.067	99.067	11	0.37931
C1-SUM_WT DIV2 neuron #6_all_2x3	N1	5	40	98.667	98.4	34									C2-SUM_WT DIV2 neuron #6_all_2x3	N1	5	40	98.667	98.4	157	4.61765								C4-SUM_WT DIV2 neuron #6_all_2x3	N1	5	40	98.667	98.4	10	0.294118
C1-SUM_WT DIV2 neuron #6_all_2x3	N1	5	41	98.133	97.733	31									C2-SUM_WT DIV2 neuron #6_all_2x3	N1	5	41	98.133	97.733	135	4.35484								C4-SUM_WT DIV2 neuron #6_all_2x3	N1	5	41	98.133	97.733	10	0.322581
C1-SUM_WT DIV2 neuron #6_all_2x3	N1	5	42	97.467	97.067	22									C2-SUM_WT DIV2 neuron #6_all_2x3	N1	5	42	97.467	97.067	150	6.81818								C4-SUM_WT DIV2 neuron #6_all_2x3	N1	5	42	97.467	97.067	8	0.363636
C1-SUM_WT DIV2 neuron #6_all_2x3	N1	5	43	96.8	96.4	25									C2-SUM_WT DIV2 neuron #6_all_2x3	N1	5	43	96.8	96.4	162	6.48								C4-SUM_WT DIV2 neuron #6_all_2x3	N1	5	43	96.8	96.4	8	0.32
C1-SUM_WT DIV2 neuron #6_all_2x3	N1	5	44	96.133	95.867	71									C2-SUM_WT DIV2 neuron #6_all_2x3	N1	5	44	96.133	95.867	163	2.29577								C4-SUM_WT DIV2 neuron #6_all_2x3	N1	5	44	96.133	95.867	15	0.211268
C1-SUM_WT DIV2 neuron #6_all_2x3	N1	5	45	95.467	95.467	47									C2-SUM_WT DIV2 neuron #6_all_2x3	N1	5	45	95.467	95.467	161	3.42553								C4-SUM_WT DIV2 neuron #6_all_2x3	N1	5	45	95.467	95.467	12	0.255319
C1-SUM_WT DIV2 neuron #6_all_2x3	N1	5	46	94.8	94.8	30									C2-SUM_WT DIV2 neuron #6_all_2x3	N1	5	46	94.8	94.8	158	5.26667								C4-SUM_WT DIV2 neuron #6_all_2x3	N1	5	46	94.8	94.8	11	0.366667
C1-SUM_WT DIV2 neuron #6_all_2x3	N1	5	47	94.267	94.133	30									C2-SUM_WT DIV2 neuron #6_all_2x3	N1	5	47	94.267	94.133	157	5.23333								C4-SUM_WT DIV2 neuron #6_all_2x3	N1	5	47	94.267	94.133	10	0.333333
C1-SUM_WT DIV2 neuron #6_all_2x3	N1	5	48	93.867	93.467	37									C2-SUM_WT DIV2 neuron #6_all_2x3	N1	5	48	93.867	93.467	150	4.05405								C4-SUM_WT DIV2 neuron #6_all_2x3	N1	5	48	93.867	93.467	15	0.405405
C1-SUM_WT DIV2 neuron #6_all_2x3	N1	5	49	93.733	92.8	29									C2-SUM_WT DIV2 neuron #6_all_2x3	N1	5	49	93.733	92.8	157	5.41379								C4-SUM_WT DIV2 neuron #6_all_2x3	N1	5	49	93.733	92.8	16	0.551724
C1-SUM_WT DIV2 neuron #6_all_2x3	N1	5	50	93.6	92.133	32									C2-SUM_WT DIV2 neuron #6_all_2x3	N1	5	50	93.6	92.133	164	5.125								C4-SUM_WT DIV2 neuron #6_all_2x3	N1	5	50	93.6	92.133	15	0.46875
C1-SUM_WT DIV2 neuron #6_all_2x3	N1	5	51	93.333	91.467	30									C2-SUM_WT DIV2 neuron #6_all_2x3	N1	5	51	93.333	91.467	148	4.93333								C4-SUM_WT DIV2 neuron #6_all_2x3	N1	5	51	93.333	91.467	12	0.4
C1-SUM_WT DIV2 neuron #6_all_2x3	N1	5	52	93.2	90.8	35									C2-SUM_WT DIV2 neuron #6_all_2x3	N1	5	52	93.2	90.8	163	4.65714								C4-SUM_WT DIV2 neuron #6_all_2x3	N1	5	52	93.2	90.8	12	0.342857
C1-SUM_WT DIV2 neuron #6_all_2x3	N1	5	53	92.933	90.133	37									C2-SUM_WT DIV2 neuron #6_all_2x3	N1	5	53	92.933	90.133	164	4.43243								C4-SUM_WT DIV2 neuron #6_all_2x3	N1	5	53	92.933	90.133	17	0.459459
C1-SUM_WT DIV2 neuron #6_all_2x3	N1	5	54	92.4	89.467	28									C2-SUM_WT DIV2 neuron #6_all_2x3	N1	5	54	92.4	89.467	140	5								C4-SUM_WT DIV2 neuron #6_all_2x3	N1	5	54	92.4	89.467	9	0.321429
C1-SUM_WT DIV2 neuron #6_all_2x3	N1	5	55	92	88.8	25									C2-SUM_WT DIV2 neuron #6_all_2x3	N1	5	55	92	88.8	152	6.08								C4-SUM_WT DIV2 neuron #6_all_2x3	N1	5	55	92	88.8	10	0.4
C1-SUM_WT DIV2 neuron #6_all_2x3	N1	5	56	91.467	88.133	31									C2-SUM_WT DIV2 neuron #6_all_2x3	N1	5	56	91.467	88.133	150	4.83871								C4-SUM_WT DIV2 neuron #6_all_2x3	N1	5	56	91.467	88.133	13	0.419355
C1-SUM_WT DIV2 neuron #6_all_2x3	N1	5	57	90.8	87.467	29									C2-SUM_WT DIV2 neuron #6_all_2x3	N1	5	57	90.8	87.467	141	4.86207								C4-SUM_WT DIV2 neuron #6_all_2x3	N1	5	57	90.8	87.467	10	0.344828
C1-SUM_WT DIV2 neuron #6_all_2x3	N1	5	58	90.133	86.8	31									C2-SUM_WT DIV2 neuron #6_all_2x3	N1	5	58	90.133	86.8	160	5.16129								C4-SUM_WT DIV2 neuron #6_all_2x3	N1	5	58	90.133	86.8	11	0.354839
C1-SUM_WT DIV2 neuron #6_all_2x3	N1	5	59	89.467	86.267	37									C2-SUM_WT DIV2 neuron #6_all_2x3	N1	5	59	89.467	86.267	161	4.35135								C4-SUM_WT DIV2 neuron #6_all_2x3	N1	5	59	89.467	86.267	11	0.297297
C1-SUM_WT DIV2 neuron #6_all_2x3	N1	5	60	88.8	85.867	48									C2-SUM_WT DIV2 neuron #6_all_2x3	N1	5	60	88.8	85.867	161	3.35417								C4-SUM_WT DIV2 neuron #6_all_2x3	N1	5	60	88.8	85.867	12	0.25
C1-SUM_WT DIV2 neuron #6_all_2x3	N1	5	61	88.133	85.733	31									C2-SUM_WT DIV2 neuron #6_all_2x3	N1	5	61	88.133	85.733	163	5.25806								C4-SUM_WT DIV2 neuron #6_all_2x3	N1	5	61	88.133	85.733	12	0.387097
C1-SUM_WT DIV2 neuron #6_all_2x3	N1	5	62	87.467	85.467	32									C2-SUM_WT DIV2 neuron #6_all_2x3	N1	5	62	87.467	85.467	168	5.25								C4-SUM_WT DIV2 neuron #6_all_2x3	N1	5	62	87.467	85.467	9	0.28125
C1-SUM_WT DIV2 neuron #6_all_2x3	N1	5	63	86.8	85.2	35									C2-SUM_WT DIV2 neuron #6_all_2x3	N1	5	63	86.8	85.2	163	4.65714								C4-SUM_WT DIV2 neuron #6_all_2x3	N1	5	63	86.8	85.2	14	0.4
C1-SUM_WT DIV2 neuron #6_all_2x3	N1	5	64	86.133	85.067	39									C2-SUM_WT DIV2 neuron #6_all_2x3	N1	5	64	86.133	85.067	163	4.17949								C4-SUM_WT DIV2 neuron #6_all_2x3	N1	5	64	86.133	85.067	12	0.307692
C1-SUM_WT DIV2 neuron #6_all_2x3	N1	5	65	85.467	85.067	24									C2-SUM_WT DIV2 neuron #6_all_2x3	N1	5	65	85.467	85.067	163	6.79167								C4-SUM_WT DIV2 neuron #6_all_2x3	N1	5	65	85.467	85.067	10	0.416667
C1-SUM_WT DIV2 neuron #6_all_2x3	N1	5	66	84.8	85.067	31									C2-SUM_WT DIV2 neuron #6_all_2x3	N1	5	66	84.8	85.067	173	5.58065								C4-SUM_WT DIV2 neuron #6_all_2x3	N1	5	66	84.8	85.067	11	0.354839
C1-SUM_WT DIV2 neuron #6_all_2x3	N1	5	67	84.267	85.067	31									C2-SUM_WT DIV2 neuron #6_all_2x3	N1	5	67	84.267	85.067	179	5.77419								C4-SUM_WT DIV2 neuron #6_all_2x3	N1	5	67	84.267	85.067	13	0.419355
C1-SUM_WT DIV2 neuron #6_all_2x3	N1	5	68	84	85.067	40									C2-SUM_WT DIV2 neuron #6_all_2x3	N1	5	68	84	85.067	175	4.375								C4-SUM_WT DIV2 neuron #6_all_2x3	N1	5	68	84	85.067	12	0.3
C1-SUM_WT DIV2 neuron #6_all_2x3	N1	6	1	83.333	84.933	38									C2-SUM_WT DIV2 neuron #6_all_2x3	N1	6	1	83.333	84.933	178	4.68421								C4-SUM_WT DIV2 neuron #6_all_2x3	N1	6	1	83.333	84.933	12	0.315789
C1-SUM_WT DIV2 neuron #6_all_2x3	N1	6	2	82.667	84.933	30									C2-SUM_WT DIV2 neuron #6_all_2x3	N1	6	2	82.667	84.933	178	5.93333								C4-SUM_WT DIV2 neuron #6_all_2x3	N1	6	2	82.667	84.933	9	0.3
C1-SUM_WT DIV2 neuron #6_all_2x3	N1	6	3	82	84.933	34									C2-SUM_WT DIV2 neuron #6_all_2x3	N1	6	3	82	84.933	183	5.38235								C4-SUM_WT DIV2 neuron #6_all_2x3	N1	6	3	82	84.933	14	0.411765
C1-SUM_WT DIV2 neuron #6_all_2x3	N1	6	4	81.333	85.067	27									C2-SUM_WT DIV2 neuron #6_all_2x3	N1	6	4	81.333	85.067	190	7.03704								C4-SUM_WT DIV2 neuron #6_all_2x3	N1	6	4	81.333	85.067	16	0.592593
C1-SUM_WT DIV2 neuron #6_all_2x3	N1	6	5	80.667	85.2	29									C2-SUM_WT DIV2 neuron #6_all_2x3	N1	6	5	80.667	85.2	205	7.06897								C4-SUM_WT DIV2 neuron #6_all_2x3	N1	6	5	80.667	85.2	16	0.551724
C1-SUM_WT DIV2 neuron #6_all_2x3	N1	6	6	80	85.6	27									C2-SUM_WT DIV2 neuron #6_all_2x3	N1	6	6	80	85.6	184	6.81481								C4-SUM_WT DIV2 neuron #6_all_2x3	N1	6	6	80	85.6	13	0.481481
C1-SUM_WT DIV2 neuron #6_all_2x3	N1	6	7	79.333	85.867	27									C2-SUM_WT DIV2 neuron #6_all_2x3	N1	6	7	79.333	85.867	187	6.92593								C4-SUM_WT DIV2 neuron #6_all_2x3	N1	6	7	79.333	85.867	14	0.518519
C1-SUM_WT DIV2 neuron #6_all_2x3	N1	6	8	78.667	86.133	25									C2-SUM_WT DIV2 neuron #6_all_2x3	N1	6	8	78.667	86.133	184	7.36								C4-SUM_WT DIV2 neuron #6_all_2x3	N1	6	8	78.667	86.133	13	0.52
C1-SUM_WT DIV2 neuron #6_all_2x3	N1	6	9	78	86.267	38									C2-SUM_WT DIV2 neuron #6_all_2x3	N1	6	9	78	86.267	193	5.07895								C4-SUM_WT DIV2 neuron #6_all_2x3	N1	6	9	78	86.267	14	0.368421
C1-SUM_WT DIV2 neuron #6_all_2x3	N1	6	10	77.333	86.533	35									C2-SUM_WT DIV2 neuron #6_all_2x3	N1	6	10	77.333	86.533	193	5.51429								C4-SUM_WT DIV2 neuron #6_all_2x3	N1	6	10	77.333	86.533	13	0.371429
C1-SUM_WT DIV2 neuron #6_all_2x3	N1	6	11	76.667	86.8	29									C2-SUM_WT DIV2 neuron #6_all_2x3	N1	6	11	76.667	86.8	191	6.58621								C4-SUM_WT DIV2 neuron #6_all_2x3	N1	6	11	76.667	86.8	12	0.413793
C1-SUM_WT DIV2 neuron #6_all_2x3	N1	6	12	76	86.8	32									C2-SUM_WT DIV2 neuron #6_all_2x3	N1	6	12	76	86.8	194	6.0625								C4-SUM_WT DIV2 neuron #6_all_2x3	N1	6	12	76	86.8	12	0.375
C1-SUM_WT DIV2 neuron #6_all_2x3	N1	6	13	75.333	86.8	31									C2-SUM_WT DIV2 neuron #6_all_2x3	N1	6	13	75.333	86.8	197	6.35484								C4-SUM_WT DIV2 neuron #6_all_2x3	N1	6	13	75.333	86.8	12	0.387097
C1-SUM_WT DIV2 neuron #6_all_2x3	N1	6	14	74.667	86.8	39									C2-SUM_WT DIV2 neuron #6_all_2x3	N1	6	14	74.667	86.8	199	5.10256								C4-SUM_WT DIV2 neuron #6_all_2x3	N1	6	14	74.667	86.8	16	0.410256
C1-SUM_WT DIV2 neuron #6_all_2x3	N1	6	15	74	86.667	38									C2-SUM_WT DIV2 neuron #6_all_2x3	N1	6	15	74	86.667	203	5.34211								C4-SUM_WT DIV2 neuron #6_all_2x3	N1	6	15	74	86.667	18	0.473684
C1-SUM_WT DIV2 neuron #6_all_2x3	N1	6	16	73.333	86.533	39									C2-SUM_WT DIV2 neuron #6_all_2x3	N1	6	16	73.333	86.533	195	5								C4-SUM_WT DIV2 neuron #6_all_2x3	N1	6	16	73.333	86.533	13	0.333333
C1-SUM_WT DIV2 neuron #6_all_2x3	N1	6	17	72.667	86.267	32									C2-SUM_WT DIV2 neuron #6_all_2x3	N1	6	17	72.667	86.267	195	6.09375								C4-SUM_WT DIV2 neuron #6_all_2x3	N1	6	17	72.667	86.267	12	0.375
C1-SUM_WT DIV2 neuron #6_all_2x3	N1	6	18	72	86	34									C2-SUM_WT DIV2 neuron #6_all_2x3	N1	6	18	72	86	191	5.61765								C4-SUM_WT DIV2 neuron #6_all_2x3	N1	6	18	72	86	10	0.294118
C1-SUM_WT DIV2 neuron #6_all_2x3	N1	6	19	71.333	85.467	27									C2-SUM_WT DIV2 neuron #6_all_2x3	N1	6	19	71.333	85.467	194	7.18519								C4-SUM_WT DIV2 neuron #6_all_2x3	N1	6	19	71.333	85.467	9	0.333333
C1-SUM_WT DIV2 neuron #6_all_2x3	N1	6	20	70.667	84.933	31									C2-SUM_WT DIV2 neuron #6_all_2x3	N1	6	20	70.667	84.933	199	6.41935								C4-SUM_WT DIV2 neuron #6_all_2x3	N1	6	20	70.667	84.933	13	0.419355
C1-SUM_WT DIV2 neuron #6_all_2x3	N1	6	21	70	84.267	25									C2-SUM_WT DIV2 neuron #6_all_2x3	N1	6	21	70	84.267	186	7.44								C4-SUM_WT DIV2 neuron #6_all_2x3	N1	6	21	70	84.267	9	0.36
C1-SUM_WT DIV2 neuron #6_all_2x3	N1	6	22	69.333	83.6	28									C2-SUM_WT DIV2 neuron #6_all_2x3	N1	6	22	69.333	83.6	180	6.42857								C4-SUM_WT DIV2 neuron #6_all_2x3	N1	6	22	69.333	83.6	10	0.357143
C1-SUM_WT DIV2 neuron #6_all_2x3	N1	6	23	68.933	82.933	25									C2-SUM_WT DIV2 neuron #6_all_2x3	N1	6	23	68.933	82.933	169	6.76								C4-SUM_WT DIV2 neuron #6_all_2x3	N1	6	23	68.933	82.933	10	0.4
C1-SUM_WT DIV2 neuron #6_all_2x3	N1	6	24	68.667	82.267	21									C2-SUM_WT DIV2 neuron #6_all_2x3	N1	6	24	68.667	82.267	161	7.66667								C4-SUM_WT DIV2 neuron #6_all_2x3	N1	6	24	68.667	82.267	8	0.380952
C1-SUM_WT DIV2 neuron #6_all_2x3	N1	6	25	68.533	81.6	24									C2-SUM_WT DIV2 neuron #6_all_2x3	N1	6	25	68.533	81.6	165	6.875								C4-SUM_WT DIV2 neuron #6_all_2x3	N1	6	25	68.533	81.6	10	0.416667
C1-SUM_WT DIV2 neuron #6_all_2x3	N1	6	26	68.4	80.933	31									C2-SUM_WT DIV2 neuron #6_all_2x3	N1	6	26	68.4	80.933	165	5.32258								C4-SUM_WT DIV2 neuron #6_all_2x3	N1	6	26	68.4	80.933	10	0.322581
C1-SUM_WT DIV2 neuron #6_all_2x3	N1	6	27	68.267	80.4	30									C2-SUM_WT DIV2 neuron #6_all_2x3	N1	6	27	68.267	80.4	171	5.7								C4-SUM_WT DIV2 neuron #6_all_2x3	N1	6	27	68.267	80.4	11	0.366667
C1-SUM_WT DIV2 neuron #6_all_2x3	N1	7	1	67.867	79.733	30									C2-SUM_WT DIV2 neuron #6_all_2x3	N1	7	1	67.867	79.733	140	4.66667								C4-SUM_WT DIV2 neuron #6_all_2x3	N1	7	1	67.867	79.733	12	0.4
C1-SUM_WT DIV2 neuron #6_all_2x3	N1	7	2	67.6	79.067	30									C2-SUM_WT DIV2 neuron #6_all_2x3	N1	7	2	67.6	79.067	111	3.7								C4-SUM_WT DIV2 neuron #6_all_2x3	N1	7	2	67.6	79.067	13	0.433333
C1-SUM_WT DIV2 neuron #6_all_2x3	N1	7	3	67.467	78.4	29									C2-SUM_WT DIV2 neuron #6_all_2x3	N1	7	3	67.467	78.4	140	4.82759								C4-SUM_WT DIV2 neuron #6_all_2x3	N1	7	3	67.467	78.4	15	0.517241
C1-SUM_WT DIV2 neuron #6_all_2x3	N1	7	4	67.333	77.733	30									C2-SUM_WT DIV2 neuron #6_all_2x3	N1	7	4	67.333	77.733	160	5.33333								C4-SUM_WT DIV2 neuron #6_all_2x3	N1	7	4	67.333	77.733	15	0.5
C1-SUM_WT DIV2 neuron #6_all_2x3	N1	7	5	67.2	77.067	33									C2-SUM_WT DIV2 neuron #6_all_2x3	N1	7	5	67.2	77.067	170	5.15152								C4-SUM_WT DIV2 neuron #6_all_2x3	N1	7	5	67.2	77.067	14	0.424242
C1-SUM_WT DIV2 neuron #6_all_2x3	N1	7	6	66.8	76.4	28									C2-SUM_WT DIV2 neuron #6_all_2x3	N1	7	6	66.8	76.4	141	5.03571								C4-SUM_WT DIV2 neuron #6_all_2x3	N1	7	6	66.8	76.4	14	0.5
C1-SUM_WT DIV2 neuron #6_all_2x3	N1	7	7	66.533	75.733	28									C2-SUM_WT DIV2 neuron #6_all_2x3	N1	7	7	66.533	75.733	134	4.78571								C4-SUM_WT DIV2 neuron #6_all_2x3	N1	7	7	66.533	75.733	13	0.464286
C1-SUM_WT DIV2 neuron #6_all_2x3	N1	7	8	66.267	75.067	31									C2-SUM_WT DIV2 neuron #6_all_2x3	N1	7	8	66.267	75.067	133	4.29032								C4-SUM_WT DIV2 neuron #6_all_2x3	N1	7	8	66.267	75.067	12	0.387097
C1-SUM_WT DIV2 neuron #6_all_2x3	N1	7	9	66	74.4	29									C2-SUM_WT DIV2 neuron #6_all_2x3	N1	7	9	66	74.4	152	5.24138								C4-SUM_WT DIV2 neuron #6_all_2x3	N1	7	9	66	74.4	14	0.482759
C1-SUM_WT DIV2 neuron #6_all_2x3	N1	7	10	65.6	73.733	28									C2-SUM_WT DIV2 neuron #6_all_2x3	N1	7	10	65.6	73.733	159	5.67857								C4-SUM_WT DIV2 neuron #6_all_2x3	N1	7	10	65.6	73.733	16	0.571429
C1-SUM_WT DIV2 neuron #6_all_2x3	N1	7	11	64.933	73.067	27									C2-SUM_WT DIV2 neuron #6_all_2x3	N1	7	11	64.933	73.067	154	5.7037								C4-SUM_WT DIV2 neuron #6_all_2x3	N1	7	11	64.933	73.067	20	0.740741
C1-SUM_WT DIV2 neuron #6_all_2x3	N1	7	12	64.267	72.4	30									C2-SUM_WT DIV2 neuron #6_all_2x3	N1	7	12	64.267	72.4	150	5								C4-SUM_WT DIV2 neuron #6_all_2x3	N1	7	12	64.267	72.4	21	0.7
C1-SUM_WT DIV2 neuron #6_all_2x3	N1	7	13	63.6	71.733	29									C2-SUM_WT DIV2 neuron #6_all_2x3	N1	7	13	63.6	71.733	143	4.93103								C4-SUM_WT DIV2 neuron #6_all_2x3	N1	7	13	63.6	71.733	20	0.689655
C1-SUM_WT DIV2 neuron #6_all_2x3	N1	7	14	63.067	71.067	37									C2-SUM_WT DIV2 neuron #6_all_2x3	N1	7	14	63.067	71.067	136	3.67568								C4-SUM_WT DIV2 neuron #6_all_2x3	N1	7	14	63.067	71.067	20	0.540541
C1-SUM_WT DIV2 neuron #6_all_2x3	N1	7	15	62.667	70.4	29									C2-SUM_WT DIV2 neuron #6_all_2x3	N1	7	15	62.667	70.4	151	5.2069								C4-SUM_WT DIV2 neuron #6_all_2x3	N1	7	15	62.667	70.4	21	0.724138
C1-SUM_WT DIV2 neuron #6_all_2x3	N1	7	16	62.267	69.733	30									C2-SUM_WT DIV2 neuron #6_all_2x3	N1	7	16	62.267	69.733	161	5.36667								C4-SUM_WT DIV2 neuron #6_all_2x3	N1	7	16	62.267	69.733	22	0.733333
C1-SUM_WT DIV2 neuron #6_all_2x3	N1	7	17	61.867	69.067	29									C2-SUM_WT DIV2 neuron #6_all_2x3	N1	7	17	61.867	69.067	166	5.72414								C4-SUM_WT DIV2 neuron #6_all_2x3	N1	7	17	61.867	69.067	22	0.758621
C1-SUM_WT DIV2 neuron #6_all_2x3	N1	7	18	61.333	68.4	28									C2-SUM_WT DIV2 neuron #6_all_2x3	N1	7	18	61.333	68.4	145	5.17857								C4-SUM_WT DIV2 neuron #6_all_2x3	N1	7	18	61.333	68.4	19	0.678571
C1-SUM_WT DIV2 neuron #6_all_2x3	N1	7	19	60.933	67.733	29									C2-SUM_WT DIV2 neuron #6_all_2x3	N1	7	19	60.933	67.733	153	5.27586								C4-SUM_WT DIV2 neuron #6_all_2x3	N1	7	19	60.933	67.733	23	0.793103
C1-SUM_WT DIV2 neuron #6_all_2x3	N1	7	20	60.533	67.067	30									C2-SUM_WT DIV2 neuron #6_all_2x3	N1	7	20	60.533	67.067	163	5.43333								C4-SUM_WT DIV2 neuron #6_all_2x3	N1	7	20	60.533	67.067	25	0.833333
C1-SUM_WT DIV2 neuron #6_all_2x3	N1	7	21	60	66.4	32									C2-SUM_WT DIV2 neuron #6_all_2x3	N1	7	21	60	66.4	162	5.0625								C4-SUM_WT DIV2 neuron #6_all_2x3	N1	7	21	60	66.4	26	0.8125
C1-SUM_WT DIV2 neuron #6_all_2x3	N1	7	22	59.333	65.733	28									C2-SUM_WT DIV2 neuron #6_all_2x3	N1	7	22	59.333	65.733	150	5.35714								C4-SUM_WT DIV2 neuron #6_all_2x3	N1	7	22	59.333	65.733	25	0.892857
C1-SUM_WT DIV2 neuron #6_all_2x3	N1	7	23	58.667	65.067	29									C2-SUM_WT DIV2 neuron #6_all_2x3	N1	7	23	58.667	65.067	143	4.93103								C4-SUM_WT DIV2 neuron #6_all_2x3	N1	7	23	58.667	65.067	25	0.862069
C1-SUM_WT DIV2 neuron #6_all_2x3	N1	7	24	58	64.4	30									C2-SUM_WT DIV2 neuron #6_all_2x3	N1	7	24	58	64.4	149	4.96667								C4-SUM_WT DIV2 neuron #6_all_2x3	N1	7	24	58	64.4	21	0.7
C1-SUM_WT DIV2 neuron #6_all_2x3	N1	7	25	57.333	63.733	29									C2-SUM_WT DIV2 neuron #6_all_2x3	N1	7	25	57.333	63.733	158	5.44828								C4-SUM_WT DIV2 neuron #6_all_2x3	N1	7	25	57.333	63.733	25	0.862069
C1-SUM_WT DIV2 neuron #6_all_2x3	N1	7	26	56.667	63.067	31									C2-SUM_WT DIV2 neuron #6_all_2x3	N1	7	26	56.667	63.067	145	4.67742								C4-SUM_WT DIV2 neuron #6_all_2x3	N1	7	26	56.667	63.067	26	0.83871
C1-SUM_WT DIV2 neuron #6_all_2x3	N1	7	27	56.133	62.4	29									C2-SUM_WT DIV2 neuron #6_all_2x3	N1	7	27	56.133	62.4	135	4.65517								C4-SUM_WT DIV2 neuron #6_all_2x3	N1	7	27	56.133	62.4	23	0.793103
C1-SUM_WT DIV2 neuron #6_all_2x3	N1	7	28	55.733	61.733	25									C2-SUM_WT DIV2 neuron #6_all_2x3	N1	7	28	55.733	61.733	136	5.44								C4-SUM_WT DIV2 neuron #6_all_2x3	N1	7	28	55.733	61.733	24	0.96
C1-SUM_WT DIV2 neuron #6_all_2x3	N1	7	29	55.333	61.2	27									C2-SUM_WT DIV2 neuron #6_all_2x3	N1	7	29	55.333	61.2	134	4.96296								C4-SUM_WT DIV2 neuron #6_all_2x3	N1	7	29	55.333	61.2	20	0.740741
C1-SUM_WT DIV2 neuron #6_all_2x3	N1	7	30	55.2	60.933	25									C2-SUM_WT DIV2 neuron #6_all_2x3	N1	7	30	55.2	60.933	137	5.48								C4-SUM_WT DIV2 neuron #6_all_2x3	N1	7	30	55.2	60.933	21	0.84
C1-SUM_WT DIV2 neuron #6_all_2x3	N2	1	1	52.8	75.467	14									C2-SUM_WT DIV2 neuron #6_all_2x3	N2	1	1	52.8	75.467	5	0.357143								C4-SUM_WT DIV2 neuron #6_all_2x3	N2	1	1	52.8	75.467	4	0.285714		1.25
C1-SUM_WT DIV2 neuron #6_all_2x3	N2	1	2	52.533	74.8	16									C2-SUM_WT DIV2 neuron #6_all_2x3	N2	1	2	52.533	74.8	8	0.5								C4-SUM_WT DIV2 neuron #6_all_2x3	N2	1	2	52.533	74.8	10	0.625		0.8
C1-SUM_WT DIV2 neuron #6_all_2x3	N2	1	3	52.4	74.133	18									C2-SUM_WT DIV2 neuron #6_all_2x3	N2	1	3	52.4	74.133	7	0.388889								C4-SUM_WT DIV2 neuron #6_all_2x3	N2	1	3	52.4	74.133	9	0.5		0.777778
C1-SUM_WT DIV2 neuron #6_all_2x3	N2	1	4	52.4	73.467	18									C2-SUM_WT DIV2 neuron #6_all_2x3	N2	1	4	52.4	73.467	9	0.5	0.436508							C4-SUM_WT DIV2 neuron #6_all_2x3	N2	1	4	52.4	73.467	10	0.555556	0.491567	0.9	0.931944
C1-SUM_WT DIV2 neuron #6_all_2x3	N2	1	5	52.267	72.8	21									C2-SUM_WT DIV2 neuron #6_all_2x3	N2	1	5	52.267	72.8	10	0.47619								C4-SUM_WT DIV2 neuron #6_all_2x3	N2	1	5	52.267	72.8	12	0.571429		0.833333
C1-SUM_WT DIV2 neuron #6_all_2x3	N2	1	6	52.133	72.133	22									C2-SUM_WT DIV2 neuron #6_all_2x3	N2	1	6	52.133	72.133	13	0.590909								C4-SUM_WT DIV2 neuron #6_all_2x3	N2	1	6	52.133	72.133	15	0.681818		0.866667
C1-SUM_WT DIV2 neuron #6_all_2x3	N2	1	7	52	71.467	19									C2-SUM_WT DIV2 neuron #6_all_2x3	N2	1	7	52	71.467	20	1.05263								C4-SUM_WT DIV2 neuron #6_all_2x3	N2	1	7	52	71.467	22	1.15789		0.909091
C1-SUM_WT DIV2 neuron #6_all_2x3	N2	1	8	52	70.8	22									C2-SUM_WT DIV2 neuron #6_all_2x3	N2	1	8	52	70.8	33	1.5	0.904933							C4-SUM_WT DIV2 neuron #6_all_2x3	N2	1	8	52	70.8	21	0.954545	0.841422	1.57143	1.04513
C1-SUM_WT DIV2 neuron #6_all_2x3	N2	1	9	51.867	70.133	23									C2-SUM_WT DIV2 neuron #6_all_2x3	N2	1	9	51.867	70.133	38	1.65217								C4-SUM_WT DIV2 neuron #6_all_2x3	N2	1	9	51.867	70.133	22	0.956522
C1-SUM_WT DIV2 neuron #6_all_2x3	N2	1	10	51.6	69.467	21									C2-SUM_WT DIV2 neuron #6_all_2x3	N2	1	10	51.6	69.467	35	1.66667								C4-SUM_WT DIV2 neuron #6_all_2x3	N2	1	10	51.6	69.467	20	0.952381
C1-SUM_WT DIV2 neuron #6_all_2x3	N2	1	11	51.6	68.8	21									C2-SUM_WT DIV2 neuron #6_all_2x3	N2	1	11	51.6	68.8	55	2.61905								C4-SUM_WT DIV2 neuron #6_all_2x3	N2	1	11	51.6	68.8	22	1.04762
C1-SUM_WT DIV2 neuron #6_all_2x3	N2	1	12	51.6	68.133	24									C2-SUM_WT DIV2 neuron #6_all_2x3	N2	1	12	51.6	68.133	65	2.70833								C4-SUM_WT DIV2 neuron #6_all_2x3	N2	1	12	51.6	68.133	21	0.875
C1-SUM_WT DIV2 neuron #6_all_2x3	N2	1	13	51.6	67.467	25									C2-SUM_WT DIV2 neuron #6_all_2x3	N2	1	13	51.6	67.467	59	2.36								C4-SUM_WT DIV2 neuron #6_all_2x3	N2	1	13	51.6	67.467	21	0.84
C1-SUM_WT DIV2 neuron #6_all_2x3	N2	1	14	51.6	66.8	21									C2-SUM_WT DIV2 neuron #6_all_2x3	N2	1	14	51.6	66.8	52	2.47619								C4-SUM_WT DIV2 neuron #6_all_2x3	N2	1	14	51.6	66.8	19	0.904762
C1-SUM_WT DIV2 neuron #6_all_2x3	N2	1	15	51.6	66.133	18									C2-SUM_WT DIV2 neuron #6_all_2x3	N2	1	15	51.6	66.133	46	2.55556								C4-SUM_WT DIV2 neuron #6_all_2x3	N2	1	15	51.6	66.133	18	1
C1-SUM_WT DIV2 neuron #6_all_2x3	N2	1	16	51.6	65.467	27									C2-SUM_WT DIV2 neuron #6_all_2x3	N2	1	16	51.6	65.467	44	1.62963								C4-SUM_WT DIV2 neuron #6_all_2x3	N2	1	16	51.6	65.467	20	0.740741
C1-SUM_WT DIV2 neuron #6_all_2x3	N2	1	17	51.733	64.8	26									C2-SUM_WT DIV2 neuron #6_all_2x3	N2	1	17	51.733	64.8	57	2.19231								C4-SUM_WT DIV2 neuron #6_all_2x3	N2	1	17	51.733	64.8	21	0.807692
C1-SUM_WT DIV2 neuron #6_all_2x3	N2	1	18	52	64.133	25									C2-SUM_WT DIV2 neuron #6_all_2x3	N2	1	18	52	64.133	69	2.76								C4-SUM_WT DIV2 neuron #6_all_2x3	N2	1	18	52	64.133	24	0.96
C1-SUM_WT DIV2 neuron #6_all_2x3	N2	1	19	52.133	63.467	28									C2-SUM_WT DIV2 neuron #6_all_2x3	N2	1	19	52.133	63.467	80	2.85714								C4-SUM_WT DIV2 neuron #6_all_2x3	N2	1	19	52.133	63.467	24	0.857143
C1-SUM_WT DIV2 neuron #6_all_2x3	N2	1	20	52.133	62.933	26									C2-SUM_WT DIV2 neuron #6_all_2x3	N2	1	20	52.133	62.933	67	2.57692								C4-SUM_WT DIV2 neuron #6_all_2x3	N2	1	20	52.133	62.933	25	0.961538
C1-SUM_WT DIV2 neuron #6_all_2x3	N2	1	21	52.267	62.667	34									C2-SUM_WT DIV2 neuron #6_all_2x3	N2	1	21	52.267	62.667	82	2.41176								C4-SUM_WT DIV2 neuron #6_all_2x3	N2	1	21	52.267	62.667	24	0.705882
C1-SUM_WT DIV2 neuron #6_all_2x3	N3	1	1	39.067	66.133	17									C2-SUM_WT DIV2 neuron #6_all_2x3	N3	1	1	39.067	66.133	6	0.352941								C4-SUM_WT DIV2 neuron #6_all_2x3	N3	1	1	39.067	66.133	10	0.588235
C1-SUM_WT DIV2 neuron #6_all_2x3	N3	1	2	39.733	65.467	19									C2-SUM_WT DIV2 neuron #6_all_2x3	N3	1	2	39.733	65.467	9	0.473684								C4-SUM_WT DIV2 neuron #6_all_2x3	N3	1	2	39.733	65.467	15	0.789474
C1-SUM_WT DIV2 neuron #6_all_2x3	N3	1	3	40.4	64.8	19									C2-SUM_WT DIV2 neuron #6_all_2x3	N3	1	3	40.4	64.8	16	0.842105								C4-SUM_WT DIV2 neuron #6_all_2x3	N3	1	3	40.4	64.8	19	1
C1-SUM_WT DIV2 neuron #6_all_2x3	N3	1	4	41.067	64.267	25									C2-SUM_WT DIV2 neuron #6_all_2x3	N3	1	4	41.067	64.267	27	1.08								C4-SUM_WT DIV2 neuron #6_all_2x3	N3	1	4	41.067	64.267	24	0.96
C1-SUM_WT DIV2 neuron #6_all_2x3	N3	1	5	41.733	63.733	24									C2-SUM_WT DIV2 neuron #6_all_2x3	N3	1	5	41.733	63.733	44	1.83333								C4-SUM_WT DIV2 neuron #6_all_2x3	N3	1	5	41.733	63.733	22	0.916667
C1-SUM_WT DIV2 neuron #6_all_2x3	N3	1	6	42.4	63.333	30									C2-SUM_WT DIV2 neuron #6_all_2x3	N3	1	6	42.4	63.333	56	1.86667								C4-SUM_WT DIV2 neuron #6_all_2x3	N3	1	6	42.4	63.333	23	0.766667
C1-SUM_WT DIV2 neuron #6_all_2x3	N3	1	7	43.067	62.8	24									C2-SUM_WT DIV2 neuron #6_all_2x3	N3	1	7	43.067	62.8	50	2.08333								C4-SUM_WT DIV2 neuron #6_all_2x3	N3	1	7	43.067	62.8	18	0.75
C1-SUM_WT DIV2 neuron #6_all_2x3	N3	1	8	43.733	62.133	27									C2-SUM_WT DIV2 neuron #6_all_2x3	N3	1	8	43.733	62.133	42	1.55556								C4-SUM_WT DIV2 neuron #6_all_2x3	N3	1	8	43.733	62.133	17	0.62963
C1-SUM_WT DIV2 neuron #6_all_2x3	N3	1	9	44.4	61.467	26									C2-SUM_WT DIV2 neuron #6_all_2x3	N3	1	9	44.4	61.467	46	1.76923								C4-SUM_WT DIV2 neuron #6_all_2x3	N3	1	9	44.4	61.467	19	0.730769
C1-SUM_WT DIV2 neuron #6_all_2x3	N3	1	10	45.067	60.8	24									C2-SUM_WT DIV2 neuron #6_all_2x3	N3	1	10	45.067	60.8	70	2.91667								C4-SUM_WT DIV2 neuron #6_all_2x3	N3	1	10	45.067	60.8	19	0.791667
C1-SUM_WT DIV2 neuron #6_all_2x3	N3	1	11	45.6	60.267	27									C2-SUM_WT DIV2 neuron #6_all_2x3	N3	1	11	45.6	60.267	74	2.74074								C4-SUM_WT DIV2 neuron #6_all_2x3	N3	1	11	45.6	60.267	17	0.62963
C1-SUM_WT DIV2 neuron #6_all_2x3	N3	1	12	45.867	60	29									C2-SUM_WT DIV2 neuron #6_all_2x3	N3	1	12	45.867	60	69	2.37931								C4-SUM_WT DIV2 neuron #6_all_2x3	N3	1	12	45.867	60	16	0.551724
C1-SUM_WT DIV2 neuron #6_all_2x3	N4	1	1	35.2	61.733	18									C2-SUM_WT DIV2 neuron #6_all_2x3	N4	1	1	35.2	61.733	5	0.277778								C4-SUM_WT DIV2 neuron #6_all_2x3	N4	1	1	35.2	61.733	9	0.5
C1-SUM_WT DIV2 neuron #6_all_2x3	N4	1	2	35.733	61.067	16									C2-SUM_WT DIV2 neuron #6_all_2x3	N4	1	2	35.733	61.067	7	0.4375								C4-SUM_WT DIV2 neuron #6_all_2x3	N4	1	2	35.733	61.067	10	0.625
C1-SUM_WT DIV2 neuron #6_all_2x3	N4	1	3	36.4	60.4	27									C2-SUM_WT DIV2 neuron #6_all_2x3	N4	1	3	36.4	60.4	15	0.555556								C4-SUM_WT DIV2 neuron #6_all_2x3	N4	1	3	36.4	60.4	15	0.555556
C1-SUM_WT DIV2 neuron #6_all_2x3	N4	1	4	37.067	59.867	24									C2-SUM_WT DIV2 neuron #6_all_2x3	N4	1	4	37.067	59.867	37	1.54167								C4-SUM_WT DIV2 neuron #6_all_2x3	N4	1	4	37.067	59.867	21	0.875
C1-SUM_WT DIV2 neuron #6_all_2x3	N4	1	5	37.733	59.333	38									C2-SUM_WT DIV2 neuron #6_all_2x3	N4	1	5	37.733	59.333	52	1.36842								C4-SUM_WT DIV2 neuron #6_all_2x3	N4	1	5	37.733	59.333	23	0.605263
C1-SUM_WT DIV2 neuron #6_all_2x3	N4	1	6	38.4	58.933	34									C2-SUM_WT DIV2 neuron #6_all_2x3	N4	1	6	38.4	58.933	63	1.85294								C4-SUM_WT DIV2 neuron #6_all_2x3	N4	1	6	38.4	58.933	25	0.735294
C1-SUM_WT DIV2 neuron #6_all_2x3	N4	1	7	39.067	58.4	26									C2-SUM_WT DIV2 neuron #6_all_2x3	N4	1	7	39.067	58.4	69	2.65385								C4-SUM_WT DIV2 neuron #6_all_2x3	N4	1	7	39.067	58.4	25	0.961538
C1-SUM_WT DIV2 neuron #6_all_2x3	N4	1	8	39.733	58	28									C2-SUM_WT DIV2 neuron #6_all_2x3	N4	1	8	39.733	58	81	2.89286								C4-SUM_WT DIV2 neuron #6_all_2x3	N4	1	8	39.733	58	27	0.964286
C1-SUM_WT DIV2 neuron #6_all_2x3	N4	1	9	40.4	57.467	30									C2-SUM_WT DIV2 neuron #6_all_2x3	N4	1	9	40.4	57.467	81	2.7								C4-SUM_WT DIV2 neuron #6_all_2x3	N4	1	9	40.4	57.467	25	0.833333
C1-SUM_WT DIV2 neuron #6_all_2x3	N4	1	10	41.067	57.067	28									C2-SUM_WT DIV2 neuron #6_all_2x3	N4	1	10	41.067	57.067	94	3.35714								C4-SUM_WT DIV2 neuron #6_all_2x3	N4	1	10	41.067	57.067	24	0.857143
C1-SUM_WT DIV2 neuron #6_all_2x3	N4	1	11	41.733	56.667	35									C2-SUM_WT DIV2 neuron #6_all_2x3	N4	1	11	41.733	56.667	100	2.85714								C4-SUM_WT DIV2 neuron #6_all_2x3	N4	1	11	41.733	56.667	28	0.8
C1-SUM_WT DIV2 neuron #6_all_2x3	N4	1	12	42.4	56.133	31									C2-SUM_WT DIV2 neuron #6_all_2x3	N4	1	12	42.4	56.133	90	2.90323								C4-SUM_WT DIV2 neuron #6_all_2x3	N4	1	12	42.4	56.133	31	1
C1-SUM_WT DIV2 neuron #6_all_2x3	N4	1	13	43.067	55.6	36									C2-SUM_WT DIV2 neuron #6_all_2x3	N4	1	13	43.067	55.6	83	2.30556								C4-SUM_WT DIV2 neuron #6_all_2x3	N4	1	13	43.067	55.6	33	0.916667
C1-SUM_WT DIV2 neuron #6_all_2x3	N4	1	14	43.467	55.2	47									C2-SUM_WT DIV2 neuron #6_all_2x3	N4	1	14	43.467	55.2	77	1.6383								C4-SUM_WT DIV2 neuron #6_all_2x3	N4	1	14	43.467	55.2	29	0.617021
C1-SUM_WT DIV2 neuron #6_all_2x3	N5	1	1	29.733	55.333	25									C2-SUM_WT DIV2 neuron #6_all_2x3	N5	1	1	29.733	55.333	7	0.28								C4-SUM_WT DIV2 neuron #6_all_2x3	N5	1	1	29.733	55.333	14	0.56
C1-SUM_WT DIV2 neuron #6_all_2x3	N5	1	2	30.4	55.2	18									C2-SUM_WT DIV2 neuron #6_all_2x3	N5	1	2	30.4	55.2	7	0.388889								C4-SUM_WT DIV2 neuron #6_all_2x3	N5	1	2	30.4	55.2	13	0.722222
C1-SUM_WT DIV2 neuron #6_all_2x3	N5	1	3	31.067	54.8	18									C2-SUM_WT DIV2 neuron #6_all_2x3	N5	1	3	31.067	54.8	8	0.444444								C4-SUM_WT DIV2 neuron #6_all_2x3	N5	1	3	31.067	54.8	12	0.666667
C1-SUM_WT DIV2 neuron #6_all_2x3	N5	1	4	31.733	54.533	18									C2-SUM_WT DIV2 neuron #6_all_2x3	N5	1	4	31.733	54.533	8	0.444444								C4-SUM_WT DIV2 neuron #6_all_2x3	N5	1	4	31.733	54.533	13	0.722222
C1-SUM_WT DIV2 neuron #6_all_2x3	N5	1	5	32.4	54.4	18									C2-SUM_WT DIV2 neuron #6_all_2x3	N5	1	5	32.4	54.4	10	0.555556								C4-SUM_WT DIV2 neuron #6_all_2x3	N5	1	5	32.4	54.4	16	0.888889
C1-SUM_WT DIV2 neuron #6_all_2x3	N5	1	6	33.067	54.267	18									C2-SUM_WT DIV2 neuron #6_all_2x3	N5	1	6	33.067	54.267	18	1								C4-SUM_WT DIV2 neuron #6_all_2x3	N5	1	6	33.067	54.267	15	0.833333
C1-SUM_WT DIV2 neuron #6_all_2x3	N5	1	7	33.733	54.133	19									C2-SUM_WT DIV2 neuron #6_all_2x3	N5	1	7	33.733	54.133	29	1.52632								C4-SUM_WT DIV2 neuron #6_all_2x3	N5	1	7	33.733	54.133	14	0.736842
C1-SUM_WT DIV2 neuron #6_all_2x3	N5	1	8	34.4	54	21									C2-SUM_WT DIV2 neuron #6_all_2x3	N5	1	8	34.4	54	42	2								C4-SUM_WT DIV2 neuron #6_all_2x3	N5	1	8	34.4	54	21	1
C1-SUM_WT DIV2 neuron #6_all_2x3	N5	1	9	35.067	54	24									C2-SUM_WT DIV2 neuron #6_all_2x3	N5	1	9	35.067	54	37	1.54167								C4-SUM_WT DIV2 neuron #6_all_2x3	N5	1	9	35.067	54	15	0.625
C1-SUM_WT DIV2 neuron #6_all_2x3	N5	1	10	35.733	53.733	22									C2-SUM_WT DIV2 neuron #6_all_2x3	N5	1	10	35.733	53.733	48	2.18182								C4-SUM_WT DIV2 neuron #6_all_2x3	N5	1	10	35.733	53.733	15	0.681818
C1-SUM_WT DIV2 neuron #6_all_2x3	N5	1	11	36.4	53.467	18									C2-SUM_WT DIV2 neuron #6_all_2x3	N5	1	11	36.4	53.467	52	2.88889								C4-SUM_WT DIV2 neuron #6_all_2x3	N5	1	11	36.4	53.467	14	0.777778
C1-SUM_WT DIV2 neuron #6_all_2x3	N5	1	12	37.067	53.2	21									C2-SUM_WT DIV2 neuron #6_all_2x3	N5	1	12	37.067	53.2	52	2.47619								C4-SUM_WT DIV2 neuron #6_all_2x3	N5	1	12	37.067	53.2	18	0.857143
C1-SUM_WT DIV2 neuron #6_all_2x3	N5	1	13	37.733	53.067	24									C2-SUM_WT DIV2 neuron #6_all_2x3	N5	1	13	37.733	53.067	63	2.625								C4-SUM_WT DIV2 neuron #6_all_2x3	N5	1	13	37.733	53.067	17	0.708333
C1-SUM_WT DIV2 neuron #6_all_2x3	N5	1	14	38.4	52.8	25									C2-SUM_WT DIV2 neuron #6_all_2x3	N5	1	14	38.4	52.8	57	2.28								C4-SUM_WT DIV2 neuron #6_all_2x3	N5	1	14	38.4	52.8	18	0.72
C1-SUM_WT DIV2 neuron #6_all_2x3	N5	1	15	39.067	52.533	25									C2-SUM_WT DIV2 neuron #6_all_2x3	N5	1	15	39.067	52.533	59	2.36								C4-SUM_WT DIV2 neuron #6_all_2x3	N5	1	15	39.067	52.533	17	0.68
C1-SUM_WT DIV2 neuron #6_all_2x3	N5	1	16	39.733	52.4	37									C2-SUM_WT DIV2 neuron #6_all_2x3	N5	1	16	39.733	52.4	70	1.89189								C4-SUM_WT DIV2 neuron #6_all_2x3	N5	1	16	39.733	52.4	24	0.648649
C1-SUM_WT DIV2 neuron #6_all_2x3	N5	1	17	40.4	52.4	33									C2-SUM_WT DIV2 neuron #6_all_2x3	N5	1	17	40.4	52.4	75	2.27273								C4-SUM_WT DIV2 neuron #6_all_2x3	N5	1	17	40.4	52.4	21	0.636364
C1-SUM_WT DIV2 neuron #6_all_2x3	N5	1	18	41.067	52.667	47									C2-SUM_WT DIV2 neuron #6_all_2x3	N5	1	18	41.067	52.667	51	1.08511								C4-SUM_WT DIV2 neuron #6_all_2x3	N5	1	18	41.067	52.667	16	0.340426
C1-SUM_WT DIV2 neuron #6_all_2x3	N5	1	19	41.733	52.8	51									C2-SUM_WT DIV2 neuron #6_all_2x3	N5	1	19	41.733	52.8	43	0.843137								C4-SUM_WT DIV2 neuron #6_all_2x3	N5	1	19	41.733	52.8	14	0.27451
C1-SUM_WT DIV2 neuron #6_all_2x3	N5	1	20	42.4	52.8	44									C2-SUM_WT DIV2 neuron #6_all_2x3	N5	1	20	42.4	52.8	58	1.31818								C4-SUM_WT DIV2 neuron #6_all_2x3	N5	1	20	42.4	52.8	16	0.363636
C1-SUM_WT DIV2 neuron #6_all_2x3	N5	1	21	43.067	52.667	56									C2-SUM_WT DIV2 neuron #6_all_2x3	N5	1	21	43.067	52.667	65	1.16071								C4-SUM_WT DIV2 neuron #6_all_2x3	N5	1	21	43.067	52.667	20	0.357143
C1-SUM_WT DIV2 neuron #6_all_2x3	N5	1	22	43.467	52.533	61									C2-SUM_WT DIV2 neuron #6_all_2x3	N5	1	22	43.467	52.533	67	1.09836								C4-SUM_WT DIV2 neuron #6_all_2x3	N5	1	22	43.467	52.533	18	0.295082
C1-SUM_WT DIV2 neuron #6_all_2x3	N6	1	1	41.6	35.733	15									C2-SUM_WT DIV2 neuron #6_all_2x3	N6	1	1	41.6	35.733	3	0.2								C4-SUM_WT DIV2 neuron #6_all_2x3	N6	1	1	41.6	35.733	5	0.333333
C1-SUM_WT DIV2 neuron #6_all_2x3	N6	1	2	41.733	36.4	20									C2-SUM_WT DIV2 neuron #6_all_2x3	N6	1	2	41.733	36.4	6	0.3								C4-SUM_WT DIV2 neuron #6_all_2x3	N6	1	2	41.733	36.4	9	0.45
C1-SUM_WT DIV2 neuron #6_all_2x3	N6	1	3	41.867	37.067	15									C2-SUM_WT DIV2 neuron #6_all_2x3	N6	1	3	41.867	37.067	5	0.333333								C4-SUM_WT DIV2 neuron #6_all_2x3	N6	1	3	41.867	37.067	13	0.866667
C1-SUM_WT DIV2 neuron #6_all_2x3	N6	1	4	41.867	37.733	18									C2-SUM_WT DIV2 neuron #6_all_2x3	N6	1	4	41.867	37.733	5	0.277778								C4-SUM_WT DIV2 neuron #6_all_2x3	N6	1	4	41.867	37.733	9	0.5
C1-SUM_WT DIV2 neuron #6_all_2x3	N6	1	5	42	38.4	20									C2-SUM_WT DIV2 neuron #6_all_2x3	N6	1	5	42	38.4	7	0.35								C4-SUM_WT DIV2 neuron #6_all_2x3	N6	1	5	42	38.4	11	0.55
C1-SUM_WT DIV2 neuron #6_all_2x3	N6	1	6	42	39.067	20									C2-SUM_WT DIV2 neuron #6_all_2x3	N6	1	6	42	39.067	10	0.5								C4-SUM_WT DIV2 neuron #6_all_2x3	N6	1	6	42	39.067	13	0.65
C1-SUM_WT DIV2 neuron #6_all_2x3	N6	1	7	42	39.733	19									C2-SUM_WT DIV2 neuron #6_all_2x3	N6	1	7	42	39.733	18	0.947368								C4-SUM_WT DIV2 neuron #6_all_2x3	N6	1	7	42	39.733	15	0.789474
C1-SUM_WT DIV2 neuron #6_all_2x3	N6	1	8	42	40.4	17									C2-SUM_WT DIV2 neuron #6_all_2x3	N6	1	8	42	40.4	20	1.17647								C4-SUM_WT DIV2 neuron #6_all_2x3	N6	1	8	42	40.4	18	1.05882
C1-SUM_WT DIV2 neuron #6_all_2x3	N6	1	9	41.867	41.067	15									C2-SUM_WT DIV2 neuron #6_all_2x3	N6	1	9	41.867	41.067	26	1.73333								C4-SUM_WT DIV2 neuron #6_all_2x3	N6	1	9	41.867	41.067	22	1.46667
C1-SUM_WT DIV2 neuron #6_all_2x3	N6	1	10	41.733	41.733	19									C2-SUM_WT DIV2 neuron #6_all_2x3	N6	1	10	41.733	41.733	24	1.26316								C4-SUM_WT DIV2 neuron #6_all_2x3	N6	1	10	41.733	41.733	21	1.10526
C1-SUM_WT DIV2 neuron #6_all_2x3	N6	1	11	41.6	42.4	22									C2-SUM_WT DIV2 neuron #6_all_2x3	N6	1	11	41.6	42.4	23	1.04545								C4-SUM_WT DIV2 neuron #6_all_2x3	N6	1	11	41.6	42.4	13	0.590909
C1-SUM_WT DIV2 neuron #6_all_2x3	N6	1	12	41.6	43.067	20									C2-SUM_WT DIV2 neuron #6_all_2x3	N6	1	12	41.6	43.067	40	2								C4-SUM_WT DIV2 neuron #6_all_2x3	N6	1	12	41.6	43.067	17	0.85
C1-SUM_WT DIV2 neuron #6_all_2x3	N6	1	13	41.6	43.733	23									C2-SUM_WT DIV2 neuron #6_all_2x3	N6	1	13	41.6	43.733	48	2.08696								C4-SUM_WT DIV2 neuron #6_all_2x3	N6	1	13	41.6	43.733	20	0.869565
C1-SUM_WT DIV2 neuron #6_all_2x3	N6	1	14	41.733	44.4	24									C2-SUM_WT DIV2 neuron #6_all_2x3	N6	1	14	41.733	44.4	55	2.29167								C4-SUM_WT DIV2 neuron #6_all_2x3	N6	1	14	41.733	44.4	15	0.625
C1-SUM_WT DIV2 neuron #6_all_2x3	N6	1	15	41.867	45.067	19									C2-SUM_WT DIV2 neuron #6_all_2x3	N6	1	15	41.867	45.067	39	2.05263								C4-SUM_WT DIV2 neuron #6_all_2x3	N6	1	15	41.867	45.067	13	0.684211
C1-SUM_WT DIV2 neuron #6_all_2x3	N6	1	16	42.133	45.733	27									C2-SUM_WT DIV2 neuron #6_all_2x3	N6	1	16	42.133	45.733	42	1.55556								C4-SUM_WT DIV2 neuron #6_all_2x3	N6	1	16	42.133	45.733	18	0.666667
C1-SUM_WT DIV2 neuron #6_all_2x3	N6	1	17	42.4	46.4	28									C2-SUM_WT DIV2 neuron #6_all_2x3	N6	1	17	42.4	46.4	36	1.28571								C4-SUM_WT DIV2 neuron #6_all_2x3	N6	1	17	42.4	46.4	21	0.75
C1-SUM_WT DIV2 neuron #6_all_2x3	N6	1	18	42.8	47.067	29									C2-SUM_WT DIV2 neuron #6_all_2x3	N6	1	18	42.8	47.067	38	1.31034								C4-SUM_WT DIV2 neuron #6_all_2x3	N6	1	18	42.8	47.067	19	0.655172
C1-SUM_WT DIV2 neuron #6_all_2x3	N6	1	19	43.2	47.467	37									C2-SUM_WT DIV2 neuron #6_all_2x3	N6	1	19	43.2	47.467	43	1.16216								C4-SUM_WT DIV2 neuron #6_all_2x3	N6	1	19	43.2	47.467	24	0.648649
C1-SUM_WT DIV2 neuron #6_all_2x3	N7	1	1	62.267	33.333	22									C2-SUM_WT DIV2 neuron #6_all_2x3	N7	1	1	62.267	33.333	6	0.272727								C4-SUM_WT DIV2 neuron #6_all_2x3	N7	1	1	62.267	33.333	7	0.318182
C1-SUM_WT DIV2 neuron #6_all_2x3	N7	1	2	61.6	33.6	35									C2-SUM_WT DIV2 neuron #6_all_2x3	N7	1	2	61.6	33.6	15	0.428571								C4-SUM_WT DIV2 neuron #6_all_2x3	N7	1	2	61.6	33.6	23	0.657143
C1-SUM_WT DIV2 neuron #6_all_2x3	N7	1	3	60.933	33.6	38									C2-SUM_WT DIV2 neuron #6_all_2x3	N7	1	3	60.933	33.6	20	0.526316								C4-SUM_WT DIV2 neuron #6_all_2x3	N7	1	3	60.933	33.6	23	0.605263
C1-SUM_WT DIV2 neuron #6_all_2x3	N7	1	4	60.267	34	29									C2-SUM_WT DIV2 neuron #6_all_2x3	N7	1	4	60.267	34	22	0.758621								C4-SUM_WT DIV2 neuron #6_all_2x3	N7	1	4	60.267	34	22	0.758621
C1-SUM_WT DIV2 neuron #6_all_2x3	N7	1	5	59.6	34.4	29									C2-SUM_WT DIV2 neuron #6_all_2x3	N7	1	5	59.6	34.4	26	0.896552								C4-SUM_WT DIV2 neuron #6_all_2x3	N7	1	5	59.6	34.4	29	1
C1-SUM_WT DIV2 neuron #6_all_2x3	N7	1	6	58.933	34.933	28									C2-SUM_WT DIV2 neuron #6_all_2x3	N7	1	6	58.933	34.933	38	1.35714								C4-SUM_WT DIV2 neuron #6_all_2x3	N7	1	6	58.933	34.933	25	0.892857
C1-SUM_WT DIV2 neuron #6_all_2x3	N7	1	7	58.267	35.6	18									C2-SUM_WT DIV2 neuron #6_all_2x3	N7	1	7	58.267	35.6	55	3.05556								C4-SUM_WT DIV2 neuron #6_all_2x3	N7	1	7	58.267	35.6	23	1.27778
C1-SUM_WT DIV2 neuron #6_all_2x3	N7	1	8	57.6	36.267	24									C2-SUM_WT DIV2 neuron #6_all_2x3	N7	1	8	57.6	36.267	64	2.66667								C4-SUM_WT DIV2 neuron #6_all_2x3	N7	1	8	57.6	36.267	20	0.833333
C1-SUM_WT DIV2 neuron #6_all_2x3	N7	1	9	56.933	36.933	23									C2-SUM_WT DIV2 neuron #6_all_2x3	N7	1	9	56.933	36.933	70	3.04348								C4-SUM_WT DIV2 neuron #6_all_2x3	N7	1	9	56.933	36.933	16	0.695652
C1-SUM_WT DIV2 neuron #6_all_2x3	N7	1	10	56.267	37.6	25									C2-SUM_WT DIV2 neuron #6_all_2x3	N7	1	10	56.267	37.6	99	3.96								C4-SUM_WT DIV2 neuron #6_all_2x3	N7	1	10	56.267	37.6	21	0.84
C1-SUM_WT DIV2 neuron #6_all_2x3	N7	1	11	55.6	38.267	27									C2-SUM_WT DIV2 neuron #6_all_2x3	N7	1	11	55.6	38.267	114	4.22222								C4-SUM_WT DIV2 neuron #6_all_2x3	N7	1	11	55.6	38.267	29	1.07407
C1-SUM_WT DIV2 neuron #6_all_2x3	N7	1	12	55.067	38.933	30									C2-SUM_WT DIV2 neuron #6_all_2x3	N7	1	12	55.067	38.933	113	3.76667								C4-SUM_WT DIV2 neuron #6_all_2x3	N7	1	12	55.067	38.933	33	1.1
C1-SUM_WT DIV2 neuron #6_all_2x3	N7	1	13	54.667	39.6	25									C2-SUM_WT DIV2 neuron #6_all_2x3	N7	1	13	54.667	39.6	111	4.44								C4-SUM_WT DIV2 neuron #6_all_2x3	N7	1	13	54.667	39.6	33	1.32
C1-SUM_WT DIV2 neuron #6_all_2x3	N7	1	14	54.267	40.267	27									C2-SUM_WT DIV2 neuron #6_all_2x3	N7	1	14	54.267	40.267	110	4.07407								C4-SUM_WT DIV2 neuron #6_all_2x3	N7	1	14	54.267	40.267	32	1.18519
C1-SUM_WT DIV2 neuron #6_all_2x3	N7	1	15	54	40.933	30									C2-SUM_WT DIV2 neuron #6_all_2x3	N7	1	15	54	40.933	124	4.13333								C4-SUM_WT DIV2 neuron #6_all_2x3	N7	1	15	54	40.933	26	0.866667
C1-SUM_WT DIV2 neuron #6_all_2x3	N7	1	16	53.6	41.6	29									C2-SUM_WT DIV2 neuron #6_all_2x3	N7	1	16	53.6	41.6	115	3.96552								C4-SUM_WT DIV2 neuron #6_all_2x3	N7	1	16	53.6	41.6	26	0.896552
C1-SUM_WT DIV2 neuron #6_all_2x3	N7	1	17	53.333	42.267	35									C2-SUM_WT DIV2 neuron #6_all_2x3	N7	1	17	53.333	42.267	127	3.62857								C4-SUM_WT DIV2 neuron #6_all_2x3	N7	1	17	53.333	42.267	30	0.857143
C1-SUM_WT DIV2 neuron #6_all_2x3	N7	1	18	53.067	42.933	26									C2-SUM_WT DIV2 neuron #6_all_2x3	N7	1	18	53.067	42.933	124	4.76923								C4-SUM_WT DIV2 neuron #6_all_2x3	N7	1	18	53.067	42.933	26	1
C1-SUM_WT DIV2 neuron #6_all_2x3	N7	1	19	52.667	43.6	25									C2-SUM_WT DIV2 neuron #6_all_2x3	N7	1	19	52.667	43.6	127	5.08								C4-SUM_WT DIV2 neuron #6_all_2x3	N7	1	19	52.667	43.6	25	1
C1-SUM_WT DIV2 neuron #6_all_2x3	N7	1	20	52.267	44.267	32									C2-SUM_WT DIV2 neuron #6_all_2x3	N7	1	20	52.267	44.267	115	3.59375								C4-SUM_WT DIV2 neuron #6_all_2x3	N7	1	20	52.267	44.267	27	0.84375
C1-SUM_WT DIV2 neuron #6_all_2x3	N7	1	21	51.867	44.8	34									C2-SUM_WT DIV2 neuron #6_all_2x3	N7	1	21	51.867	44.8	97	2.85294								C4-SUM_WT DIV2 neuron #6_all_2x3	N7	1	21	51.867	44.8	27	0.794118
C1-SUM_WT DIV2 neuron #6_all_2x3	N8	1	1	64	42.8	12									C2-SUM_WT DIV2 neuron #6_all_2x3	N8	1	1	64	42.8	2	0.166667								C4-SUM_WT DIV2 neuron #6_all_2x3	N8	1	1	64	42.8	4	0.333333
C1-SUM_WT DIV2 neuron #6_all_2x3	N8	1	2	63.333	42.667	11									C2-SUM_WT DIV2 neuron #6_all_2x3	N8	1	2	63.333	42.667	3	0.272727								C4-SUM_WT DIV2 neuron #6_all_2x3	N8	1	2	63.333	42.667	18	1.63636
C1-SUM_WT DIV2 neuron #6_all_2x3	N8	1	3	62.667	43.067	13									C2-SUM_WT DIV2 neuron #6_all_2x3	N8	1	3	62.667	43.067	3	0.230769								C4-SUM_WT DIV2 neuron #6_all_2x3	N8	1	3	62.667	43.067	8	0.615385
C1-SUM_WT DIV2 neuron #6_all_2x3	N8	1	4	62	43.6	11									C2-SUM_WT DIV2 neuron #6_all_2x3	N8	1	4	62	43.6	2	0.181818								C4-SUM_WT DIV2 neuron #6_all_2x3	N8	1	4	62	43.6	4	0.363636
C1-SUM_WT DIV2 neuron #6_all_2x3	N8	1	5	61.333	44.133	14									C2-SUM_WT DIV2 neuron #6_all_2x3	N8	1	5	61.333	44.133	3	0.214286								C4-SUM_WT DIV2 neuron #6_all_2x3	N8	1	5	61.333	44.133	3	0.214286
C1-SUM_WT DIV2 neuron #6_all_2x3	N8	1	6	60.667	44.8	14									C2-SUM_WT DIV2 neuron #6_all_2x3	N8	1	6	60.667	44.8	3	0.214286								C4-SUM_WT DIV2 neuron #6_all_2x3	N8	1	6	60.667	44.8	4	0.285714
C1-SUM_WT DIV2 neuron #6_all_2x3	N8	1	7	60	45.467	13									C2-SUM_WT DIV2 neuron #6_all_2x3	N8	1	7	60	45.467	4	0.307692								C4-SUM_WT DIV2 neuron #6_all_2x3	N8	1	7	60	45.467	5	0.384615
C1-SUM_WT DIV2 neuron #6_all_2x3	N8	1	8	59.333	46	15									C2-SUM_WT DIV2 neuron #6_all_2x3	N8	1	8	59.333	46	6	0.4								C4-SUM_WT DIV2 neuron #6_all_2x3	N8	1	8	59.333	46	6	0.4
C1-SUM_WT DIV2 neuron #6_all_2x3	N8	1	9	58.667	46.267	16									C2-SUM_WT DIV2 neuron #6_all_2x3	N8	1	9	58.667	46.267	7	0.4375								C4-SUM_WT DIV2 neuron #6_all_2x3	N8	1	9	58.667	46.267	7	0.4375
C1-SUM_WT DIV2 neuron #6_all_2x3	N8	1	10	58	46.667	18									C2-SUM_WT DIV2 neuron #6_all_2x3	N8	1	10	58	46.667	12	0.666667								C4-SUM_WT DIV2 neuron #6_all_2x3	N8	1	10	58	46.667	8	0.444444
C1-SUM_WT DIV2 neuron #6_all_2x3	N8	1	11	57.333	46.933	19									C2-SUM_WT DIV2 neuron #6_all_2x3	N8	1	11	57.333	46.933	15	0.789474								C4-SUM_WT DIV2 neuron #6_all_2x3	N8	1	11	57.333	46.933	10	0.526316
C1-SUM_WT DIV2 neuron #6_all_2x3	N8	1	12	56.667	47.2	24									C2-SUM_WT DIV2 neuron #6_all_2x3	N8	1	12	56.667	47.2	20	0.833333								C4-SUM_WT DIV2 neuron #6_all_2x3	N8	1	12	56.667	47.2	11	0.458333
C1-SUM_WT DIV2 neuron #6_all_2x3	N8	1	13	56	47.733	24									C2-SUM_WT DIV2 neuron #6_all_2x3	N8	1	13	56	47.733	20	0.833333								C4-SUM_WT DIV2 neuron #6_all_2x3	N8	1	13	56	47.733	12	0.5
WT DIV2 neuron #7_all_1x3
GFP (488)															Acetylated tubulin (640)															Tyrosinated tubulin (561)
Image	Cluster	Type	Count	Sum Length (um)	Mean length (um)	SD length (um)	Min length (um)	Max length (um)	Mean value (a.u.)	SD value (a.u.)	Min value (a.u.)	Max value (a.u.)			Image	Cluster	Type	Count	Sum Length (um)	Mean length (um)	SD length (um)	Min length (um)	Max length (um)	Mean value (a.u.)	SD value (a.u.)	Min value (a.u.)	Max value (a.u.)			Image	Cluster	Type	Count	Sum Length (um)	Mean length (um)	SD length (um)	Min length (um)	Max length (um)	Mean value (a.u.)	SD value (a.u.)	Min value (a.u.)	Max value (a.u.)
C1-SUM_WT DIV2 neuron #7_all_1x3	All	All	5	164.26	32.852	48.538	7.475	119.404	31.691	7.555	12	76			C2-SUM_WT DIV2 neuron #7_all_1x3	All	All	5	164.26	32.852	48.538	7.475	119.404	155.667	65.888	6	255			C4-SUM_WT DIV2 neuron #7_all_1x3	All	All	5	164.26	32.852	48.538	7.475	119.404	34.84	22.189	8	222
Image	Tracing	Cluster	Type	Label	Length (um)	Mean value (a.u.)	SD value (a.u.)	Min value (a.u.)	Max value (a.u.)						Image	Tracing	Cluster	Type	Label	Length (um)	Mean value (a.u.)	SD value (a.u.)	Min value (a.u.)	Max value (a.u.)						Image	Tracing	Cluster	Type	Label	Length (um)	Mean value (a.u.)	SD value (a.u.)	Min value (a.u.)	Max value (a.u.)
C1-SUM_WT DIV2 neuron #7_all_1x3	N1	Default	Default	Default	119.404	31.835	5.291	20	51						C2-SUM_WT DIV2 neuron #7_all_1x3	N1	Default	Default	Default	119.404	190.496	28.226	75	255						C4-SUM_WT DIV2 neuron #7_all_1x3	N1	Default	Default	Default	119.404	34.918	19.284	8	133
C1-SUM_WT DIV2 neuron #7_all_1x3	N2	Default	Default	Default	13.498	35.297	8.117	19	54						C2-SUM_WT DIV2 neuron #7_all_1x3	N2	Default	Default	Default	13.498	114.055	52.181	16	158						C4-SUM_WT DIV2 neuron #7_all_1x3	N2	Default	Default	Default	13.498	36.758	7.569	23	55
C1-SUM_WT DIV2 neuron #7_all_1x3	N3	Default	Default	Default	7.496	25.824	5.237	15	37						C2-SUM_WT DIV2 neuron #7_all_1x3	N3	Default	Default	Default	7.496	57.824	24.153	13	99						C4-SUM_WT DIV2 neuron #7_all_1x3	N3	Default	Default	Default	7.496	28.216	8.99	9	45
C1-SUM_WT DIV2 neuron #7_all_1x3	N4	Default	Default	Default	16.387	32.828	15.257	12	76						C2-SUM_WT DIV2 neuron #7_all_1x3	N4	Default	Default	Default	16.387	44.716	30.047	6	114						C4-SUM_WT DIV2 neuron #7_all_1x3	N4	Default	Default	Default	16.387	43.94	41.918	10	222
C1-SUM_WT DIV2 neuron #7_all_1x3	N5	Default	Default	Default	7.475	25.761	5.25	17	38						C2-SUM_WT DIV2 neuron #7_all_1x3	N5	Default	Default	Default	7.475	34.935	18.087	10	78						C4-SUM_WT DIV2 neuron #7_all_1x3	N5	Default	Default	Default	7.475	14.109	3.1	9	24
Image	Tracing	Segment	Vertex	X (um)	Y (um)	Value (a.u.)									Image	Tracing	Segment	Vertex	X (um)	Y (um)	Value (a.u.)	Normalized to GFP								Image	Tracing	Segment	Vertex	X (um)	Y (um)	Value (a.u.)	Normalized to GFP		Acetylated:Tyrosinated ratio
C1-SUM_WT DIV2 neuron #7_all_1x3	N1	1	1	4	156.8	47									C2-SUM_WT DIV2 neuron #7_all_1x3	N1	1	1	4	156.8	89	1.89362								C4-SUM_WT DIV2 neuron #7_all_1x3	N1	1	1	4	156.8	53	1.12766		1.67925
C1-SUM_WT DIV2 neuron #7_all_1x3	N1	1	2	4.667	156.8	43									C2-SUM_WT DIV2 neuron #7_all_1x3	N1	1	2	4.667	156.8	105	2.44186								C4-SUM_WT DIV2 neuron #7_all_1x3	N1	1	2	4.667	156.8	50	1.16279		2.1
C1-SUM_WT DIV2 neuron #7_all_1x3	N1	1	3	5.333	156.533	41									C2-SUM_WT DIV2 neuron #7_all_1x3	N1	1	3	5.333	156.533	118	2.87805								C4-SUM_WT DIV2 neuron #7_all_1x3	N1	1	3	5.333	156.533	51	1.2439		2.31373
C1-SUM_WT DIV2 neuron #7_all_1x3	N1	1	4	6	156.133	38									C2-SUM_WT DIV2 neuron #7_all_1x3	N1	1	4	6	156.133	144	3.78947								C4-SUM_WT DIV2 neuron #7_all_1x3	N1	1	4	6	156.133	49	1.28947		2.93878
C1-SUM_WT DIV2 neuron #7_all_1x3	N1	1	5	6.667	155.6	46									C2-SUM_WT DIV2 neuron #7_all_1x3	N1	1	5	6.667	155.6	161	3.5								C4-SUM_WT DIV2 neuron #7_all_1x3	N1	1	5	6.667	155.6	54	1.17391		2.98148
C1-SUM_WT DIV2 neuron #7_all_1x3	N1	1	6	7.333	155.067	30									C2-SUM_WT DIV2 neuron #7_all_1x3	N1	1	6	7.333	155.067	168	5.6								C4-SUM_WT DIV2 neuron #7_all_1x3	N1	1	6	7.333	155.067	47	1.56667		3.57447
C1-SUM_WT DIV2 neuron #7_all_1x3	N1	1	7	8	154.4	35									C2-SUM_WT DIV2 neuron #7_all_1x3	N1	1	7	8	154.4	175	5								C4-SUM_WT DIV2 neuron #7_all_1x3	N1	1	7	8	154.4	54	1.54286		3.24074
C1-SUM_WT DIV2 neuron #7_all_1x3	N1	1	8	8.667	154	35									C2-SUM_WT DIV2 neuron #7_all_1x3	N1	1	8	8.667	154	184	5.25714	3.79502							C4-SUM_WT DIV2 neuron #7_all_1x3	N1	1	8	8.667	154	50	1.42857	1.31698	3.68	2.81355
C1-SUM_WT DIV2 neuron #7_all_1x3	N1	1	9	9.333	153.467	34									C2-SUM_WT DIV2 neuron #7_all_1x3	N1	1	9	9.333	153.467	195	5.73529								C4-SUM_WT DIV2 neuron #7_all_1x3	N1	1	9	9.333	153.467	45	1.32353		4.33333
C1-SUM_WT DIV2 neuron #7_all_1x3	N1	1	10	10	152.8	35									C2-SUM_WT DIV2 neuron #7_all_1x3	N1	1	10	10	152.8	196	5.6								C4-SUM_WT DIV2 neuron #7_all_1x3	N1	1	10	10	152.8	51	1.45714		3.84314
C1-SUM_WT DIV2 neuron #7_all_1x3	N1	1	11	10.667	152.267	30									C2-SUM_WT DIV2 neuron #7_all_1x3	N1	1	11	10.667	152.267	201	6.7								C4-SUM_WT DIV2 neuron #7_all_1x3	N1	1	11	10.667	152.267	49	1.63333		4.10204
C1-SUM_WT DIV2 neuron #7_all_1x3	N1	1	12	11.333	151.6	34									C2-SUM_WT DIV2 neuron #7_all_1x3	N1	1	12	11.333	151.6	206	6.05882								C4-SUM_WT DIV2 neuron #7_all_1x3	N1	1	12	11.333	151.6	51	1.5		4.03922
C1-SUM_WT DIV2 neuron #7_all_1x3	N1	1	13	12	150.933	27									C2-SUM_WT DIV2 neuron #7_all_1x3	N1	1	13	12	150.933	212	7.85185								C4-SUM_WT DIV2 neuron #7_all_1x3	N1	1	13	12	150.933	52	1.92593		4.07692
C1-SUM_WT DIV2 neuron #7_all_1x3	N1	1	14	12.667	150.267	32									C2-SUM_WT DIV2 neuron #7_all_1x3	N1	1	14	12.667	150.267	224	7								C4-SUM_WT DIV2 neuron #7_all_1x3	N1	1	14	12.667	150.267	60	1.875		3.73333
C1-SUM_WT DIV2 neuron #7_all_1x3	N1	1	15	13.333	149.6	39									C2-SUM_WT DIV2 neuron #7_all_1x3	N1	1	15	13.333	149.6	229	5.87179								C4-SUM_WT DIV2 neuron #7_all_1x3	N1	1	15	13.333	149.6	53	1.35897		4.32075
C1-SUM_WT DIV2 neuron #7_all_1x3	N1	1	16	14	148.933	35									C2-SUM_WT DIV2 neuron #7_all_1x3	N1	1	16	14	148.933	230	6.57143	6.42365							C4-SUM_WT DIV2 neuron #7_all_1x3	N1	1	16	14	148.933	51	1.45714	1.56638	4.5098	4.11982
C1-SUM_WT DIV2 neuron #7_all_1x3	N1	1	17	14.667	148.267	40									C2-SUM_WT DIV2 neuron #7_all_1x3	N1	1	17	14.667	148.267	226	5.65								C4-SUM_WT DIV2 neuron #7_all_1x3	N1	1	17	14.667	148.267	44	1.1
C1-SUM_WT DIV2 neuron #7_all_1x3	N1	1	18	15.333	147.6	44									C2-SUM_WT DIV2 neuron #7_all_1x3	N1	1	18	15.333	147.6	235	5.34091								C4-SUM_WT DIV2 neuron #7_all_1x3	N1	1	18	15.333	147.6	45	1.02273
C1-SUM_WT DIV2 neuron #7_all_1x3	N1	1	19	16	146.933	44									C2-SUM_WT DIV2 neuron #7_all_1x3	N1	1	19	16	146.933	233	5.29545								C4-SUM_WT DIV2 neuron #7_all_1x3	N1	1	19	16	146.933	51	1.15909
C1-SUM_WT DIV2 neuron #7_all_1x3	N1	1	20	16.667	146.267	43									C2-SUM_WT DIV2 neuron #7_all_1x3	N1	1	20	16.667	146.267	225	5.23256								C4-SUM_WT DIV2 neuron #7_all_1x3	N1	1	20	16.667	146.267	59	1.37209
C1-SUM_WT DIV2 neuron #7_all_1x3	N1	1	21	17.333	145.733	39									C2-SUM_WT DIV2 neuron #7_all_1x3	N1	1	21	17.333	145.733	223	5.71795								C4-SUM_WT DIV2 neuron #7_all_1x3	N1	1	21	17.333	145.733	48	1.23077
C1-SUM_WT DIV2 neuron #7_all_1x3	N1	1	22	18	145.333	44									C2-SUM_WT DIV2 neuron #7_all_1x3	N1	1	22	18	145.333	224	5.09091								C4-SUM_WT DIV2 neuron #7_all_1x3	N1	1	22	18	145.333	38	0.863636
C1-SUM_WT DIV2 neuron #7_all_1x3	N1	1	23	18.667	145.067	35									C2-SUM_WT DIV2 neuron #7_all_1x3	N1	1	23	18.667	145.067	227	6.48571								C4-SUM_WT DIV2 neuron #7_all_1x3	N1	1	23	18.667	145.067	39	1.11429
C1-SUM_WT DIV2 neuron #7_all_1x3	N1	1	24	19.333	144.533	39									C2-SUM_WT DIV2 neuron #7_all_1x3	N1	1	24	19.333	144.533	228	5.84615								C4-SUM_WT DIV2 neuron #7_all_1x3	N1	1	24	19.333	144.533	43	1.10256
C1-SUM_WT DIV2 neuron #7_all_1x3	N1	1	25	20	143.867	35									C2-SUM_WT DIV2 neuron #7_all_1x3	N1	1	25	20	143.867	228	6.51429								C4-SUM_WT DIV2 neuron #7_all_1x3	N1	1	25	20	143.867	35	1
C1-SUM_WT DIV2 neuron #7_all_1x3	N1	1	26	20.667	143.467	40									C2-SUM_WT DIV2 neuron #7_all_1x3	N1	1	26	20.667	143.467	234	5.85								C4-SUM_WT DIV2 neuron #7_all_1x3	N1	1	26	20.667	143.467	36	0.9
C1-SUM_WT DIV2 neuron #7_all_1x3	N1	1	27	21.333	142.933	34									C2-SUM_WT DIV2 neuron #7_all_1x3	N1	1	27	21.333	142.933	234	6.88235								C4-SUM_WT DIV2 neuron #7_all_1x3	N1	1	27	21.333	142.933	32	0.941176
C1-SUM_WT DIV2 neuron #7_all_1x3	N1	1	28	22	142.4	32									C2-SUM_WT DIV2 neuron #7_all_1x3	N1	1	28	22	142.4	233	7.28125								C4-SUM_WT DIV2 neuron #7_all_1x3	N1	1	28	22	142.4	29	0.90625
C1-SUM_WT DIV2 neuron #7_all_1x3	N1	1	29	22.667	142	34									C2-SUM_WT DIV2 neuron #7_all_1x3	N1	1	29	22.667	142	237	6.97059								C4-SUM_WT DIV2 neuron #7_all_1x3	N1	1	29	22.667	142	34	1
C1-SUM_WT DIV2 neuron #7_all_1x3	N1	1	30	23.333	141.467	32									C2-SUM_WT DIV2 neuron #7_all_1x3	N1	1	30	23.333	141.467	237	7.40625								C4-SUM_WT DIV2 neuron #7_all_1x3	N1	1	30	23.333	141.467	33	1.03125
C1-SUM_WT DIV2 neuron #7_all_1x3	N1	1	31	24	140.933	36									C2-SUM_WT DIV2 neuron #7_all_1x3	N1	1	31	24	140.933	234	6.5								C4-SUM_WT DIV2 neuron #7_all_1x3	N1	1	31	24	140.933	31	0.861111
C1-SUM_WT DIV2 neuron #7_all_1x3	N1	1	32	24.667	140.267	37									C2-SUM_WT DIV2 neuron #7_all_1x3	N1	1	32	24.667	140.267	237	6.40541								C4-SUM_WT DIV2 neuron #7_all_1x3	N1	1	32	24.667	140.267	32	0.864865
C1-SUM_WT DIV2 neuron #7_all_1x3	N1	1	33	25.333	139.6	36									C2-SUM_WT DIV2 neuron #7_all_1x3	N1	1	33	25.333	139.6	241	6.69444								C4-SUM_WT DIV2 neuron #7_all_1x3	N1	1	33	25.333	139.6	28	0.777778
C1-SUM_WT DIV2 neuron #7_all_1x3	N1	1	34	26	139.067	33									C2-SUM_WT DIV2 neuron #7_all_1x3	N1	1	34	26	139.067	240	7.27273								C4-SUM_WT DIV2 neuron #7_all_1x3	N1	1	34	26	139.067	30	0.909091
C1-SUM_WT DIV2 neuron #7_all_1x3	N1	1	35	26.667	138.533	33									C2-SUM_WT DIV2 neuron #7_all_1x3	N1	1	35	26.667	138.533	240	7.27273								C4-SUM_WT DIV2 neuron #7_all_1x3	N1	1	35	26.667	138.533	33	1
C1-SUM_WT DIV2 neuron #7_all_1x3	N1	1	36	27.333	138	31									C2-SUM_WT DIV2 neuron #7_all_1x3	N1	1	36	27.333	138	235	7.58065								C4-SUM_WT DIV2 neuron #7_all_1x3	N1	1	36	27.333	138	37	1.19355
C1-SUM_WT DIV2 neuron #7_all_1x3	N1	1	37	28	137.333	40									C2-SUM_WT DIV2 neuron #7_all_1x3	N1	1	37	28	137.333	234	5.85								C4-SUM_WT DIV2 neuron #7_all_1x3	N1	1	37	28	137.333	34	0.85
C1-SUM_WT DIV2 neuron #7_all_1x3	N1	1	38	28.667	136.667	34									C2-SUM_WT DIV2 neuron #7_all_1x3	N1	1	38	28.667	136.667	243	7.14706								C4-SUM_WT DIV2 neuron #7_all_1x3	N1	1	38	28.667	136.667	42	1.23529
C1-SUM_WT DIV2 neuron #7_all_1x3	N1	1	39	29.333	136	43									C2-SUM_WT DIV2 neuron #7_all_1x3	N1	1	39	29.333	136	235	5.46512								C4-SUM_WT DIV2 neuron #7_all_1x3	N1	1	39	29.333	136	39	0.906977
C1-SUM_WT DIV2 neuron #7_all_1x3	N1	1	40	30	135.333	35									C2-SUM_WT DIV2 neuron #7_all_1x3	N1	1	40	30	135.333	231	6.6								C4-SUM_WT DIV2 neuron #7_all_1x3	N1	1	40	30	135.333	35	1
C1-SUM_WT DIV2 neuron #7_all_1x3	N1	1	41	30.667	134.667	42									C2-SUM_WT DIV2 neuron #7_all_1x3	N1	1	41	30.667	134.667	221	5.2619								C4-SUM_WT DIV2 neuron #7_all_1x3	N1	1	41	30.667	134.667	27	0.642857
C1-SUM_WT DIV2 neuron #7_all_1x3	N1	1	42	31.333	134	32									C2-SUM_WT DIV2 neuron #7_all_1x3	N1	1	42	31.333	134	195	6.09375								C4-SUM_WT DIV2 neuron #7_all_1x3	N1	1	42	31.333	134	27	0.84375
C1-SUM_WT DIV2 neuron #7_all_1x3	N1	1	43	32	133.333	30									C2-SUM_WT DIV2 neuron #7_all_1x3	N1	1	43	32	133.333	183	6.1								C4-SUM_WT DIV2 neuron #7_all_1x3	N1	1	43	32	133.333	24	0.8
C1-SUM_WT DIV2 neuron #7_all_1x3	N1	1	44	32.667	132.667	34									C2-SUM_WT DIV2 neuron #7_all_1x3	N1	1	44	32.667	132.667	176	5.17647								C4-SUM_WT DIV2 neuron #7_all_1x3	N1	1	44	32.667	132.667	25	0.735294
C1-SUM_WT DIV2 neuron #7_all_1x3	N1	1	45	33.2	132	35									C2-SUM_WT DIV2 neuron #7_all_1x3	N1	1	45	33.2	132	175	5								C4-SUM_WT DIV2 neuron #7_all_1x3	N1	1	45	33.2	132	22	0.628571
C1-SUM_WT DIV2 neuron #7_all_1x3	N1	1	46	33.6	131.333	31									C2-SUM_WT DIV2 neuron #7_all_1x3	N1	1	46	33.6	131.333	175	5.64516								C4-SUM_WT DIV2 neuron #7_all_1x3	N1	1	46	33.6	131.333	25	0.806452
C1-SUM_WT DIV2 neuron #7_all_1x3	N1	1	47	34.133	130.667	28									C2-SUM_WT DIV2 neuron #7_all_1x3	N1	1	47	34.133	130.667	200	7.14286								C4-SUM_WT DIV2 neuron #7_all_1x3	N1	1	47	34.133	130.667	25	0.892857
C1-SUM_WT DIV2 neuron #7_all_1x3	N1	1	48	34.4	130	30									C2-SUM_WT DIV2 neuron #7_all_1x3	N1	1	48	34.4	130	202	6.73333								C4-SUM_WT DIV2 neuron #7_all_1x3	N1	1	48	34.4	130	29	0.966667
C1-SUM_WT DIV2 neuron #7_all_1x3	N1	1	49	34.533	129.333	28									C2-SUM_WT DIV2 neuron #7_all_1x3	N1	1	49	34.533	129.333	178	6.35714								C4-SUM_WT DIV2 neuron #7_all_1x3	N1	1	49	34.533	129.333	27	0.964286
C1-SUM_WT DIV2 neuron #7_all_1x3	N1	1	50	34.667	128.667	33									C2-SUM_WT DIV2 neuron #7_all_1x3	N1	1	50	34.667	128.667	142	4.30303								C4-SUM_WT DIV2 neuron #7_all_1x3	N1	1	50	34.667	128.667	20	0.606061
C1-SUM_WT DIV2 neuron #7_all_1x3	N1	1	51	34.933	128	32									C2-SUM_WT DIV2 neuron #7_all_1x3	N1	1	51	34.933	128	140	4.375								C4-SUM_WT DIV2 neuron #7_all_1x3	N1	1	51	34.933	128	19	0.59375
C1-SUM_WT DIV2 neuron #7_all_1x3	N1	1	52	35.333	127.333	31									C2-SUM_WT DIV2 neuron #7_all_1x3	N1	1	52	35.333	127.333	175	5.64516								C4-SUM_WT DIV2 neuron #7_all_1x3	N1	1	52	35.333	127.333	19	0.612903
C1-SUM_WT DIV2 neuron #7_all_1x3	N1	1	53	35.733	126.667	25									C2-SUM_WT DIV2 neuron #7_all_1x3	N1	1	53	35.733	126.667	192	7.68								C4-SUM_WT DIV2 neuron #7_all_1x3	N1	1	53	35.733	126.667	24	0.96
C1-SUM_WT DIV2 neuron #7_all_1x3	N1	1	54	35.867	126	26									C2-SUM_WT DIV2 neuron #7_all_1x3	N1	1	54	35.867	126	188	7.23077								C4-SUM_WT DIV2 neuron #7_all_1x3	N1	1	54	35.867	126	20	0.769231
C1-SUM_WT DIV2 neuron #7_all_1x3	N1	1	55	36.133	125.333	28									C2-SUM_WT DIV2 neuron #7_all_1x3	N1	1	55	36.133	125.333	190	6.78571								C4-SUM_WT DIV2 neuron #7_all_1x3	N1	1	55	36.133	125.333	24	0.857143
C1-SUM_WT DIV2 neuron #7_all_1x3	N1	1	56	36.267	124.667	30									C2-SUM_WT DIV2 neuron #7_all_1x3	N1	1	56	36.267	124.667	194	6.46667								C4-SUM_WT DIV2 neuron #7_all_1x3	N1	1	56	36.267	124.667	23	0.766667
C1-SUM_WT DIV2 neuron #7_all_1x3	N1	1	57	36.267	124	28									C2-SUM_WT DIV2 neuron #7_all_1x3	N1	1	57	36.267	124	202	7.21429								C4-SUM_WT DIV2 neuron #7_all_1x3	N1	1	57	36.267	124	26	0.928571
C1-SUM_WT DIV2 neuron #7_all_1x3	N1	1	58	36.267	123.333	33									C2-SUM_WT DIV2 neuron #7_all_1x3	N1	1	58	36.267	123.333	202	6.12121								C4-SUM_WT DIV2 neuron #7_all_1x3	N1	1	58	36.267	123.333	34	1.0303
C1-SUM_WT DIV2 neuron #7_all_1x3	N1	1	59	36.267	122.667	38									C2-SUM_WT DIV2 neuron #7_all_1x3	N1	1	59	36.267	122.667	208	5.47368								C4-SUM_WT DIV2 neuron #7_all_1x3	N1	1	59	36.267	122.667	38	1
C1-SUM_WT DIV2 neuron #7_all_1x3	N1	1	60	36.267	122	32									C2-SUM_WT DIV2 neuron #7_all_1x3	N1	1	60	36.267	122	206	6.4375								C4-SUM_WT DIV2 neuron #7_all_1x3	N1	1	60	36.267	122	34	1.0625
C1-SUM_WT DIV2 neuron #7_all_1x3	N1	1	61	36.267	121.333	32									C2-SUM_WT DIV2 neuron #7_all_1x3	N1	1	61	36.267	121.333	202	6.3125								C4-SUM_WT DIV2 neuron #7_all_1x3	N1	1	61	36.267	121.333	35	1.09375
C1-SUM_WT DIV2 neuron #7_all_1x3	N1	1	62	36.267	120.667	34									C2-SUM_WT DIV2 neuron #7_all_1x3	N1	1	62	36.267	120.667	199	5.85294								C4-SUM_WT DIV2 neuron #7_all_1x3	N1	1	62	36.267	120.667	37	1.08824
C1-SUM_WT DIV2 neuron #7_all_1x3	N1	1	63	36.4	120	42									C2-SUM_WT DIV2 neuron #7_all_1x3	N1	1	63	36.4	120	204	4.85714								C4-SUM_WT DIV2 neuron #7_all_1x3	N1	1	63	36.4	120	47	1.11905
C1-SUM_WT DIV2 neuron #7_all_1x3	N1	1	64	36.533	119.333	30									C2-SUM_WT DIV2 neuron #7_all_1x3	N1	1	64	36.533	119.333	196	6.53333								C4-SUM_WT DIV2 neuron #7_all_1x3	N1	1	64	36.533	119.333	114	3.8
C1-SUM_WT DIV2 neuron #7_all_1x3	N1	1	65	36.667	118.667	35									C2-SUM_WT DIV2 neuron #7_all_1x3	N1	1	65	36.667	118.667	198	5.65714								C4-SUM_WT DIV2 neuron #7_all_1x3	N1	1	65	36.667	118.667	108	3.08571
C1-SUM_WT DIV2 neuron #7_all_1x3	N1	1	66	36.933	118	33									C2-SUM_WT DIV2 neuron #7_all_1x3	N1	1	66	36.933	118	196	5.93939								C4-SUM_WT DIV2 neuron #7_all_1x3	N1	1	66	36.933	118	75	2.27273
C1-SUM_WT DIV2 neuron #7_all_1x3	N1	1	67	37.067	117.333	35									C2-SUM_WT DIV2 neuron #7_all_1x3	N1	1	67	37.067	117.333	198	5.65714								C4-SUM_WT DIV2 neuron #7_all_1x3	N1	1	67	37.067	117.333	69	1.97143
C1-SUM_WT DIV2 neuron #7_all_1x3	N1	1	68	37.2	116.667	31									C2-SUM_WT DIV2 neuron #7_all_1x3	N1	1	68	37.2	116.667	196	6.32258								C4-SUM_WT DIV2 neuron #7_all_1x3	N1	1	68	37.2	116.667	55	1.77419
C1-SUM_WT DIV2 neuron #7_all_1x3	N1	1	69	37.6	116	32									C2-SUM_WT DIV2 neuron #7_all_1x3	N1	1	69	37.6	116	193	6.03125								C4-SUM_WT DIV2 neuron #7_all_1x3	N1	1	69	37.6	116	46	1.4375
C1-SUM_WT DIV2 neuron #7_all_1x3	N1	1	70	37.867	115.333	29									C2-SUM_WT DIV2 neuron #7_all_1x3	N1	1	70	37.867	115.333	193	6.65517								C4-SUM_WT DIV2 neuron #7_all_1x3	N1	1	70	37.867	115.333	26	0.896552
C1-SUM_WT DIV2 neuron #7_all_1x3	N1	1	71	38.133	114.667	28									C2-SUM_WT DIV2 neuron #7_all_1x3	N1	1	71	38.133	114.667	189	6.75								C4-SUM_WT DIV2 neuron #7_all_1x3	N1	1	71	38.133	114.667	27	0.964286
C1-SUM_WT DIV2 neuron #7_all_1x3	N1	1	72	38.267	114	27									C2-SUM_WT DIV2 neuron #7_all_1x3	N1	1	72	38.267	114	191	7.07407								C4-SUM_WT DIV2 neuron #7_all_1x3	N1	1	72	38.267	114	23	0.851852
C1-SUM_WT DIV2 neuron #7_all_1x3	N1	1	73	38.4	113.333	27									C2-SUM_WT DIV2 neuron #7_all_1x3	N1	1	73	38.4	113.333	192	7.11111								C4-SUM_WT DIV2 neuron #7_all_1x3	N1	1	73	38.4	113.333	24	0.888889
C1-SUM_WT DIV2 neuron #7_all_1x3	N1	1	74	38.533	112.667	29									C2-SUM_WT DIV2 neuron #7_all_1x3	N1	1	74	38.533	112.667	189	6.51724								C4-SUM_WT DIV2 neuron #7_all_1x3	N1	1	74	38.533	112.667	25	0.862069
C1-SUM_WT DIV2 neuron #7_all_1x3	N1	1	75	38.8	112	32									C2-SUM_WT DIV2 neuron #7_all_1x3	N1	1	75	38.8	112	192	6								C4-SUM_WT DIV2 neuron #7_all_1x3	N1	1	75	38.8	112	27	0.84375
C1-SUM_WT DIV2 neuron #7_all_1x3	N1	1	76	39.2	111.333	29									C2-SUM_WT DIV2 neuron #7_all_1x3	N1	1	76	39.2	111.333	193	6.65517								C4-SUM_WT DIV2 neuron #7_all_1x3	N1	1	76	39.2	111.333	27	0.931034
C1-SUM_WT DIV2 neuron #7_all_1x3	N1	1	77	39.467	110.667	31									C2-SUM_WT DIV2 neuron #7_all_1x3	N1	1	77	39.467	110.667	185	5.96774								C4-SUM_WT DIV2 neuron #7_all_1x3	N1	1	77	39.467	110.667	28	0.903226
C1-SUM_WT DIV2 neuron #7_all_1x3	N1	1	78	39.867	110	29									C2-SUM_WT DIV2 neuron #7_all_1x3	N1	1	78	39.867	110	189	6.51724								C4-SUM_WT DIV2 neuron #7_all_1x3	N1	1	78	39.867	110	53	1.82759
C1-SUM_WT DIV2 neuron #7_all_1x3	N1	1	79	40.533	109.333	33									C2-SUM_WT DIV2 neuron #7_all_1x3	N1	1	79	40.533	109.333	227	6.87879								C4-SUM_WT DIV2 neuron #7_all_1x3	N1	1	79	40.533	109.333	80	2.42424
C1-SUM_WT DIV2 neuron #7_all_1x3	N1	1	80	41.2	108.667	33									C2-SUM_WT DIV2 neuron #7_all_1x3	N1	1	80	41.2	108.667	239	7.24242								C4-SUM_WT DIV2 neuron #7_all_1x3	N1	1	80	41.2	108.667	76	2.30303
C1-SUM_WT DIV2 neuron #7_all_1x3	N1	1	81	41.6	108	22									C2-SUM_WT DIV2 neuron #7_all_1x3	N1	1	81	41.6	108	231	10.5								C4-SUM_WT DIV2 neuron #7_all_1x3	N1	1	81	41.6	108	78	3.54545
C1-SUM_WT DIV2 neuron #7_all_1x3	N1	1	82	41.867	107.333	25									C2-SUM_WT DIV2 neuron #7_all_1x3	N1	1	82	41.867	107.333	225	9								C4-SUM_WT DIV2 neuron #7_all_1x3	N1	1	82	41.867	107.333	65	2.6
C1-SUM_WT DIV2 neuron #7_all_1x3	N1	1	83	42.133	106.667	32									C2-SUM_WT DIV2 neuron #7_all_1x3	N1	1	83	42.133	106.667	206	6.4375								C4-SUM_WT DIV2 neuron #7_all_1x3	N1	1	83	42.133	106.667	42	1.3125
C1-SUM_WT DIV2 neuron #7_all_1x3	N1	1	84	42.267	106	31									C2-SUM_WT DIV2 neuron #7_all_1x3	N1	1	84	42.267	106	195	6.29032								C4-SUM_WT DIV2 neuron #7_all_1x3	N1	1	84	42.267	106	30	0.967742
C1-SUM_WT DIV2 neuron #7_all_1x3	N1	1	85	42.4	105.333	32									C2-SUM_WT DIV2 neuron #7_all_1x3	N1	1	85	42.4	105.333	186	5.8125								C4-SUM_WT DIV2 neuron #7_all_1x3	N1	1	85	42.4	105.333	20	0.625
C1-SUM_WT DIV2 neuron #7_all_1x3	N1	1	86	42.533	104.667	23									C2-SUM_WT DIV2 neuron #7_all_1x3	N1	1	86	42.533	104.667	187	8.13043								C4-SUM_WT DIV2 neuron #7_all_1x3	N1	1	86	42.533	104.667	16	0.695652
C1-SUM_WT DIV2 neuron #7_all_1x3	N1	1	87	42.533	104	32									C2-SUM_WT DIV2 neuron #7_all_1x3	N1	1	87	42.533	104	185	5.78125								C4-SUM_WT DIV2 neuron #7_all_1x3	N1	1	87	42.533	104	19	0.59375
C1-SUM_WT DIV2 neuron #7_all_1x3	N1	1	88	42.533	103.333	27									C2-SUM_WT DIV2 neuron #7_all_1x3	N1	1	88	42.533	103.333	183	6.77778								C4-SUM_WT DIV2 neuron #7_all_1x3	N1	1	88	42.533	103.333	17	0.62963
C1-SUM_WT DIV2 neuron #7_all_1x3	N1	1	89	42.533	102.667	30									C2-SUM_WT DIV2 neuron #7_all_1x3	N1	1	89	42.533	102.667	187	6.23333								C4-SUM_WT DIV2 neuron #7_all_1x3	N1	1	89	42.533	102.667	15	0.5
C1-SUM_WT DIV2 neuron #7_all_1x3	N1	1	90	42.533	102	29									C2-SUM_WT DIV2 neuron #7_all_1x3	N1	1	90	42.533	102	185	6.37931								C4-SUM_WT DIV2 neuron #7_all_1x3	N1	1	90	42.533	102	18	0.62069
C1-SUM_WT DIV2 neuron #7_all_1x3	N1	1	91	42.667	101.333	22									C2-SUM_WT DIV2 neuron #7_all_1x3	N1	1	91	42.667	101.333	192	8.72727								C4-SUM_WT DIV2 neuron #7_all_1x3	N1	1	91	42.667	101.333	20	0.909091
C1-SUM_WT DIV2 neuron #7_all_1x3	N1	1	92	42.8	100.667	30									C2-SUM_WT DIV2 neuron #7_all_1x3	N1	1	92	42.8	100.667	184	6.13333								C4-SUM_WT DIV2 neuron #7_all_1x3	N1	1	92	42.8	100.667	23	0.766667
C1-SUM_WT DIV2 neuron #7_all_1x3	N1	1	93	42.933	100	25									C2-SUM_WT DIV2 neuron #7_all_1x3	N1	1	93	42.933	100	184	7.36								C4-SUM_WT DIV2 neuron #7_all_1x3	N1	1	93	42.933	100	24	0.96
C1-SUM_WT DIV2 neuron #7_all_1x3	N1	1	94	43.067	99.333	27									C2-SUM_WT DIV2 neuron #7_all_1x3	N1	1	94	43.067	99.333	183	6.77778								C4-SUM_WT DIV2 neuron #7_all_1x3	N1	1	94	43.067	99.333	19	0.703704
C1-SUM_WT DIV2 neuron #7_all_1x3	N1	1	95	43.333	98.667	30									C2-SUM_WT DIV2 neuron #7_all_1x3	N1	1	95	43.333	98.667	186	6.2								C4-SUM_WT DIV2 neuron #7_all_1x3	N1	1	95	43.333	98.667	23	0.766667
C1-SUM_WT DIV2 neuron #7_all_1x3	N1	1	96	43.6	98	32									C2-SUM_WT DIV2 neuron #7_all_1x3	N1	1	96	43.6	98	187	5.84375								C4-SUM_WT DIV2 neuron #7_all_1x3	N1	1	96	43.6	98	17	0.53125
C1-SUM_WT DIV2 neuron #7_all_1x3	N1	1	97	44	97.333	27									C2-SUM_WT DIV2 neuron #7_all_1x3	N1	1	97	44	97.333	184	6.81481								C4-SUM_WT DIV2 neuron #7_all_1x3	N1	1	97	44	97.333	15	0.555556
C1-SUM_WT DIV2 neuron #7_all_1x3	N1	1	98	44.267	96.667	26									C2-SUM_WT DIV2 neuron #7_all_1x3	N1	1	98	44.267	96.667	185	7.11538								C4-SUM_WT DIV2 neuron #7_all_1x3	N1	1	98	44.267	96.667	16	0.615385
C1-SUM_WT DIV2 neuron #7_all_1x3	N1	1	99	44.4	96	29									C2-SUM_WT DIV2 neuron #7_all_1x3	N1	1	99	44.4	96	177	6.10345								C4-SUM_WT DIV2 neuron #7_all_1x3	N1	1	99	44.4	96	14	0.482759
C1-SUM_WT DIV2 neuron #7_all_1x3	N1	1	100	44.533	95.333	29									C2-SUM_WT DIV2 neuron #7_all_1x3	N1	1	100	44.533	95.333	178	6.13793								C4-SUM_WT DIV2 neuron #7_all_1x3	N1	1	100	44.533	95.333	13	0.448276
C1-SUM_WT DIV2 neuron #7_all_1x3	N1	1	101	44.933	94.667	24									C2-SUM_WT DIV2 neuron #7_all_1x3	N1	1	101	44.933	94.667	181	7.54167								C4-SUM_WT DIV2 neuron #7_all_1x3	N1	1	101	44.933	94.667	13	0.541667
C1-SUM_WT DIV2 neuron #7_all_1x3	N1	1	102	45.6	94	22									C2-SUM_WT DIV2 neuron #7_all_1x3	N1	1	102	45.6	94	185	8.40909								C4-SUM_WT DIV2 neuron #7_all_1x3	N1	1	102	45.6	94	12	0.545455
C1-SUM_WT DIV2 neuron #7_all_1x3	N1	1	103	46.267	93.333	33									C2-SUM_WT DIV2 neuron #7_all_1x3	N1	1	103	46.267	93.333	187	5.66667								C4-SUM_WT DIV2 neuron #7_all_1x3	N1	1	103	46.267	93.333	15	0.454545
C1-SUM_WT DIV2 neuron #7_all_1x3	N1	1	104	46.933	92.667	31									C2-SUM_WT DIV2 neuron #7_all_1x3	N1	1	104	46.933	92.667	188	6.06452								C4-SUM_WT DIV2 neuron #7_all_1x3	N1	1	104	46.933	92.667	12	0.387097
C1-SUM_WT DIV2 neuron #7_all_1x3	N1	1	105	47.6	92.133	27									C2-SUM_WT DIV2 neuron #7_all_1x3	N1	1	105	47.6	92.133	191	7.07407								C4-SUM_WT DIV2 neuron #7_all_1x3	N1	1	105	47.6	92.133	17	0.62963
C1-SUM_WT DIV2 neuron #7_all_1x3	N1	1	106	48.267	91.733	30									C2-SUM_WT DIV2 neuron #7_all_1x3	N1	1	106	48.267	91.733	187	6.23333								C4-SUM_WT DIV2 neuron #7_all_1x3	N1	1	106	48.267	91.733	17	0.566667
C1-SUM_WT DIV2 neuron #7_all_1x3	N1	1	107	48.933	91.2	33									C2-SUM_WT DIV2 neuron #7_all_1x3	N1	1	107	48.933	91.2	188	5.69697								C4-SUM_WT DIV2 neuron #7_all_1x3	N1	1	107	48.933	91.2	16	0.484848
C1-SUM_WT DIV2 neuron #7_all_1x3	N1	1	108	49.6	90.8	34									C2-SUM_WT DIV2 neuron #7_all_1x3	N1	1	108	49.6	90.8	193	5.67647								C4-SUM_WT DIV2 neuron #7_all_1x3	N1	1	108	49.6	90.8	21	0.617647
C1-SUM_WT DIV2 neuron #7_all_1x3	N1	1	109	50.267	90.267	29									C2-SUM_WT DIV2 neuron #7_all_1x3	N1	1	109	50.267	90.267	192	6.62069								C4-SUM_WT DIV2 neuron #7_all_1x3	N1	1	109	50.267	90.267	17	0.586207
C1-SUM_WT DIV2 neuron #7_all_1x3	N1	1	110	50.933	89.6	26									C2-SUM_WT DIV2 neuron #7_all_1x3	N1	1	110	50.933	89.6	190	7.30769								C4-SUM_WT DIV2 neuron #7_all_1x3	N1	1	110	50.933	89.6	16	0.615385
C1-SUM_WT DIV2 neuron #7_all_1x3	N1	1	111	51.6	88.933	29									C2-SUM_WT DIV2 neuron #7_all_1x3	N1	1	111	51.6	88.933	197	6.7931								C4-SUM_WT DIV2 neuron #7_all_1x3	N1	1	111	51.6	88.933	17	0.586207
C1-SUM_WT DIV2 neuron #7_all_1x3	N1	1	112	52	88.267	32									C2-SUM_WT DIV2 neuron #7_all_1x3	N1	1	112	52	88.267	197	6.15625								C4-SUM_WT DIV2 neuron #7_all_1x3	N1	1	112	52	88.267	17	0.53125
C1-SUM_WT DIV2 neuron #7_all_1x3	N1	1	113	52.267	87.6	32									C2-SUM_WT DIV2 neuron #7_all_1x3	N1	1	113	52.267	87.6	196	6.125								C4-SUM_WT DIV2 neuron #7_all_1x3	N1	1	113	52.267	87.6	20	0.625
C1-SUM_WT DIV2 neuron #7_all_1x3	N1	1	114	52.4	86.933	30									C2-SUM_WT DIV2 neuron #7_all_1x3	N1	1	114	52.4	86.933	197	6.56667								C4-SUM_WT DIV2 neuron #7_all_1x3	N1	1	114	52.4	86.933	17	0.566667
C1-SUM_WT DIV2 neuron #7_all_1x3	N1	1	115	52.533	86.267	31									C2-SUM_WT DIV2 neuron #7_all_1x3	N1	1	115	52.533	86.267	196	6.32258								C4-SUM_WT DIV2 neuron #7_all_1x3	N1	1	115	52.533	86.267	21	0.677419
C1-SUM_WT DIV2 neuron #7_all_1x3	N1	1	116	52.667	85.6	34									C2-SUM_WT DIV2 neuron #7_all_1x3	N1	1	116	52.667	85.6	195	5.73529								C4-SUM_WT DIV2 neuron #7_all_1x3	N1	1	116	52.667	85.6	23	0.676471
C1-SUM_WT DIV2 neuron #7_all_1x3	N1	1	117	52.8	84.933	25									C2-SUM_WT DIV2 neuron #7_all_1x3	N1	1	117	52.8	84.933	191	7.64								C4-SUM_WT DIV2 neuron #7_all_1x3	N1	1	117	52.8	84.933	19	0.76
C1-SUM_WT DIV2 neuron #7_all_1x3	N1	1	118	52.933	84.267	23									C2-SUM_WT DIV2 neuron #7_all_1x3	N1	1	118	52.933	84.267	187	8.13043								C4-SUM_WT DIV2 neuron #7_all_1x3	N1	1	118	52.933	84.267	17	0.73913
C1-SUM_WT DIV2 neuron #7_all_1x3	N1	1	119	52.933	83.6	30									C2-SUM_WT DIV2 neuron #7_all_1x3	N1	1	119	52.933	83.6	187	6.23333								C4-SUM_WT DIV2 neuron #7_all_1x3	N1	1	119	52.933	83.6	17	0.566667
C1-SUM_WT DIV2 neuron #7_all_1x3	N1	1	120	52.933	82.933	33									C2-SUM_WT DIV2 neuron #7_all_1x3	N1	1	120	52.933	82.933	187	5.66667								C4-SUM_WT DIV2 neuron #7_all_1x3	N1	1	120	52.933	82.933	22	0.666667
C1-SUM_WT DIV2 neuron #7_all_1x3	N1	1	121	52.8	82.267	28									C2-SUM_WT DIV2 neuron #7_all_1x3	N1	1	121	52.8	82.267	185	6.60714								C4-SUM_WT DIV2 neuron #7_all_1x3	N1	1	121	52.8	82.267	32	1.14286
C1-SUM_WT DIV2 neuron #7_all_1x3	N1	1	122	52.667	81.6	29									C2-SUM_WT DIV2 neuron #7_all_1x3	N1	1	122	52.667	81.6	186	6.41379								C4-SUM_WT DIV2 neuron #7_all_1x3	N1	1	122	52.667	81.6	37	1.27586
C1-SUM_WT DIV2 neuron #7_all_1x3	N1	1	123	52.533	80.933	24									C2-SUM_WT DIV2 neuron #7_all_1x3	N1	1	123	52.533	80.933	184	7.66667								C4-SUM_WT DIV2 neuron #7_all_1x3	N1	1	123	52.533	80.933	31	1.29167
C1-SUM_WT DIV2 neuron #7_all_1x3	N1	1	124	52.4	80.267	27									C2-SUM_WT DIV2 neuron #7_all_1x3	N1	1	124	52.4	80.267	183	6.77778								C4-SUM_WT DIV2 neuron #7_all_1x3	N1	1	124	52.4	80.267	24	0.888889
C1-SUM_WT DIV2 neuron #7_all_1x3	N1	1	125	52.4	79.6	28									C2-SUM_WT DIV2 neuron #7_all_1x3	N1	1	125	52.4	79.6	183	6.53571								C4-SUM_WT DIV2 neuron #7_all_1x3	N1	1	125	52.4	79.6	19	0.678571
C1-SUM_WT DIV2 neuron #7_all_1x3	N1	1	126	52.267	78.933	27									C2-SUM_WT DIV2 neuron #7_all_1x3	N1	1	126	52.267	78.933	186	6.88889								C4-SUM_WT DIV2 neuron #7_all_1x3	N1	1	126	52.267	78.933	21	0.777778
C1-SUM_WT DIV2 neuron #7_all_1x3	N1	1	127	52.133	78.267	32									C2-SUM_WT DIV2 neuron #7_all_1x3	N1	1	127	52.133	78.267	195	6.09375								C4-SUM_WT DIV2 neuron #7_all_1x3	N1	1	127	52.133	78.267	25	0.78125
C1-SUM_WT DIV2 neuron #7_all_1x3	N1	1	128	52.133	77.6	32									C2-SUM_WT DIV2 neuron #7_all_1x3	N1	1	128	52.133	77.6	194	6.0625								C4-SUM_WT DIV2 neuron #7_all_1x3	N1	1	128	52.133	77.6	28	0.875
C1-SUM_WT DIV2 neuron #7_all_1x3	N1	1	129	52	76.933	35									C2-SUM_WT DIV2 neuron #7_all_1x3	N1	1	129	52	76.933	197	5.62857								C4-SUM_WT DIV2 neuron #7_all_1x3	N1	1	129	52	76.933	39	1.11429
C1-SUM_WT DIV2 neuron #7_all_1x3	N1	1	130	51.867	76.267	30									C2-SUM_WT DIV2 neuron #7_all_1x3	N1	1	130	51.867	76.267	188	6.26667								C4-SUM_WT DIV2 neuron #7_all_1x3	N1	1	130	51.867	76.267	28	0.933333
C1-SUM_WT DIV2 neuron #7_all_1x3	N1	1	131	51.733	75.6	27									C2-SUM_WT DIV2 neuron #7_all_1x3	N1	1	131	51.733	75.6	183	6.77778								C4-SUM_WT DIV2 neuron #7_all_1x3	N1	1	131	51.733	75.6	29	1.07407
C1-SUM_WT DIV2 neuron #7_all_1x3	N1	1	132	51.467	74.933	29									C2-SUM_WT DIV2 neuron #7_all_1x3	N1	1	132	51.467	74.933	180	6.2069								C4-SUM_WT DIV2 neuron #7_all_1x3	N1	1	132	51.467	74.933	30	1.03448
C1-SUM_WT DIV2 neuron #7_all_1x3	N1	1	133	51.333	74.267	31									C2-SUM_WT DIV2 neuron #7_all_1x3	N1	1	133	51.333	74.267	171	5.51613								C4-SUM_WT DIV2 neuron #7_all_1x3	N1	1	133	51.333	74.267	27	0.870968
C1-SUM_WT DIV2 neuron #7_all_1x3	N1	1	134	51.333	73.6	31									C2-SUM_WT DIV2 neuron #7_all_1x3	N1	1	134	51.333	73.6	175	5.64516								C4-SUM_WT DIV2 neuron #7_all_1x3	N1	1	134	51.333	73.6	27	0.870968
C1-SUM_WT DIV2 neuron #7_all_1x3	N1	1	135	51.333	72.933	31									C2-SUM_WT DIV2 neuron #7_all_1x3	N1	1	135	51.333	72.933	175	5.64516								C4-SUM_WT DIV2 neuron #7_all_1x3	N1	1	135	51.333	72.933	32	1.03226
C1-SUM_WT DIV2 neuron #7_all_1x3	N1	1	136	51.2	72.267	34									C2-SUM_WT DIV2 neuron #7_all_1x3	N1	1	136	51.2	72.267	176	5.17647								C4-SUM_WT DIV2 neuron #7_all_1x3	N1	1	136	51.2	72.267	32	0.941176
C1-SUM_WT DIV2 neuron #7_all_1x3	N1	1	137	50.933	71.6	31									C2-SUM_WT DIV2 neuron #7_all_1x3	N1	1	137	50.933	71.6	172	5.54839								C4-SUM_WT DIV2 neuron #7_all_1x3	N1	1	137	50.933	71.6	28	0.903226
C1-SUM_WT DIV2 neuron #7_all_1x3	N1	1	138	50.667	70.933	29									C2-SUM_WT DIV2 neuron #7_all_1x3	N1	1	138	50.667	70.933	168	5.7931								C4-SUM_WT DIV2 neuron #7_all_1x3	N1	1	138	50.667	70.933	30	1.03448
C1-SUM_WT DIV2 neuron #7_all_1x3	N1	1	139	50.4	70.267	31									C2-SUM_WT DIV2 neuron #7_all_1x3	N1	1	139	50.4	70.267	174	5.6129								C4-SUM_WT DIV2 neuron #7_all_1x3	N1	1	139	50.4	70.267	31	1
C1-SUM_WT DIV2 neuron #7_all_1x3	N1	1	140	50	69.6	33									C2-SUM_WT DIV2 neuron #7_all_1x3	N1	1	140	50	69.6	162	4.90909								C4-SUM_WT DIV2 neuron #7_all_1x3	N1	1	140	50	69.6	36	1.09091
C1-SUM_WT DIV2 neuron #7_all_1x3	N1	1	141	49.733	68.933	37									C2-SUM_WT DIV2 neuron #7_all_1x3	N1	1	141	49.733	68.933	168	4.54054								C4-SUM_WT DIV2 neuron #7_all_1x3	N1	1	141	49.733	68.933	39	1.05405
C1-SUM_WT DIV2 neuron #7_all_1x3	N1	1	142	49.6	68.267	41									C2-SUM_WT DIV2 neuron #7_all_1x3	N1	1	142	49.6	68.267	177	4.31707								C4-SUM_WT DIV2 neuron #7_all_1x3	N1	1	142	49.6	68.267	43	1.04878
C1-SUM_WT DIV2 neuron #7_all_1x3	N1	1	143	49.333	67.6	29									C2-SUM_WT DIV2 neuron #7_all_1x3	N1	1	143	49.333	67.6	176	6.06897								C4-SUM_WT DIV2 neuron #7_all_1x3	N1	1	143	49.333	67.6	44	1.51724
C1-SUM_WT DIV2 neuron #7_all_1x3	N1	1	144	49.2	66.933	25									C2-SUM_WT DIV2 neuron #7_all_1x3	N1	1	144	49.2	66.933	178	7.12								C4-SUM_WT DIV2 neuron #7_all_1x3	N1	1	144	49.2	66.933	41	1.64
C1-SUM_WT DIV2 neuron #7_all_1x3	N1	1	145	48.933	66.267	39									C2-SUM_WT DIV2 neuron #7_all_1x3	N1	1	145	48.933	66.267	179	4.58974								C4-SUM_WT DIV2 neuron #7_all_1x3	N1	1	145	48.933	66.267	47	1.20513
C1-SUM_WT DIV2 neuron #7_all_1x3	N1	1	146	48.8	65.6	36									C2-SUM_WT DIV2 neuron #7_all_1x3	N1	1	146	48.8	65.6	180	5								C4-SUM_WT DIV2 neuron #7_all_1x3	N1	1	146	48.8	65.6	48	1.33333
C1-SUM_WT DIV2 neuron #7_all_1x3	N1	1	147	48.533	64.933	38									C2-SUM_WT DIV2 neuron #7_all_1x3	N1	1	147	48.533	64.933	176	4.63158								C4-SUM_WT DIV2 neuron #7_all_1x3	N1	1	147	48.533	64.933	54	1.42105
C1-SUM_WT DIV2 neuron #7_all_1x3	N1	1	148	48.267	64.267	40									C2-SUM_WT DIV2 neuron #7_all_1x3	N1	1	148	48.267	64.267	175	4.375								C4-SUM_WT DIV2 neuron #7_all_1x3	N1	1	148	48.267	64.267	64	1.6
C1-SUM_WT DIV2 neuron #7_all_1x3	N1	1	149	48	63.6	35									C2-SUM_WT DIV2 neuron #7_all_1x3	N1	1	149	48	63.6	177	5.05714								C4-SUM_WT DIV2 neuron #7_all_1x3	N1	1	149	48	63.6	60	1.71429
C1-SUM_WT DIV2 neuron #7_all_1x3	N1	1	150	47.733	62.933	35									C2-SUM_WT DIV2 neuron #7_all_1x3	N1	1	150	47.733	62.933	179	5.11429								C4-SUM_WT DIV2 neuron #7_all_1x3	N1	1	150	47.733	62.933	64	1.82857
C1-SUM_WT DIV2 neuron #7_all_1x3	N1	1	151	47.467	62.267	37									C2-SUM_WT DIV2 neuron #7_all_1x3	N1	1	151	47.467	62.267	179	4.83784								C4-SUM_WT DIV2 neuron #7_all_1x3	N1	1	151	47.467	62.267	57	1.54054
C1-SUM_WT DIV2 neuron #7_all_1x3	N1	1	152	47.067	61.6	35									C2-SUM_WT DIV2 neuron #7_all_1x3	N1	1	152	47.067	61.6	174	4.97143								C4-SUM_WT DIV2 neuron #7_all_1x3	N1	1	152	47.067	61.6	53	1.51429
C1-SUM_WT DIV2 neuron #7_all_1x3	N1	1	153	46.667	60.933	38									C2-SUM_WT DIV2 neuron #7_all_1x3	N1	1	153	46.667	60.933	172	4.52632								C4-SUM_WT DIV2 neuron #7_all_1x3	N1	1	153	46.667	60.933	57	1.5
C1-SUM_WT DIV2 neuron #7_all_1x3	N1	1	154	46.4	60.267	42									C2-SUM_WT DIV2 neuron #7_all_1x3	N1	1	154	46.4	60.267	174	4.14286								C4-SUM_WT DIV2 neuron #7_all_1x3	N1	1	154	46.4	60.267	56	1.33333
C1-SUM_WT DIV2 neuron #7_all_1x3	N1	1	155	46	59.6	45									C2-SUM_WT DIV2 neuron #7_all_1x3	N1	1	155	46	59.6	172	3.82222								C4-SUM_WT DIV2 neuron #7_all_1x3	N1	1	155	46	59.6	51	1.13333
C1-SUM_WT DIV2 neuron #7_all_1x3	N1	1	156	45.733	59.067	40									C2-SUM_WT DIV2 neuron #7_all_1x3	N1	1	156	45.733	59.067	169	4.225								C4-SUM_WT DIV2 neuron #7_all_1x3	N1	1	156	45.733	59.067	51	1.275
C1-SUM_WT DIV2 neuron #7_all_1x3	N1	1	157	45.6	58.667	43									C2-SUM_WT DIV2 neuron #7_all_1x3	N1	1	157	45.6	58.667	178	4.13953								C4-SUM_WT DIV2 neuron #7_all_1x3	N1	1	157	45.6	58.667	58	1.34884
C1-SUM_WT DIV2 neuron #7_all_1x3	N2	1	1	23.333	45.733	22									C2-SUM_WT DIV2 neuron #7_all_1x3	N2	1	1	23.333	45.733	20	0.909091								C4-SUM_WT DIV2 neuron #7_all_1x3	N2	1	1	23.333	45.733	24	1.09091		0.833333
C1-SUM_WT DIV2 neuron #7_all_1x3	N2	1	2	23.333	46.4	25									C2-SUM_WT DIV2 neuron #7_all_1x3	N2	1	2	23.333	46.4	21	0.84								C4-SUM_WT DIV2 neuron #7_all_1x3	N2	1	2	23.333	46.4	32	1.28		0.65625
C1-SUM_WT DIV2 neuron #7_all_1x3	N2	1	3	23.733	47.067	27									C2-SUM_WT DIV2 neuron #7_all_1x3	N2	1	3	23.733	47.067	32	1.18519								C4-SUM_WT DIV2 neuron #7_all_1x3	N2	1	3	23.733	47.067	38	1.40741		0.842105
C1-SUM_WT DIV2 neuron #7_all_1x3	N2	1	4	24.267	47.733	25									C2-SUM_WT DIV2 neuron #7_all_1x3	N2	1	4	24.267	47.733	39	1.56	1.12357							C4-SUM_WT DIV2 neuron #7_all_1x3	N2	1	4	24.267	47.733	43	1.72	1.37458	0.906977	0.809666
C1-SUM_WT DIV2 neuron #7_all_1x3	N2	1	5	24.933	48.4	28									C2-SUM_WT DIV2 neuron #7_all_1x3	N2	1	5	24.933	48.4	59	2.10714								C4-SUM_WT DIV2 neuron #7_all_1x3	N2	1	5	24.933	48.4	43	1.53571		1.37209
C1-SUM_WT DIV2 neuron #7_all_1x3	N2	1	6	25.6	49.067	26									C2-SUM_WT DIV2 neuron #7_all_1x3	N2	1	6	25.6	49.067	85	3.26923								C4-SUM_WT DIV2 neuron #7_all_1x3	N2	1	6	25.6	49.067	55	2.11538		1.54545
C1-SUM_WT DIV2 neuron #7_all_1x3	N2	1	7	26.267	49.733	41									C2-SUM_WT DIV2 neuron #7_all_1x3	N2	1	7	26.267	49.733	92	2.2439								C4-SUM_WT DIV2 neuron #7_all_1x3	N2	1	7	26.267	49.733	51	1.2439		1.80392
C1-SUM_WT DIV2 neuron #7_all_1x3	N2	1	8	26.933	50.267	37									C2-SUM_WT DIV2 neuron #7_all_1x3	N2	1	8	26.933	50.267	121	3.27027	2.72264							C4-SUM_WT DIV2 neuron #7_all_1x3	N2	1	8	26.933	50.267	47	1.27027	1.54132	2.57447	1.82398
C1-SUM_WT DIV2 neuron #7_all_1x3	N2	1	9	27.6	50.8	34									C2-SUM_WT DIV2 neuron #7_all_1x3	N2	1	9	27.6	50.8	122	3.58824								C4-SUM_WT DIV2 neuron #7_all_1x3	N2	1	9	27.6	50.8	40	1.17647
C1-SUM_WT DIV2 neuron #7_all_1x3	N2	1	10	28.267	51.067	35									C2-SUM_WT DIV2 neuron #7_all_1x3	N2	1	10	28.267	51.067	145	4.14286								C4-SUM_WT DIV2 neuron #7_all_1x3	N2	1	10	28.267	51.067	38	1.08571
C1-SUM_WT DIV2 neuron #7_all_1x3	N2	1	11	28.933	51.2	37									C2-SUM_WT DIV2 neuron #7_all_1x3	N2	1	11	28.933	51.2	153	4.13514								C4-SUM_WT DIV2 neuron #7_all_1x3	N2	1	11	28.933	51.2	35	0.945946
C1-SUM_WT DIV2 neuron #7_all_1x3	N2	1	12	29.6	51.333	33									C2-SUM_WT DIV2 neuron #7_all_1x3	N2	1	12	29.6	51.333	157	4.75758								C4-SUM_WT DIV2 neuron #7_all_1x3	N2	1	12	29.6	51.333	32	0.969697
C1-SUM_WT DIV2 neuron #7_all_1x3	N2	1	13	30.267	51.467	35									C2-SUM_WT DIV2 neuron #7_all_1x3	N2	1	13	30.267	51.467	153	4.37143								C4-SUM_WT DIV2 neuron #7_all_1x3	N2	1	13	30.267	51.467	32	0.914286
C1-SUM_WT DIV2 neuron #7_all_1x3	N2	1	14	30.933	51.6	36									C2-SUM_WT DIV2 neuron #7_all_1x3	N2	1	14	30.933	51.6	154	4.27778								C4-SUM_WT DIV2 neuron #7_all_1x3	N2	1	14	30.933	51.6	33	0.916667
C1-SUM_WT DIV2 neuron #7_all_1x3	N2	1	15	31.6	51.733	49									C2-SUM_WT DIV2 neuron #7_all_1x3	N2	1	15	31.6	51.733	157	3.20408								C4-SUM_WT DIV2 neuron #7_all_1x3	N2	1	15	31.6	51.733	34	0.693878
C1-SUM_WT DIV2 neuron #7_all_1x3	N2	1	16	32.267	51.733	39									C2-SUM_WT DIV2 neuron #7_all_1x3	N2	1	16	32.267	51.733	158	4.05128								C4-SUM_WT DIV2 neuron #7_all_1x3	N2	1	16	32.267	51.733	37	0.948718
C1-SUM_WT DIV2 neuron #7_all_1x3	N2	1	17	32.933	51.867	43									C2-SUM_WT DIV2 neuron #7_all_1x3	N2	1	17	32.933	51.867	158	3.67442								C4-SUM_WT DIV2 neuron #7_all_1x3	N2	1	17	32.933	51.867	38	0.883721
C1-SUM_WT DIV2 neuron #7_all_1x3	N2	1	18	33.6	51.867	51									C2-SUM_WT DIV2 neuron #7_all_1x3	N2	1	18	33.6	51.867	158	3.09804								C4-SUM_WT DIV2 neuron #7_all_1x3	N2	1	18	33.6	51.867	34	0.666667
C1-SUM_WT DIV2 neuron #7_all_1x3	N2	1	19	34.133	51.867	54									C2-SUM_WT DIV2 neuron #7_all_1x3	N2	1	19	34.133	51.867	156	2.88889								C4-SUM_WT DIV2 neuron #7_all_1x3	N2	1	19	34.133	51.867	34	0.62963
C1-SUM_WT DIV2 neuron #7_all_1x3	N3	1	1	29.067	43.733	17									C2-SUM_WT DIV2 neuron #7_all_1x3	N3	1	1	29.067	43.733	13	0.764706								C4-SUM_WT DIV2 neuron #7_all_1x3	N3	1	1	29.067	43.733	19	1.11765
C1-SUM_WT DIV2 neuron #7_all_1x3	N3	1	2	29.733	44.267	23									C2-SUM_WT DIV2 neuron #7_all_1x3	N3	1	2	29.733	44.267	21	0.913043								C4-SUM_WT DIV2 neuron #7_all_1x3	N3	1	2	29.733	44.267	22	0.956522
C1-SUM_WT DIV2 neuron #7_all_1x3	N3	1	3	30.4	44.8	24									C2-SUM_WT DIV2 neuron #7_all_1x3	N3	1	3	30.4	44.8	31	1.29167								C4-SUM_WT DIV2 neuron #7_all_1x3	N3	1	3	30.4	44.8	28	1.16667
C1-SUM_WT DIV2 neuron #7_all_1x3	N3	1	4	31.067	45.333	29									C2-SUM_WT DIV2 neuron #7_all_1x3	N3	1	4	31.067	45.333	49	1.68966								C4-SUM_WT DIV2 neuron #7_all_1x3	N3	1	4	31.067	45.333	45	1.55172
C1-SUM_WT DIV2 neuron #7_all_1x3	N3	1	5	31.733	45.733	25									C2-SUM_WT DIV2 neuron #7_all_1x3	N3	1	5	31.733	45.733	53	2.12								C4-SUM_WT DIV2 neuron #7_all_1x3	N3	1	5	31.733	45.733	36	1.44
C1-SUM_WT DIV2 neuron #7_all_1x3	N3	1	6	32.4	46.133	29									C2-SUM_WT DIV2 neuron #7_all_1x3	N3	1	6	32.4	46.133	56	1.93103								C4-SUM_WT DIV2 neuron #7_all_1x3	N3	1	6	32.4	46.133	37	1.27586
C1-SUM_WT DIV2 neuron #7_all_1x3	N3	1	7	33.067	46.533	34									C2-SUM_WT DIV2 neuron #7_all_1x3	N3	1	7	33.067	46.533	69	2.02941								C4-SUM_WT DIV2 neuron #7_all_1x3	N3	1	7	33.067	46.533	35	1.02941
C1-SUM_WT DIV2 neuron #7_all_1x3	N3	1	8	33.733	47.067	27									C2-SUM_WT DIV2 neuron #7_all_1x3	N3	1	8	33.733	47.067	73	2.7037								C4-SUM_WT DIV2 neuron #7_all_1x3	N3	1	8	33.733	47.067	32	1.18519
C1-SUM_WT DIV2 neuron #7_all_1x3	N3	1	9	34.4	47.6	28									C2-SUM_WT DIV2 neuron #7_all_1x3	N3	1	9	34.4	47.6	63	2.25								C4-SUM_WT DIV2 neuron #7_all_1x3	N3	1	9	34.4	47.6	36	1.28571
C1-SUM_WT DIV2 neuron #7_all_1x3	N3	1	10	34.933	47.867	33									C2-SUM_WT DIV2 neuron #7_all_1x3	N3	1	10	34.933	47.867	86	2.60606								C4-SUM_WT DIV2 neuron #7_all_1x3	N3	1	10	34.933	47.867	40	1.21212
C1-SUM_WT DIV2 neuron #7_all_1x3	N3	1	11	35.2	48	29									C2-SUM_WT DIV2 neuron #7_all_1x3	N3	1	11	35.2	48	95	3.27586								C4-SUM_WT DIV2 neuron #7_all_1x3	N3	1	11	35.2	48	34	1.17241
C1-SUM_WT DIV2 neuron #7_all_1x3	N4	1	1	34.933	30.667	14									C2-SUM_WT DIV2 neuron #7_all_1x3	N4	1	1	34.933	30.667	7	0.5								C4-SUM_WT DIV2 neuron #7_all_1x3	N4	1	1	34.933	30.667	154	11
C1-SUM_WT DIV2 neuron #7_all_1x3	N4	1	2	35.2	31.333	16									C2-SUM_WT DIV2 neuron #7_all_1x3	N4	1	2	35.2	31.333	10	0.625								C4-SUM_WT DIV2 neuron #7_all_1x3	N4	1	2	35.2	31.333	222	13.875
C1-SUM_WT DIV2 neuron #7_all_1x3	N4	1	3	35.333	32	19									C2-SUM_WT DIV2 neuron #7_all_1x3	N4	1	3	35.333	32	8	0.421053								C4-SUM_WT DIV2 neuron #7_all_1x3	N4	1	3	35.333	32	66	3.47368
C1-SUM_WT DIV2 neuron #7_all_1x3	N4	1	4	35.6	32.667	27									C2-SUM_WT DIV2 neuron #7_all_1x3	N4	1	4	35.6	32.667	11	0.407407								C4-SUM_WT DIV2 neuron #7_all_1x3	N4	1	4	35.6	32.667	22	0.814815
C1-SUM_WT DIV2 neuron #7_all_1x3	N4	1	5	36	33.333	24									C2-SUM_WT DIV2 neuron #7_all_1x3	N4	1	5	36	33.333	13	0.541667								C4-SUM_WT DIV2 neuron #7_all_1x3	N4	1	5	36	33.333	22	0.916667
C1-SUM_WT DIV2 neuron #7_all_1x3	N4	1	6	36.4	34	25									C2-SUM_WT DIV2 neuron #7_all_1x3	N4	1	6	36.4	34	20	0.8								C4-SUM_WT DIV2 neuron #7_all_1x3	N4	1	6	36.4	34	24	0.96
C1-SUM_WT DIV2 neuron #7_all_1x3	N4	1	7	36.8	34.667	24									C2-SUM_WT DIV2 neuron #7_all_1x3	N4	1	7	36.8	34.667	25	1.04167								C4-SUM_WT DIV2 neuron #7_all_1x3	N4	1	7	36.8	34.667	24	1
C1-SUM_WT DIV2 neuron #7_all_1x3	N4	1	8	36.933	35.333	29									C2-SUM_WT DIV2 neuron #7_all_1x3	N4	1	8	36.933	35.333	27	0.931034								C4-SUM_WT DIV2 neuron #7_all_1x3	N4	1	8	36.933	35.333	31	1.06897
C1-SUM_WT DIV2 neuron #7_all_1x3	N4	1	9	37.067	36	27									C2-SUM_WT DIV2 neuron #7_all_1x3	N4	1	9	37.067	36	25	0.925926								C4-SUM_WT DIV2 neuron #7_all_1x3	N4	1	9	37.067	36	26	0.962963
C1-SUM_WT DIV2 neuron #7_all_1x3	N4	1	10	37.2	36.667	27									C2-SUM_WT DIV2 neuron #7_all_1x3	N4	1	10	37.2	36.667	28	1.03704								C4-SUM_WT DIV2 neuron #7_all_1x3	N4	1	10	37.2	36.667	30	1.11111
C1-SUM_WT DIV2 neuron #7_all_1x3	N4	1	11	37.6	37.333	25									C2-SUM_WT DIV2 neuron #7_all_1x3	N4	1	11	37.6	37.333	50	2								C4-SUM_WT DIV2 neuron #7_all_1x3	N4	1	11	37.6	37.333	29	1.16
C1-SUM_WT DIV2 neuron #7_all_1x3	N4	1	12	37.867	38	27									C2-SUM_WT DIV2 neuron #7_all_1x3	N4	1	12	37.867	38	61	2.25926								C4-SUM_WT DIV2 neuron #7_all_1x3	N4	1	12	37.867	38	34	1.25926
C1-SUM_WT DIV2 neuron #7_all_1x3	N4	1	13	38.133	38.667	32									C2-SUM_WT DIV2 neuron #7_all_1x3	N4	1	13	38.133	38.667	72	2.25								C4-SUM_WT DIV2 neuron #7_all_1x3	N4	1	13	38.133	38.667	43	1.34375
C1-SUM_WT DIV2 neuron #7_all_1x3	N4	1	14	38.4	39.333	30									C2-SUM_WT DIV2 neuron #7_all_1x3	N4	1	14	38.4	39.333	81	2.7								C4-SUM_WT DIV2 neuron #7_all_1x3	N4	1	14	38.4	39.333	45	1.5
C1-SUM_WT DIV2 neuron #7_all_1x3	N4	1	15	38.667	40	35									C2-SUM_WT DIV2 neuron #7_all_1x3	N4	1	15	38.667	40	84	2.4								C4-SUM_WT DIV2 neuron #7_all_1x3	N4	1	15	38.667	40	48	1.37143
C1-SUM_WT DIV2 neuron #7_all_1x3	N4	1	16	39.067	40.667	35									C2-SUM_WT DIV2 neuron #7_all_1x3	N4	1	16	39.067	40.667	91	2.6								C4-SUM_WT DIV2 neuron #7_all_1x3	N4	1	16	39.067	40.667	57	1.62857
C1-SUM_WT DIV2 neuron #7_all_1x3	N4	1	17	39.6	41.333	37									C2-SUM_WT DIV2 neuron #7_all_1x3	N4	1	17	39.6	41.333	114	3.08108								C4-SUM_WT DIV2 neuron #7_all_1x3	N4	1	17	39.6	41.333	46	1.24324
C1-SUM_WT DIV2 neuron #7_all_1x3	N4	1	18	39.867	42	35									C2-SUM_WT DIV2 neuron #7_all_1x3	N4	1	18	39.867	42	108	3.08571								C4-SUM_WT DIV2 neuron #7_all_1x3	N4	1	18	39.867	42	45	1.28571
C1-SUM_WT DIV2 neuron #7_all_1x3	N4	1	19	40.133	42.667	40									C2-SUM_WT DIV2 neuron #7_all_1x3	N4	1	19	40.133	42.667	99	2.475								C4-SUM_WT DIV2 neuron #7_all_1x3	N4	1	19	40.133	42.667	44	1.1
C1-SUM_WT DIV2 neuron #7_all_1x3	N4	1	20	40.4	43.333	49									C2-SUM_WT DIV2 neuron #7_all_1x3	N4	1	20	40.4	43.333	87	1.77551								C4-SUM_WT DIV2 neuron #7_all_1x3	N4	1	20	40.4	43.333	36	0.734694
C1-SUM_WT DIV2 neuron #7_all_1x3	N4	1	21	40.667	44	53									C2-SUM_WT DIV2 neuron #7_all_1x3	N4	1	21	40.667	44	89	1.67925								C4-SUM_WT DIV2 neuron #7_all_1x3	N4	1	21	40.667	44	37	0.698113
C1-SUM_WT DIV2 neuron #7_all_1x3	N4	1	22	40.8	44.667	55									C2-SUM_WT DIV2 neuron #7_all_1x3	N4	1	22	40.8	44.667	74	1.34545								C4-SUM_WT DIV2 neuron #7_all_1x3	N4	1	22	40.8	44.667	31	0.563636
C1-SUM_WT DIV2 neuron #7_all_1x3	N4	1	23	40.8	45.333	76									C2-SUM_WT DIV2 neuron #7_all_1x3	N4	1	23	40.8	45.333	81	1.06579								C4-SUM_WT DIV2 neuron #7_all_1x3	N4	1	23	40.8	45.333	36	0.473684
C1-SUM_WT DIV2 neuron #7_all_1x3	N4	1	24	40.8	45.733	75									C2-SUM_WT DIV2 neuron #7_all_1x3	N4	1	24	40.8	45.733	98	1.30667								C4-SUM_WT DIV2 neuron #7_all_1x3	N4	1	24	40.8	45.733	49	0.653333
C1-SUM_WT DIV2 neuron #7_all_1x3	N5	1	1	47.6	38.667	19									C2-SUM_WT DIV2 neuron #7_all_1x3	N5	1	1	47.6	38.667	12	0.631579								C4-SUM_WT DIV2 neuron #7_all_1x3	N5	1	1	47.6	38.667	15	0.789474
C1-SUM_WT DIV2 neuron #7_all_1x3	N5	1	2	46.933	39.333	19									C2-SUM_WT DIV2 neuron #7_all_1x3	N5	1	2	46.933	39.333	10	0.526316								C4-SUM_WT DIV2 neuron #7_all_1x3	N5	1	2	46.933	39.333	11	0.578947
C1-SUM_WT DIV2 neuron #7_all_1x3	N5	1	3	46.267	40	19									C2-SUM_WT DIV2 neuron #7_all_1x3	N5	1	3	46.267	40	21	1.10526								C4-SUM_WT DIV2 neuron #7_all_1x3	N5	1	3	46.267	40	16	0.842105
C1-SUM_WT DIV2 neuron #7_all_1x3	N5	1	4	45.6	40.667	26									C2-SUM_WT DIV2 neuron #7_all_1x3	N5	1	4	45.6	40.667	29	1.11538								C4-SUM_WT DIV2 neuron #7_all_1x3	N5	1	4	45.6	40.667	14	0.538462
C1-SUM_WT DIV2 neuron #7_all_1x3	N5	1	5	44.933	41.2	24									C2-SUM_WT DIV2 neuron #7_all_1x3	N5	1	5	44.933	41.2	32	1.33333								C4-SUM_WT DIV2 neuron #7_all_1x3	N5	1	5	44.933	41.2	14	0.583333
C1-SUM_WT DIV2 neuron #7_all_1x3	N5	1	6	44.267	41.867	25									C2-SUM_WT DIV2 neuron #7_all_1x3	N5	1	6	44.267	41.867	34	1.36								C4-SUM_WT DIV2 neuron #7_all_1x3	N5	1	6	44.267	41.867	12	0.48
C1-SUM_WT DIV2 neuron #7_all_1x3	N5	1	7	43.6	42.533	25									C2-SUM_WT DIV2 neuron #7_all_1x3	N5	1	7	43.6	42.533	45	1.8								C4-SUM_WT DIV2 neuron #7_all_1x3	N5	1	7	43.6	42.533	12	0.48
C1-SUM_WT DIV2 neuron #7_all_1x3	N5	1	8	42.933	43.2	29									C2-SUM_WT DIV2 neuron #7_all_1x3	N5	1	8	42.933	43.2	49	1.68966								C4-SUM_WT DIV2 neuron #7_all_1x3	N5	1	8	42.933	43.2	13	0.448276
C1-SUM_WT DIV2 neuron #7_all_1x3	N5	1	9	42.533	43.733	35									C2-SUM_WT DIV2 neuron #7_all_1x3	N5	1	9	42.533	43.733	65	1.85714								C4-SUM_WT DIV2 neuron #7_all_1x3	N5	1	9	42.533	43.733	20	0.571429
C1-SUM_WT DIV2 neuron #7_all_1x3	N5	1	10	42.4	44	38									C2-SUM_WT DIV2 neuron #7_all_1x3	N5	1	10	42.4	44	78	2.05263								C4-SUM_WT DIV2 neuron #7_all_1x3	N5	1	10	42.4	44	24	0.631579
WT DIV2 neuron #8_all_2x2
GFP (488)															Acetylated tubulin (640)															Tyrosinated tubulin (561)
Image	Cluster	Type	Count	Sum Length (um)	Mean length (um)	SD length (um)	Min length (um)	Max length (um)	Mean value (a.u.)	SD value (a.u.)	Min value (a.u.)	Max value (a.u.)			Image	Cluster	Type	Count	Sum Length (um)	Mean length (um)	SD length (um)	Min length (um)	Max length (um)	Mean value (a.u.)	SD value (a.u.)	Min value (a.u.)	Max value (a.u.)			Image	Cluster	Type	Count	Sum Length (um)	Mean length (um)	SD length (um)	Min length (um)	Max length (um)	Mean value (a.u.)	SD value (a.u.)	Min value (a.u.)	Max value (a.u.)
C1-SUM_WT DIV2 neuron #8_all_2x2	All	All	4	154.048	38.512	35.503	14.294	90.068	23.11	6.799	10	58			C2-SUM_WT DIV2 neuron #8_all_2x2	All	All	4	154.048	38.512	35.503	14.294	90.068	112.09	66.261	2	207			C4-SUM_WT DIV2 neuron #8_all_2x2	All	All	4	154.048	38.512	35.503	14.294	90.068	24.694	16.884	2	95
Image	Tracing	Cluster	Type	Label	Length (um)	Mean value (a.u.)	SD value (a.u.)	Min value (a.u.)	Max value (a.u.)						Image	Tracing	Cluster	Type	Label	Length (um)	Mean value (a.u.)	SD value (a.u.)	Min value (a.u.)	Max value (a.u.)						Image	Tracing	Cluster	Type	Label	Length (um)	Mean value (a.u.)	SD value (a.u.)	Min value (a.u.)	Max value (a.u.)
C1-SUM_WT DIV2 neuron #8_all_2x2	N1	Default	Default	Default	90.068	26.128	6.042	11	58						C2-SUM_WT DIV2 neuron #8_all_2x2	N1	Default	Default	Default	90.068	154.308	51.512	8	207						C4-SUM_WT DIV2 neuron #8_all_2x2	N1	Default	Default	Default	90.068	24.399	15.276	6	81
C1-SUM_WT DIV2 neuron #8_all_2x2	N2	Default	Default	Default	14.294	19.646	4.021	11	35						C2-SUM_WT DIV2 neuron #8_all_2x2	N2	Default	Default	Default	14.294	49.365	33.326	4	116						C4-SUM_WT DIV2 neuron #8_all_2x2	N2	Default	Default	Default	14.294	21.49	5.74	6	32
C1-SUM_WT DIV2 neuron #8_all_2x2	N3	Default	Default	Default	15.811	16.026	3.615	10	27						C2-SUM_WT DIV2 neuron #8_all_2x2	N3	Default	Default	Default	15.811	18.879	13.453	2	63						C4-SUM_WT DIV2 neuron #8_all_2x2	N3	Default	Default	Default	15.811	12.198	7.338	2	27
C1-SUM_WT DIV2 neuron #8_all_2x2	N4	Default	Default	Default	33.875	20.919	6.486	11	45						C2-SUM_WT DIV2 neuron #8_all_2x2	N4	Default	Default	Default	33.875	84.244	33.872	12	152						C4-SUM_WT DIV2 neuron #8_all_2x2	N4	Default	Default	Default	33.875	32.508	21.764	5	95
Image	Tracing	Segment	Vertex	X (um)	Y (um)	Value (a.u.)									Image	Tracing	Segment	Vertex	X (um)	Y (um)	Value (a.u.)	Normalized to GFP								Image	Tracing	Segment	Vertex	X (um)	Y (um)	Value (a.u.)	Normalized to GFP		Acetylated:Tyrosinated ratio
C1-SUM_WT DIV2 neuron #8_all_2x2	N1	1	1	101.467	98.8	18									C2-SUM_WT DIV2 neuron #8_all_2x2	N1	1	1	101.467	98.8	24	1.33333								C4-SUM_WT DIV2 neuron #8_all_2x2	N1	1	1	101.467	98.8	6	0.333333		4
C1-SUM_WT DIV2 neuron #8_all_2x2	N1	1	2	100.8	98.133	19									C2-SUM_WT DIV2 neuron #8_all_2x2	N1	1	2	100.8	98.133	17	0.894737								C4-SUM_WT DIV2 neuron #8_all_2x2	N1	1	2	100.8	98.133	16	0.842105		1.0625
C1-SUM_WT DIV2 neuron #8_all_2x2	N1	1	3	100.133	97.6	23									C2-SUM_WT DIV2 neuron #8_all_2x2	N1	1	3	100.133	97.6	18	0.782609								C4-SUM_WT DIV2 neuron #8_all_2x2	N1	1	3	100.133	97.6	15	0.652174		1.2
C1-SUM_WT DIV2 neuron #8_all_2x2	N1	1	4	99.467	96.933	23									C2-SUM_WT DIV2 neuron #8_all_2x2	N1	1	4	99.467	96.933	26	1.13043								C4-SUM_WT DIV2 neuron #8_all_2x2	N1	1	4	99.467	96.933	21	0.913043		1.2381
C1-SUM_WT DIV2 neuron #8_all_2x2	N1	1	5	98.8	96.267	20									C2-SUM_WT DIV2 neuron #8_all_2x2	N1	1	5	98.8	96.267	38	1.9								C4-SUM_WT DIV2 neuron #8_all_2x2	N1	1	5	98.8	96.267	25	1.25		1.52
C1-SUM_WT DIV2 neuron #8_all_2x2	N1	1	6	98.133	95.6	23									C2-SUM_WT DIV2 neuron #8_all_2x2	N1	1	6	98.133	95.6	34	1.47826								C4-SUM_WT DIV2 neuron #8_all_2x2	N1	1	6	98.133	95.6	22	0.956522		1.54545
C1-SUM_WT DIV2 neuron #8_all_2x2	N1	1	7	97.6	94.933	27									C2-SUM_WT DIV2 neuron #8_all_2x2	N1	1	7	97.6	94.933	43	1.59259								C4-SUM_WT DIV2 neuron #8_all_2x2	N1	1	7	97.6	94.933	24	0.888889		1.79167
C1-SUM_WT DIV2 neuron #8_all_2x2	N1	1	8	97.067	94.267	25									C2-SUM_WT DIV2 neuron #8_all_2x2	N1	1	8	97.067	94.267	38	1.52	1.329							C4-SUM_WT DIV2 neuron #8_all_2x2	N1	1	8	97.067	94.267	27	1.08	0.864508	1.40741	1.72064
C1-SUM_WT DIV2 neuron #8_all_2x2	N1	1	9	96.667	93.6	22									C2-SUM_WT DIV2 neuron #8_all_2x2	N1	1	9	96.667	93.6	60	2.72727								C4-SUM_WT DIV2 neuron #8_all_2x2	N1	1	9	96.667	93.6	33	1.5		1.81818
C1-SUM_WT DIV2 neuron #8_all_2x2	N1	1	10	96.133	92.933	21									C2-SUM_WT DIV2 neuron #8_all_2x2	N1	1	10	96.133	92.933	70	3.33333								C4-SUM_WT DIV2 neuron #8_all_2x2	N1	1	10	96.133	92.933	30	1.42857		2.33333
C1-SUM_WT DIV2 neuron #8_all_2x2	N1	1	11	95.733	92.267	24									C2-SUM_WT DIV2 neuron #8_all_2x2	N1	1	11	95.733	92.267	97	4.04167								C4-SUM_WT DIV2 neuron #8_all_2x2	N1	1	11	95.733	92.267	42	1.75		2.30952
C1-SUM_WT DIV2 neuron #8_all_2x2	N1	1	12	95.067	91.6	27									C2-SUM_WT DIV2 neuron #8_all_2x2	N1	1	12	95.067	91.6	77	2.85185								C4-SUM_WT DIV2 neuron #8_all_2x2	N1	1	12	95.067	91.6	37	1.37037		2.08108
C1-SUM_WT DIV2 neuron #8_all_2x2	N1	1	13	94.533	90.933	23									C2-SUM_WT DIV2 neuron #8_all_2x2	N1	1	13	94.533	90.933	82	3.56522								C4-SUM_WT DIV2 neuron #8_all_2x2	N1	1	13	94.533	90.933	32	1.3913		2.5625
C1-SUM_WT DIV2 neuron #8_all_2x2	N1	1	14	94	90.267	22									C2-SUM_WT DIV2 neuron #8_all_2x2	N1	1	14	94	90.267	74	3.36364								C4-SUM_WT DIV2 neuron #8_all_2x2	N1	1	14	94	90.267	25	1.13636		2.96
C1-SUM_WT DIV2 neuron #8_all_2x2	N1	1	15	93.467	89.6	26									C2-SUM_WT DIV2 neuron #8_all_2x2	N1	1	15	93.467	89.6	82	3.15385								C4-SUM_WT DIV2 neuron #8_all_2x2	N1	1	15	93.467	89.6	23	0.884615		3.56522
C1-SUM_WT DIV2 neuron #8_all_2x2	N1	1	16	92.933	88.933	24									C2-SUM_WT DIV2 neuron #8_all_2x2	N1	1	16	92.933	88.933	94	3.91667	3.36919							C4-SUM_WT DIV2 neuron #8_all_2x2	N1	1	16	92.933	88.933	24	1	1.30765	3.91667	2.69331
C1-SUM_WT DIV2 neuron #8_all_2x2	N1	1	17	92.4	88.267	21									C2-SUM_WT DIV2 neuron #8_all_2x2	N1	1	17	92.4	88.267	76	3.61905								C4-SUM_WT DIV2 neuron #8_all_2x2	N1	1	17	92.4	88.267	26	1.2381
C1-SUM_WT DIV2 neuron #8_all_2x2	N1	1	18	91.733	87.6	19									C2-SUM_WT DIV2 neuron #8_all_2x2	N1	1	18	91.733	87.6	61	3.21053								C4-SUM_WT DIV2 neuron #8_all_2x2	N1	1	18	91.733	87.6	21	1.10526
C1-SUM_WT DIV2 neuron #8_all_2x2	N1	1	19	91.067	86.933	26									C2-SUM_WT DIV2 neuron #8_all_2x2	N1	1	19	91.067	86.933	79	3.03846								C4-SUM_WT DIV2 neuron #8_all_2x2	N1	1	19	91.067	86.933	17	0.653846
C1-SUM_WT DIV2 neuron #8_all_2x2	N1	1	20	90.4	86.267	28									C2-SUM_WT DIV2 neuron #8_all_2x2	N1	1	20	90.4	86.267	70	2.5								C4-SUM_WT DIV2 neuron #8_all_2x2	N1	1	20	90.4	86.267	17	0.607143
C1-SUM_WT DIV2 neuron #8_all_2x2	N1	1	21	89.733	85.6	32									C2-SUM_WT DIV2 neuron #8_all_2x2	N1	1	21	89.733	85.6	112	3.5								C4-SUM_WT DIV2 neuron #8_all_2x2	N1	1	21	89.733	85.6	31	0.96875
C1-SUM_WT DIV2 neuron #8_all_2x2	N1	1	22	89.067	84.933	26									C2-SUM_WT DIV2 neuron #8_all_2x2	N1	1	22	89.067	84.933	183	7.03846								C4-SUM_WT DIV2 neuron #8_all_2x2	N1	1	22	89.067	84.933	51	1.96154
C1-SUM_WT DIV2 neuron #8_all_2x2	N1	1	23	88.4	84.267	26									C2-SUM_WT DIV2 neuron #8_all_2x2	N1	1	23	88.4	84.267	192	7.38462								C4-SUM_WT DIV2 neuron #8_all_2x2	N1	1	23	88.4	84.267	55	2.11538
C1-SUM_WT DIV2 neuron #8_all_2x2	N1	1	24	87.733	83.733	32									C2-SUM_WT DIV2 neuron #8_all_2x2	N1	1	24	87.733	83.733	193	6.03125								C4-SUM_WT DIV2 neuron #8_all_2x2	N1	1	24	87.733	83.733	51	1.59375
C1-SUM_WT DIV2 neuron #8_all_2x2	N1	1	25	87.067	83.2	39									C2-SUM_WT DIV2 neuron #8_all_2x2	N1	1	25	87.067	83.2	197	5.05128								C4-SUM_WT DIV2 neuron #8_all_2x2	N1	1	25	87.067	83.2	44	1.12821
C1-SUM_WT DIV2 neuron #8_all_2x2	N1	1	26	86.4	82.667	35									C2-SUM_WT DIV2 neuron #8_all_2x2	N1	1	26	86.4	82.667	202	5.77143								C4-SUM_WT DIV2 neuron #8_all_2x2	N1	1	26	86.4	82.667	47	1.34286
C1-SUM_WT DIV2 neuron #8_all_2x2	N1	1	27	85.733	82.267	34									C2-SUM_WT DIV2 neuron #8_all_2x2	N1	1	27	85.733	82.267	202	5.94118								C4-SUM_WT DIV2 neuron #8_all_2x2	N1	1	27	85.733	82.267	46	1.35294
C1-SUM_WT DIV2 neuron #8_all_2x2	N1	1	28	85.067	81.733	34									C2-SUM_WT DIV2 neuron #8_all_2x2	N1	1	28	85.067	81.733	201	5.91176								C4-SUM_WT DIV2 neuron #8_all_2x2	N1	1	28	85.067	81.733	44	1.29412
C1-SUM_WT DIV2 neuron #8_all_2x2	N1	1	29	84.4	81.2	38									C2-SUM_WT DIV2 neuron #8_all_2x2	N1	1	29	84.4	81.2	203	5.34211								C4-SUM_WT DIV2 neuron #8_all_2x2	N1	1	29	84.4	81.2	35	0.921053
C1-SUM_WT DIV2 neuron #8_all_2x2	N1	1	30	83.733	80.8	37									C2-SUM_WT DIV2 neuron #8_all_2x2	N1	1	30	83.733	80.8	197	5.32432								C4-SUM_WT DIV2 neuron #8_all_2x2	N1	1	30	83.733	80.8	30	0.810811
C1-SUM_WT DIV2 neuron #8_all_2x2	N1	1	31	83.067	80.4	32									C2-SUM_WT DIV2 neuron #8_all_2x2	N1	1	31	83.067	80.4	195	6.09375								C4-SUM_WT DIV2 neuron #8_all_2x2	N1	1	31	83.067	80.4	23	0.71875
C1-SUM_WT DIV2 neuron #8_all_2x2	N1	1	32	82.4	80	29									C2-SUM_WT DIV2 neuron #8_all_2x2	N1	1	32	82.4	80	196	6.75862								C4-SUM_WT DIV2 neuron #8_all_2x2	N1	1	32	82.4	80	26	0.896552
C1-SUM_WT DIV2 neuron #8_all_2x2	N1	1	33	81.733	79.6	33									C2-SUM_WT DIV2 neuron #8_all_2x2	N1	1	33	81.733	79.6	196	5.93939								C4-SUM_WT DIV2 neuron #8_all_2x2	N1	1	33	81.733	79.6	23	0.69697
C1-SUM_WT DIV2 neuron #8_all_2x2	N1	1	34	81.067	79.2	31									C2-SUM_WT DIV2 neuron #8_all_2x2	N1	1	34	81.067	79.2	198	6.3871								C4-SUM_WT DIV2 neuron #8_all_2x2	N1	1	34	81.067	79.2	26	0.83871
C1-SUM_WT DIV2 neuron #8_all_2x2	N1	1	35	80.4	78.933	30									C2-SUM_WT DIV2 neuron #8_all_2x2	N1	1	35	80.4	78.933	196	6.53333								C4-SUM_WT DIV2 neuron #8_all_2x2	N1	1	35	80.4	78.933	28	0.933333
C1-SUM_WT DIV2 neuron #8_all_2x2	N1	1	36	79.733	78.533	28									C2-SUM_WT DIV2 neuron #8_all_2x2	N1	1	36	79.733	78.533	194	6.92857								C4-SUM_WT DIV2 neuron #8_all_2x2	N1	1	36	79.733	78.533	24	0.857143
C1-SUM_WT DIV2 neuron #8_all_2x2	N1	1	37	79.067	77.867	25									C2-SUM_WT DIV2 neuron #8_all_2x2	N1	1	37	79.067	77.867	184	7.36								C4-SUM_WT DIV2 neuron #8_all_2x2	N1	1	37	79.067	77.867	20	0.8
C1-SUM_WT DIV2 neuron #8_all_2x2	N1	1	38	78.4	77.6	34									C2-SUM_WT DIV2 neuron #8_all_2x2	N1	1	38	78.4	77.6	193	5.67647								C4-SUM_WT DIV2 neuron #8_all_2x2	N1	1	38	78.4	77.6	21	0.617647
C1-SUM_WT DIV2 neuron #8_all_2x2	N1	1	39	77.733	77.733	25									C2-SUM_WT DIV2 neuron #8_all_2x2	N1	1	39	77.733	77.733	189	7.56								C4-SUM_WT DIV2 neuron #8_all_2x2	N1	1	39	77.733	77.733	19	0.76
C1-SUM_WT DIV2 neuron #8_all_2x2	N1	1	40	77.067	77.6	28									C2-SUM_WT DIV2 neuron #8_all_2x2	N1	1	40	77.067	77.6	150	5.35714								C4-SUM_WT DIV2 neuron #8_all_2x2	N1	1	40	77.067	77.6	17	0.607143
C1-SUM_WT DIV2 neuron #8_all_2x2	N1	1	41	76.4	77.333	18									C2-SUM_WT DIV2 neuron #8_all_2x2	N1	1	41	76.4	77.333	130	7.22222								C4-SUM_WT DIV2 neuron #8_all_2x2	N1	1	41	76.4	77.333	14	0.777778
C1-SUM_WT DIV2 neuron #8_all_2x2	N1	1	42	75.733	76.8	16									C2-SUM_WT DIV2 neuron #8_all_2x2	N1	1	42	75.733	76.8	165	10.3125								C4-SUM_WT DIV2 neuron #8_all_2x2	N1	1	42	75.733	76.8	9	0.5625
C1-SUM_WT DIV2 neuron #8_all_2x2	N1	1	43	75.067	76.533	19									C2-SUM_WT DIV2 neuron #8_all_2x2	N1	1	43	75.067	76.533	166	8.73684								C4-SUM_WT DIV2 neuron #8_all_2x2	N1	1	43	75.067	76.533	10	0.526316
C1-SUM_WT DIV2 neuron #8_all_2x2	N1	1	44	74.4	76.4	25									C2-SUM_WT DIV2 neuron #8_all_2x2	N1	1	44	74.4	76.4	164	6.56								C4-SUM_WT DIV2 neuron #8_all_2x2	N1	1	44	74.4	76.4	12	0.48
C1-SUM_WT DIV2 neuron #8_all_2x2	N1	1	45	73.733	75.867	24									C2-SUM_WT DIV2 neuron #8_all_2x2	N1	1	45	73.733	75.867	178	7.41667								C4-SUM_WT DIV2 neuron #8_all_2x2	N1	1	45	73.733	75.867	12	0.5
C1-SUM_WT DIV2 neuron #8_all_2x2	N1	1	46	73.067	75.6	22									C2-SUM_WT DIV2 neuron #8_all_2x2	N1	1	46	73.067	75.6	178	8.09091								C4-SUM_WT DIV2 neuron #8_all_2x2	N1	1	46	73.067	75.6	16	0.727273
C1-SUM_WT DIV2 neuron #8_all_2x2	N1	1	47	72.4	75.2	25									C2-SUM_WT DIV2 neuron #8_all_2x2	N1	1	47	72.4	75.2	188	7.52								C4-SUM_WT DIV2 neuron #8_all_2x2	N1	1	47	72.4	75.2	16	0.64
C1-SUM_WT DIV2 neuron #8_all_2x2	N1	1	48	71.733	74.8	23									C2-SUM_WT DIV2 neuron #8_all_2x2	N1	1	48	71.733	74.8	193	8.3913								C4-SUM_WT DIV2 neuron #8_all_2x2	N1	1	48	71.733	74.8	17	0.73913
C1-SUM_WT DIV2 neuron #8_all_2x2	N1	1	49	71.067	74.533	24									C2-SUM_WT DIV2 neuron #8_all_2x2	N1	1	49	71.067	74.533	191	7.95833								C4-SUM_WT DIV2 neuron #8_all_2x2	N1	1	49	71.067	74.533	14	0.583333
C1-SUM_WT DIV2 neuron #8_all_2x2	N1	1	50	70.4	74.4	28									C2-SUM_WT DIV2 neuron #8_all_2x2	N1	1	50	70.4	74.4	164	5.85714								C4-SUM_WT DIV2 neuron #8_all_2x2	N1	1	50	70.4	74.4	18	0.642857
C1-SUM_WT DIV2 neuron #8_all_2x2	N1	1	51	69.733	74	33									C2-SUM_WT DIV2 neuron #8_all_2x2	N1	1	51	69.733	74	193	5.84848								C4-SUM_WT DIV2 neuron #8_all_2x2	N1	1	51	69.733	74	16	0.484848
C1-SUM_WT DIV2 neuron #8_all_2x2	N1	1	52	69.067	73.467	32									C2-SUM_WT DIV2 neuron #8_all_2x2	N1	1	52	69.067	73.467	199	6.21875								C4-SUM_WT DIV2 neuron #8_all_2x2	N1	1	52	69.067	73.467	17	0.53125
C1-SUM_WT DIV2 neuron #8_all_2x2	N1	1	53	68.4	73.067	27									C2-SUM_WT DIV2 neuron #8_all_2x2	N1	1	53	68.4	73.067	199	7.37037								C4-SUM_WT DIV2 neuron #8_all_2x2	N1	1	53	68.4	73.067	16	0.592593
C1-SUM_WT DIV2 neuron #8_all_2x2	N1	1	54	67.733	72.8	25									C2-SUM_WT DIV2 neuron #8_all_2x2	N1	1	54	67.733	72.8	198	7.92								C4-SUM_WT DIV2 neuron #8_all_2x2	N1	1	54	67.733	72.8	19	0.76
C1-SUM_WT DIV2 neuron #8_all_2x2	N1	1	55	67.067	72.533	28									C2-SUM_WT DIV2 neuron #8_all_2x2	N1	1	55	67.067	72.533	195	6.96429								C4-SUM_WT DIV2 neuron #8_all_2x2	N1	1	55	67.067	72.533	20	0.714286
C1-SUM_WT DIV2 neuron #8_all_2x2	N1	1	56	66.4	72.133	28									C2-SUM_WT DIV2 neuron #8_all_2x2	N1	1	56	66.4	72.133	198	7.07143								C4-SUM_WT DIV2 neuron #8_all_2x2	N1	1	56	66.4	72.133	16	0.571429
C1-SUM_WT DIV2 neuron #8_all_2x2	N1	1	57	65.733	71.867	28									C2-SUM_WT DIV2 neuron #8_all_2x2	N1	1	57	65.733	71.867	198	7.07143								C4-SUM_WT DIV2 neuron #8_all_2x2	N1	1	57	65.733	71.867	17	0.607143
C1-SUM_WT DIV2 neuron #8_all_2x2	N1	1	58	65.067	71.733	23									C2-SUM_WT DIV2 neuron #8_all_2x2	N1	1	58	65.067	71.733	194	8.43478								C4-SUM_WT DIV2 neuron #8_all_2x2	N1	1	58	65.067	71.733	15	0.652174
C1-SUM_WT DIV2 neuron #8_all_2x2	N1	1	59	64.4	71.467	28									C2-SUM_WT DIV2 neuron #8_all_2x2	N1	1	59	64.4	71.467	196	7								C4-SUM_WT DIV2 neuron #8_all_2x2	N1	1	59	64.4	71.467	16	0.571429
C1-SUM_WT DIV2 neuron #8_all_2x2	N1	1	60	63.733	71.2	26									C2-SUM_WT DIV2 neuron #8_all_2x2	N1	1	60	63.733	71.2	194	7.46154								C4-SUM_WT DIV2 neuron #8_all_2x2	N1	1	60	63.733	71.2	15	0.576923
C1-SUM_WT DIV2 neuron #8_all_2x2	N1	1	61	63.067	70.933	23									C2-SUM_WT DIV2 neuron #8_all_2x2	N1	1	61	63.067	70.933	190	8.26087								C4-SUM_WT DIV2 neuron #8_all_2x2	N1	1	61	63.067	70.933	11	0.478261
C1-SUM_WT DIV2 neuron #8_all_2x2	N1	1	62	62.4	70.533	22									C2-SUM_WT DIV2 neuron #8_all_2x2	N1	1	62	62.4	70.533	193	8.77273								C4-SUM_WT DIV2 neuron #8_all_2x2	N1	1	62	62.4	70.533	13	0.590909
C1-SUM_WT DIV2 neuron #8_all_2x2	N1	1	63	61.733	70.133	23									C2-SUM_WT DIV2 neuron #8_all_2x2	N1	1	63	61.733	70.133	198	8.6087								C4-SUM_WT DIV2 neuron #8_all_2x2	N1	1	63	61.733	70.133	13	0.565217
C1-SUM_WT DIV2 neuron #8_all_2x2	N1	1	64	61.067	69.867	23									C2-SUM_WT DIV2 neuron #8_all_2x2	N1	1	64	61.067	69.867	194	8.43478								C4-SUM_WT DIV2 neuron #8_all_2x2	N1	1	64	61.067	69.867	11	0.478261
C1-SUM_WT DIV2 neuron #8_all_2x2	N1	1	65	60.4	69.6	20									C2-SUM_WT DIV2 neuron #8_all_2x2	N1	1	65	60.4	69.6	180	9								C4-SUM_WT DIV2 neuron #8_all_2x2	N1	1	65	60.4	69.6	10	0.5
C1-SUM_WT DIV2 neuron #8_all_2x2	N1	1	66	59.733	69.067	19									C2-SUM_WT DIV2 neuron #8_all_2x2	N1	1	66	59.733	69.067	196	10.3158								C4-SUM_WT DIV2 neuron #8_all_2x2	N1	1	66	59.733	69.067	11	0.578947
C1-SUM_WT DIV2 neuron #8_all_2x2	N1	1	67	59.067	68.533	24									C2-SUM_WT DIV2 neuron #8_all_2x2	N1	1	67	59.067	68.533	203	8.45833								C4-SUM_WT DIV2 neuron #8_all_2x2	N1	1	67	59.067	68.533	14	0.583333
C1-SUM_WT DIV2 neuron #8_all_2x2	N1	1	68	58.4	68.133	20									C2-SUM_WT DIV2 neuron #8_all_2x2	N1	1	68	58.4	68.133	203	10.15								C4-SUM_WT DIV2 neuron #8_all_2x2	N1	1	68	58.4	68.133	16	0.8
C1-SUM_WT DIV2 neuron #8_all_2x2	N1	1	69	57.733	67.733	23									C2-SUM_WT DIV2 neuron #8_all_2x2	N1	1	69	57.733	67.733	201	8.73913								C4-SUM_WT DIV2 neuron #8_all_2x2	N1	1	69	57.733	67.733	15	0.652174
C1-SUM_WT DIV2 neuron #8_all_2x2	N1	1	70	57.067	67.333	25									C2-SUM_WT DIV2 neuron #8_all_2x2	N1	1	70	57.067	67.333	194	7.76								C4-SUM_WT DIV2 neuron #8_all_2x2	N1	1	70	57.067	67.333	16	0.64
C1-SUM_WT DIV2 neuron #8_all_2x2	N1	1	71	56.4	66.933	23									C2-SUM_WT DIV2 neuron #8_all_2x2	N1	1	71	56.4	66.933	189	8.21739								C4-SUM_WT DIV2 neuron #8_all_2x2	N1	1	71	56.4	66.933	16	0.695652
C1-SUM_WT DIV2 neuron #8_all_2x2	N1	1	72	55.733	66.533	26									C2-SUM_WT DIV2 neuron #8_all_2x2	N1	1	72	55.733	66.533	185	7.11538								C4-SUM_WT DIV2 neuron #8_all_2x2	N1	1	72	55.733	66.533	16	0.615385
C1-SUM_WT DIV2 neuron #8_all_2x2	N1	1	73	55.067	66.133	27									C2-SUM_WT DIV2 neuron #8_all_2x2	N1	1	73	55.067	66.133	183	6.77778								C4-SUM_WT DIV2 neuron #8_all_2x2	N1	1	73	55.067	66.133	15	0.555556
C1-SUM_WT DIV2 neuron #8_all_2x2	N1	1	74	54.4	65.733	24									C2-SUM_WT DIV2 neuron #8_all_2x2	N1	1	74	54.4	65.733	182	7.58333								C4-SUM_WT DIV2 neuron #8_all_2x2	N1	1	74	54.4	65.733	15	0.625
C1-SUM_WT DIV2 neuron #8_all_2x2	N1	1	75	53.733	65.2	29									C2-SUM_WT DIV2 neuron #8_all_2x2	N1	1	75	53.733	65.2	188	6.48276								C4-SUM_WT DIV2 neuron #8_all_2x2	N1	1	75	53.733	65.2	17	0.586207
C1-SUM_WT DIV2 neuron #8_all_2x2	N1	1	76	53.067	64.667	29									C2-SUM_WT DIV2 neuron #8_all_2x2	N1	1	76	53.067	64.667	191	6.58621								C4-SUM_WT DIV2 neuron #8_all_2x2	N1	1	76	53.067	64.667	16	0.551724
C1-SUM_WT DIV2 neuron #8_all_2x2	N1	1	77	52.4	64	26									C2-SUM_WT DIV2 neuron #8_all_2x2	N1	1	77	52.4	64	190	7.30769								C4-SUM_WT DIV2 neuron #8_all_2x2	N1	1	77	52.4	64	15	0.576923
C1-SUM_WT DIV2 neuron #8_all_2x2	N1	1	78	51.733	63.333	25									C2-SUM_WT DIV2 neuron #8_all_2x2	N1	1	78	51.733	63.333	189	7.56								C4-SUM_WT DIV2 neuron #8_all_2x2	N1	1	78	51.733	63.333	14	0.56
C1-SUM_WT DIV2 neuron #8_all_2x2	N1	1	79	51.067	62.667	25									C2-SUM_WT DIV2 neuron #8_all_2x2	N1	1	79	51.067	62.667	180	7.2								C4-SUM_WT DIV2 neuron #8_all_2x2	N1	1	79	51.067	62.667	16	0.64
C1-SUM_WT DIV2 neuron #8_all_2x2	N1	1	80	50.667	62	24									C2-SUM_WT DIV2 neuron #8_all_2x2	N1	1	80	50.667	62	185	7.70833								C4-SUM_WT DIV2 neuron #8_all_2x2	N1	1	80	50.667	62	18	0.75
C1-SUM_WT DIV2 neuron #8_all_2x2	N1	1	81	50.133	61.333	22									C2-SUM_WT DIV2 neuron #8_all_2x2	N1	1	81	50.133	61.333	177	8.04545								C4-SUM_WT DIV2 neuron #8_all_2x2	N1	1	81	50.133	61.333	18	0.818182
C1-SUM_WT DIV2 neuron #8_all_2x2	N1	1	82	49.6	60.667	23									C2-SUM_WT DIV2 neuron #8_all_2x2	N1	1	82	49.6	60.667	176	7.65217								C4-SUM_WT DIV2 neuron #8_all_2x2	N1	1	82	49.6	60.667	19	0.826087
C1-SUM_WT DIV2 neuron #8_all_2x2	N1	1	83	49.067	60	23									C2-SUM_WT DIV2 neuron #8_all_2x2	N1	1	83	49.067	60	173	7.52174								C4-SUM_WT DIV2 neuron #8_all_2x2	N1	1	83	49.067	60	27	1.17391
C1-SUM_WT DIV2 neuron #8_all_2x2	N1	1	84	48.667	59.333	27									C2-SUM_WT DIV2 neuron #8_all_2x2	N1	1	84	48.667	59.333	180	6.66667								C4-SUM_WT DIV2 neuron #8_all_2x2	N1	1	84	48.667	59.333	28	1.03704
C1-SUM_WT DIV2 neuron #8_all_2x2	N1	1	85	48.133	58.667	25									C2-SUM_WT DIV2 neuron #8_all_2x2	N1	1	85	48.133	58.667	164	6.56								C4-SUM_WT DIV2 neuron #8_all_2x2	N1	1	85	48.133	58.667	25	1
C1-SUM_WT DIV2 neuron #8_all_2x2	N1	1	86	47.733	58	40									C2-SUM_WT DIV2 neuron #8_all_2x2	N1	1	86	47.733	58	163	4.075								C4-SUM_WT DIV2 neuron #8_all_2x2	N1	1	86	47.733	58	29	0.725
C1-SUM_WT DIV2 neuron #8_all_2x2	N1	1	87	47.333	57.333	42									C2-SUM_WT DIV2 neuron #8_all_2x2	N1	1	87	47.333	57.333	161	3.83333								C4-SUM_WT DIV2 neuron #8_all_2x2	N1	1	87	47.333	57.333	35	0.833333
C1-SUM_WT DIV2 neuron #8_all_2x2	N1	1	88	47.067	56.667	44									C2-SUM_WT DIV2 neuron #8_all_2x2	N1	1	88	47.067	56.667	180	4.09091								C4-SUM_WT DIV2 neuron #8_all_2x2	N1	1	88	47.067	56.667	28	0.636364
C1-SUM_WT DIV2 neuron #8_all_2x2	N1	1	89	46.8	56	29									C2-SUM_WT DIV2 neuron #8_all_2x2	N1	1	89	46.8	56	182	6.27586								C4-SUM_WT DIV2 neuron #8_all_2x2	N1	1	89	46.8	56	23	0.793103
C1-SUM_WT DIV2 neuron #8_all_2x2	N1	1	90	46.667	55.333	28									C2-SUM_WT DIV2 neuron #8_all_2x2	N1	1	90	46.667	55.333	196	7								C4-SUM_WT DIV2 neuron #8_all_2x2	N1	1	90	46.667	55.333	16	0.571429
C1-SUM_WT DIV2 neuron #8_all_2x2	N1	1	91	46.4	54.667	23									C2-SUM_WT DIV2 neuron #8_all_2x2	N1	1	91	46.4	54.667	192	8.34783								C4-SUM_WT DIV2 neuron #8_all_2x2	N1	1	91	46.4	54.667	16	0.695652
C1-SUM_WT DIV2 neuron #8_all_2x2	N1	1	92	46.133	54	22									C2-SUM_WT DIV2 neuron #8_all_2x2	N1	1	92	46.133	54	191	8.68182								C4-SUM_WT DIV2 neuron #8_all_2x2	N1	1	92	46.133	54	13	0.590909
C1-SUM_WT DIV2 neuron #8_all_2x2	N1	1	93	45.867	53.333	19									C2-SUM_WT DIV2 neuron #8_all_2x2	N1	1	93	45.867	53.333	187	9.84211								C4-SUM_WT DIV2 neuron #8_all_2x2	N1	1	93	45.867	53.333	15	0.789474
C1-SUM_WT DIV2 neuron #8_all_2x2	N1	1	94	45.733	52.667	21									C2-SUM_WT DIV2 neuron #8_all_2x2	N1	1	94	45.733	52.667	192	9.14286								C4-SUM_WT DIV2 neuron #8_all_2x2	N1	1	94	45.733	52.667	17	0.809524
C1-SUM_WT DIV2 neuron #8_all_2x2	N1	1	95	45.467	52	26									C2-SUM_WT DIV2 neuron #8_all_2x2	N1	1	95	45.467	52	198	7.61538								C4-SUM_WT DIV2 neuron #8_all_2x2	N1	1	95	45.467	52	19	0.730769
C1-SUM_WT DIV2 neuron #8_all_2x2	N1	1	96	45.2	51.333	27									C2-SUM_WT DIV2 neuron #8_all_2x2	N1	1	96	45.2	51.333	202	7.48148								C4-SUM_WT DIV2 neuron #8_all_2x2	N1	1	96	45.2	51.333	23	0.851852
C1-SUM_WT DIV2 neuron #8_all_2x2	N1	1	97	44.8	50.667	24									C2-SUM_WT DIV2 neuron #8_all_2x2	N1	1	97	44.8	50.667	198	8.25								C4-SUM_WT DIV2 neuron #8_all_2x2	N1	1	97	44.8	50.667	22	0.916667
C1-SUM_WT DIV2 neuron #8_all_2x2	N1	1	98	44.4	50	27									C2-SUM_WT DIV2 neuron #8_all_2x2	N1	1	98	44.4	50	197	7.2963								C4-SUM_WT DIV2 neuron #8_all_2x2	N1	1	98	44.4	50	24	0.888889
C1-SUM_WT DIV2 neuron #8_all_2x2	N1	1	99	44.133	49.333	34									C2-SUM_WT DIV2 neuron #8_all_2x2	N1	1	99	44.133	49.333	199	5.85294								C4-SUM_WT DIV2 neuron #8_all_2x2	N1	1	99	44.133	49.333	34	1
C1-SUM_WT DIV2 neuron #8_all_2x2	N1	1	100	43.867	48.667	25									C2-SUM_WT DIV2 neuron #8_all_2x2	N1	1	100	43.867	48.667	197	7.88								C4-SUM_WT DIV2 neuron #8_all_2x2	N1	1	100	43.867	48.667	34	1.36
C1-SUM_WT DIV2 neuron #8_all_2x2	N1	1	101	43.467	48	28									C2-SUM_WT DIV2 neuron #8_all_2x2	N1	1	101	43.467	48	198	7.07143								C4-SUM_WT DIV2 neuron #8_all_2x2	N1	1	101	43.467	48	29	1.03571
C1-SUM_WT DIV2 neuron #8_all_2x2	N1	1	102	43.067	47.333	29									C2-SUM_WT DIV2 neuron #8_all_2x2	N1	1	102	43.067	47.333	194	6.68966								C4-SUM_WT DIV2 neuron #8_all_2x2	N1	1	102	43.067	47.333	35	1.2069
C1-SUM_WT DIV2 neuron #8_all_2x2	N1	1	103	42.667	46.667	31									C2-SUM_WT DIV2 neuron #8_all_2x2	N1	1	103	42.667	46.667	193	6.22581								C4-SUM_WT DIV2 neuron #8_all_2x2	N1	1	103	42.667	46.667	42	1.35484
C1-SUM_WT DIV2 neuron #8_all_2x2	N1	1	104	42.133	46	38									C2-SUM_WT DIV2 neuron #8_all_2x2	N1	1	104	42.133	46	194	5.10526								C4-SUM_WT DIV2 neuron #8_all_2x2	N1	1	104	42.133	46	43	1.13158
C1-SUM_WT DIV2 neuron #8_all_2x2	N1	1	105	41.467	45.333	36									C2-SUM_WT DIV2 neuron #8_all_2x2	N1	1	105	41.467	45.333	180	5								C4-SUM_WT DIV2 neuron #8_all_2x2	N1	1	105	41.467	45.333	53	1.47222
C1-SUM_WT DIV2 neuron #8_all_2x2	N1	1	106	40.8	44.667	40									C2-SUM_WT DIV2 neuron #8_all_2x2	N1	1	106	40.8	44.667	170	4.25								C4-SUM_WT DIV2 neuron #8_all_2x2	N1	1	106	40.8	44.667	52	1.3
C1-SUM_WT DIV2 neuron #8_all_2x2	N1	1	107	40.133	44	31									C2-SUM_WT DIV2 neuron #8_all_2x2	N1	1	107	40.133	44	170	5.48387								C4-SUM_WT DIV2 neuron #8_all_2x2	N1	1	107	40.133	44	62	2
C1-SUM_WT DIV2 neuron #8_all_2x2	N1	1	108	39.467	43.333	29									C2-SUM_WT DIV2 neuron #8_all_2x2	N1	1	108	39.467	43.333	184	6.34483								C4-SUM_WT DIV2 neuron #8_all_2x2	N1	1	108	39.467	43.333	71	2.44828
C1-SUM_WT DIV2 neuron #8_all_2x2	N1	1	109	38.8	42.933	37									C2-SUM_WT DIV2 neuron #8_all_2x2	N1	1	109	38.8	42.933	176	4.75676								C4-SUM_WT DIV2 neuron #8_all_2x2	N1	1	109	38.8	42.933	65	1.75676
C1-SUM_WT DIV2 neuron #8_all_2x2	N1	1	110	38.133	42.4	31									C2-SUM_WT DIV2 neuron #8_all_2x2	N1	1	110	38.133	42.4	178	5.74194								C4-SUM_WT DIV2 neuron #8_all_2x2	N1	1	110	38.133	42.4	66	2.12903
C1-SUM_WT DIV2 neuron #8_all_2x2	N1	1	111	37.467	41.867	29									C2-SUM_WT DIV2 neuron #8_all_2x2	N1	1	111	37.467	41.867	183	6.31034								C4-SUM_WT DIV2 neuron #8_all_2x2	N1	1	111	37.467	41.867	80	2.75862
C1-SUM_WT DIV2 neuron #8_all_2x2	N1	1	112	36.933	41.333	35									C2-SUM_WT DIV2 neuron #8_all_2x2	N1	1	112	36.933	41.333	184	5.25714								C4-SUM_WT DIV2 neuron #8_all_2x2	N1	1	112	36.933	41.333	81	2.31429
C1-SUM_WT DIV2 neuron #8_all_2x2	N1	1	113	36.533	40.933	40									C2-SUM_WT DIV2 neuron #8_all_2x2	N1	1	113	36.533	40.933	188	4.7								C4-SUM_WT DIV2 neuron #8_all_2x2	N1	1	113	36.533	40.933	73	1.825
C1-SUM_WT DIV2 neuron #8_all_2x2	N2	1	1	27.867	54.533	23									C2-SUM_WT DIV2 neuron #8_all_2x2	N2	1	1	27.867	54.533	6	0.26087								C4-SUM_WT DIV2 neuron #8_all_2x2	N2	1	1	27.867	54.533	16	0.695652		0.375
C1-SUM_WT DIV2 neuron #8_all_2x2	N2	1	2	28.533	54	15									C2-SUM_WT DIV2 neuron #8_all_2x2	N2	1	2	28.533	54	8	0.533333								C4-SUM_WT DIV2 neuron #8_all_2x2	N2	1	2	28.533	54	19	1.26667		0.421053
C1-SUM_WT DIV2 neuron #8_all_2x2	N2	1	3	29.2	53.333	17									C2-SUM_WT DIV2 neuron #8_all_2x2	N2	1	3	29.2	53.333	7	0.411765								C4-SUM_WT DIV2 neuron #8_all_2x2	N2	1	3	29.2	53.333	16	0.941176		0.4375
C1-SUM_WT DIV2 neuron #8_all_2x2	N2	1	4	29.733	52.667	17									C2-SUM_WT DIV2 neuron #8_all_2x2	N2	1	4	29.733	52.667	11	0.647059	0.463257							C4-SUM_WT DIV2 neuron #8_all_2x2	N2	1	4	29.733	52.667	23	1.35294	1.06411	0.478261	0.427953
C1-SUM_WT DIV2 neuron #8_all_2x2	N2	1	5	30.267	52	21									C2-SUM_WT DIV2 neuron #8_all_2x2	N2	1	5	30.267	52	21	1								C4-SUM_WT DIV2 neuron #8_all_2x2	N2	1	5	30.267	52	26	1.2381		0.807692
C1-SUM_WT DIV2 neuron #8_all_2x2	N2	1	6	30.667	51.333	19									C2-SUM_WT DIV2 neuron #8_all_2x2	N2	1	6	30.667	51.333	25	1.31579								C4-SUM_WT DIV2 neuron #8_all_2x2	N2	1	6	30.667	51.333	23	1.21053		1.08696
C1-SUM_WT DIV2 neuron #8_all_2x2	N2	1	7	31.2	50.667	21									C2-SUM_WT DIV2 neuron #8_all_2x2	N2	1	7	31.2	50.667	42	2								C4-SUM_WT DIV2 neuron #8_all_2x2	N2	1	7	31.2	50.667	30	1.42857		1.4
C1-SUM_WT DIV2 neuron #8_all_2x2	N2	1	8	31.6	50	22									C2-SUM_WT DIV2 neuron #8_all_2x2	N2	1	8	31.6	50	57	2.59091	1.72667							C4-SUM_WT DIV2 neuron #8_all_2x2	N2	1	8	31.6	50	25	1.13636	1.25339	2.28	1.39366
C1-SUM_WT DIV2 neuron #8_all_2x2	N2	1	9	31.733	49.333	19									C2-SUM_WT DIV2 neuron #8_all_2x2	N2	1	9	31.733	49.333	54	2.84211								C4-SUM_WT DIV2 neuron #8_all_2x2	N2	1	9	31.733	49.333	25	1.31579
C1-SUM_WT DIV2 neuron #8_all_2x2	N2	1	10	31.867	48.667	16									C2-SUM_WT DIV2 neuron #8_all_2x2	N2	1	10	31.867	48.667	47	2.9375								C4-SUM_WT DIV2 neuron #8_all_2x2	N2	1	10	31.867	48.667	23	1.4375
C1-SUM_WT DIV2 neuron #8_all_2x2	N2	1	11	32.133	48	20									C2-SUM_WT DIV2 neuron #8_all_2x2	N2	1	11	32.133	48	69	3.45								C4-SUM_WT DIV2 neuron #8_all_2x2	N2	1	11	32.133	48	26	1.3
C1-SUM_WT DIV2 neuron #8_all_2x2	N2	1	12	32.4	47.333	20									C2-SUM_WT DIV2 neuron #8_all_2x2	N2	1	12	32.4	47.333	75	3.75								C4-SUM_WT DIV2 neuron #8_all_2x2	N2	1	12	32.4	47.333	24	1.2
C1-SUM_WT DIV2 neuron #8_all_2x2	N2	1	13	32.8	46.667	24									C2-SUM_WT DIV2 neuron #8_all_2x2	N2	1	13	32.8	46.667	87	3.625								C4-SUM_WT DIV2 neuron #8_all_2x2	N2	1	13	32.8	46.667	22	0.916667
C1-SUM_WT DIV2 neuron #8_all_2x2	N2	1	14	32.933	46	24									C2-SUM_WT DIV2 neuron #8_all_2x2	N2	1	14	32.933	46	88	3.66667								C4-SUM_WT DIV2 neuron #8_all_2x2	N2	1	14	32.933	46	25	1.04167
C1-SUM_WT DIV2 neuron #8_all_2x2	N2	1	15	33.067	45.333	21									C2-SUM_WT DIV2 neuron #8_all_2x2	N2	1	15	33.067	45.333	78	3.71429								C4-SUM_WT DIV2 neuron #8_all_2x2	N2	1	15	33.067	45.333	20	0.952381
C1-SUM_WT DIV2 neuron #8_all_2x2	N2	1	16	33.467	44.667	21									C2-SUM_WT DIV2 neuron #8_all_2x2	N2	1	16	33.467	44.667	90	4.28571								C4-SUM_WT DIV2 neuron #8_all_2x2	N2	1	16	33.467	44.667	24	1.14286
C1-SUM_WT DIV2 neuron #8_all_2x2	N2	1	17	33.867	44	20									C2-SUM_WT DIV2 neuron #8_all_2x2	N2	1	17	33.867	44	82	4.1								C4-SUM_WT DIV2 neuron #8_all_2x2	N2	1	17	33.867	44	22	1.1
C1-SUM_WT DIV2 neuron #8_all_2x2	N2	1	18	34	43.333	21									C2-SUM_WT DIV2 neuron #8_all_2x2	N2	1	18	34	43.333	91	4.33333								C4-SUM_WT DIV2 neuron #8_all_2x2	N2	1	18	34	43.333	27	1.28571
C1-SUM_WT DIV2 neuron #8_all_2x2	N2	1	19	34.133	42.667	25									C2-SUM_WT DIV2 neuron #8_all_2x2	N2	1	19	34.133	42.667	112	4.48								C4-SUM_WT DIV2 neuron #8_all_2x2	N2	1	19	34.133	42.667	28	1.12
C1-SUM_WT DIV2 neuron #8_all_2x2	N2	1	20	34.133	42.133	35									C2-SUM_WT DIV2 neuron #8_all_2x2	N2	1	20	34.133	42.133	116	3.31429								C4-SUM_WT DIV2 neuron #8_all_2x2	N2	1	20	34.133	42.133	31	0.885714
C1-SUM_WT DIV2 neuron #8_all_2x2	N3	1	1	30	13.067	13									C2-SUM_WT DIV2 neuron #8_all_2x2	N3	1	1	30	13.067	5	0.384615								C4-SUM_WT DIV2 neuron #8_all_2x2	N3	1	1	30	13.067	4	0.307692
C1-SUM_WT DIV2 neuron #8_all_2x2	N3	1	2	30	13.733	12									C2-SUM_WT DIV2 neuron #8_all_2x2	N3	1	2	30	13.733	3	0.25								C4-SUM_WT DIV2 neuron #8_all_2x2	N3	1	2	30	13.733	4	0.333333
C1-SUM_WT DIV2 neuron #8_all_2x2	N3	1	3	30.267	14.4	12									C2-SUM_WT DIV2 neuron #8_all_2x2	N3	1	3	30.267	14.4	3	0.25								C4-SUM_WT DIV2 neuron #8_all_2x2	N3	1	3	30.267	14.4	3	0.25
C1-SUM_WT DIV2 neuron #8_all_2x2	N3	1	4	30.8	15.067	16									C2-SUM_WT DIV2 neuron #8_all_2x2	N3	1	4	30.8	15.067	9	0.5625								C4-SUM_WT DIV2 neuron #8_all_2x2	N3	1	4	30.8	15.067	8	0.5
C1-SUM_WT DIV2 neuron #8_all_2x2	N3	1	5	31.067	15.733	15									C2-SUM_WT DIV2 neuron #8_all_2x2	N3	1	5	31.067	15.733	12	0.8								C4-SUM_WT DIV2 neuron #8_all_2x2	N3	1	5	31.067	15.733	8	0.533333
C1-SUM_WT DIV2 neuron #8_all_2x2	N3	1	6	31.333	16.4	17									C2-SUM_WT DIV2 neuron #8_all_2x2	N3	1	6	31.333	16.4	13	0.764706								C4-SUM_WT DIV2 neuron #8_all_2x2	N3	1	6	31.333	16.4	5	0.294118
C1-SUM_WT DIV2 neuron #8_all_2x2	N3	1	7	31.6	17.067	14									C2-SUM_WT DIV2 neuron #8_all_2x2	N3	1	7	31.6	17.067	11	0.785714								C4-SUM_WT DIV2 neuron #8_all_2x2	N3	1	7	31.6	17.067	5	0.357143
C1-SUM_WT DIV2 neuron #8_all_2x2	N3	1	8	31.867	17.733	15									C2-SUM_WT DIV2 neuron #8_all_2x2	N3	1	8	31.867	17.733	12	0.8								C4-SUM_WT DIV2 neuron #8_all_2x2	N3	1	8	31.867	17.733	7	0.466667
C1-SUM_WT DIV2 neuron #8_all_2x2	N3	1	9	32	18.4	15									C2-SUM_WT DIV2 neuron #8_all_2x2	N3	1	9	32	18.4	13	0.866667								C4-SUM_WT DIV2 neuron #8_all_2x2	N3	1	9	32	18.4	10	0.666667
C1-SUM_WT DIV2 neuron #8_all_2x2	N3	1	10	32.133	19.067	16									C2-SUM_WT DIV2 neuron #8_all_2x2	N3	1	10	32.133	19.067	14	0.875								C4-SUM_WT DIV2 neuron #8_all_2x2	N3	1	10	32.133	19.067	10	0.625
C1-SUM_WT DIV2 neuron #8_all_2x2	N3	1	11	32.4	19.733	27									C2-SUM_WT DIV2 neuron #8_all_2x2	N3	1	11	32.4	19.733	19	0.703704								C4-SUM_WT DIV2 neuron #8_all_2x2	N3	1	11	32.4	19.733	15	0.555556
C1-SUM_WT DIV2 neuron #8_all_2x2	N3	1	12	32.8	20.4	27									C2-SUM_WT DIV2 neuron #8_all_2x2	N3	1	12	32.8	20.4	32	1.18519								C4-SUM_WT DIV2 neuron #8_all_2x2	N3	1	12	32.8	20.4	19	0.703704
C1-SUM_WT DIV2 neuron #8_all_2x2	N3	1	13	32.933	21.067	16									C2-SUM_WT DIV2 neuron #8_all_2x2	N3	1	13	32.933	21.067	19	1.1875								C4-SUM_WT DIV2 neuron #8_all_2x2	N3	1	13	32.933	21.067	14	0.875
C1-SUM_WT DIV2 neuron #8_all_2x2	N3	1	14	33.333	21.733	15									C2-SUM_WT DIV2 neuron #8_all_2x2	N3	1	14	33.333	21.733	20	1.33333								C4-SUM_WT DIV2 neuron #8_all_2x2	N3	1	14	33.333	21.733	10	0.666667
C1-SUM_WT DIV2 neuron #8_all_2x2	N3	1	15	33.6	22.4	16									C2-SUM_WT DIV2 neuron #8_all_2x2	N3	1	15	33.6	22.4	22	1.375								C4-SUM_WT DIV2 neuron #8_all_2x2	N3	1	15	33.6	22.4	13	0.8125
C1-SUM_WT DIV2 neuron #8_all_2x2	N3	1	16	33.867	23.067	12									C2-SUM_WT DIV2 neuron #8_all_2x2	N3	1	16	33.867	23.067	21	1.75								C4-SUM_WT DIV2 neuron #8_all_2x2	N3	1	16	33.867	23.067	12	1
C1-SUM_WT DIV2 neuron #8_all_2x2	N3	1	17	34.133	23.733	16									C2-SUM_WT DIV2 neuron #8_all_2x2	N3	1	17	34.133	23.733	24	1.5								C4-SUM_WT DIV2 neuron #8_all_2x2	N3	1	17	34.133	23.733	14	0.875
C1-SUM_WT DIV2 neuron #8_all_2x2	N3	1	18	34.267	24.4	21									C2-SUM_WT DIV2 neuron #8_all_2x2	N3	1	18	34.267	24.4	32	1.52381								C4-SUM_WT DIV2 neuron #8_all_2x2	N3	1	18	34.267	24.4	24	1.14286
C1-SUM_WT DIV2 neuron #8_all_2x2	N3	1	19	34.267	25.067	18									C2-SUM_WT DIV2 neuron #8_all_2x2	N3	1	19	34.267	25.067	31	1.72222								C4-SUM_WT DIV2 neuron #8_all_2x2	N3	1	19	34.267	25.067	22	1.22222
C1-SUM_WT DIV2 neuron #8_all_2x2	N3	1	20	34.133	25.733	16									C2-SUM_WT DIV2 neuron #8_all_2x2	N3	1	20	34.133	25.733	29	1.8125								C4-SUM_WT DIV2 neuron #8_all_2x2	N3	1	20	34.133	25.733	21	1.3125
C1-SUM_WT DIV2 neuron #8_all_2x2	N3	1	21	34	26.4	15									C2-SUM_WT DIV2 neuron #8_all_2x2	N3	1	21	34	26.4	29	1.93333								C4-SUM_WT DIV2 neuron #8_all_2x2	N3	1	21	34	26.4	26	1.73333
C1-SUM_WT DIV2 neuron #8_all_2x2	N3	1	22	33.867	27.067	18									C2-SUM_WT DIV2 neuron #8_all_2x2	N3	1	22	33.867	27.067	38	2.11111								C4-SUM_WT DIV2 neuron #8_all_2x2	N3	1	22	33.867	27.067	21	1.16667
C1-SUM_WT DIV2 neuron #8_all_2x2	N3	1	23	33.733	27.6	16									C2-SUM_WT DIV2 neuron #8_all_2x2	N3	1	23	33.733	27.6	52	3.25								C4-SUM_WT DIV2 neuron #8_all_2x2	N3	1	23	33.733	27.6	24	1.5
C1-SUM_WT DIV2 neuron #8_all_2x2	N3	1	24	33.6	27.867	21									C2-SUM_WT DIV2 neuron #8_all_2x2	N3	1	24	33.6	27.867	63	3								C4-SUM_WT DIV2 neuron #8_all_2x2	N3	1	24	33.6	27.867	23	1.09524
C1-SUM_WT DIV2 neuron #8_all_2x2	N4	1	1	68	27.2	13									C2-SUM_WT DIV2 neuron #8_all_2x2	N4	1	1	68	27.2	110	8.46154								C4-SUM_WT DIV2 neuron #8_all_2x2	N4	1	1	68	27.2	53	4.07692
C1-SUM_WT DIV2 neuron #8_all_2x2	N4	1	2	67.333	27.067	14									C2-SUM_WT DIV2 neuron #8_all_2x2	N4	1	2	67.333	27.067	108	7.71429								C4-SUM_WT DIV2 neuron #8_all_2x2	N4	1	2	67.333	27.067	68	4.85714
C1-SUM_WT DIV2 neuron #8_all_2x2	N4	1	3	66.667	26.933	16									C2-SUM_WT DIV2 neuron #8_all_2x2	N4	1	3	66.667	26.933	99	6.1875								C4-SUM_WT DIV2 neuron #8_all_2x2	N4	1	3	66.667	26.933	74	4.625
C1-SUM_WT DIV2 neuron #8_all_2x2	N4	1	4	66	26.8	20									C2-SUM_WT DIV2 neuron #8_all_2x2	N4	1	4	66	26.8	97	4.85								C4-SUM_WT DIV2 neuron #8_all_2x2	N4	1	4	66	26.8	84	4.2
C1-SUM_WT DIV2 neuron #8_all_2x2	N4	1	5	65.333	26.667	17									C2-SUM_WT DIV2 neuron #8_all_2x2	N4	1	5	65.333	26.667	109	6.41176								C4-SUM_WT DIV2 neuron #8_all_2x2	N4	1	5	65.333	26.667	92	5.41176
C1-SUM_WT DIV2 neuron #8_all_2x2	N4	1	6	64.667	26.533	18									C2-SUM_WT DIV2 neuron #8_all_2x2	N4	1	6	64.667	26.533	113	6.27778								C4-SUM_WT DIV2 neuron #8_all_2x2	N4	1	6	64.667	26.533	94	5.22222
C1-SUM_WT DIV2 neuron #8_all_2x2	N4	1	7	64	26.533	19									C2-SUM_WT DIV2 neuron #8_all_2x2	N4	1	7	64	26.533	80	4.21053								C4-SUM_WT DIV2 neuron #8_all_2x2	N4	1	7	64	26.533	67	3.52632
C1-SUM_WT DIV2 neuron #8_all_2x2	N4	1	8	63.333	26.533	25									C2-SUM_WT DIV2 neuron #8_all_2x2	N4	1	8	63.333	26.533	63	2.52								C4-SUM_WT DIV2 neuron #8_all_2x2	N4	1	8	63.333	26.533	51	2.04
C1-SUM_WT DIV2 neuron #8_all_2x2	N4	1	9	62.667	26.533	40									C2-SUM_WT DIV2 neuron #8_all_2x2	N4	1	9	62.667	26.533	59	1.475								C4-SUM_WT DIV2 neuron #8_all_2x2	N4	1	9	62.667	26.533	53	1.325
C1-SUM_WT DIV2 neuron #8_all_2x2	N4	1	10	62	26.4	30									C2-SUM_WT DIV2 neuron #8_all_2x2	N4	1	10	62	26.4	63	2.1								C4-SUM_WT DIV2 neuron #8_all_2x2	N4	1	10	62	26.4	54	1.8
C1-SUM_WT DIV2 neuron #8_all_2x2	N4	1	11	61.333	26.4	16									C2-SUM_WT DIV2 neuron #8_all_2x2	N4	1	11	61.333	26.4	54	3.375								C4-SUM_WT DIV2 neuron #8_all_2x2	N4	1	11	61.333	26.4	41	2.5625
C1-SUM_WT DIV2 neuron #8_all_2x2	N4	1	12	60.667	26.4	21									C2-SUM_WT DIV2 neuron #8_all_2x2	N4	1	12	60.667	26.4	59	2.80952								C4-SUM_WT DIV2 neuron #8_all_2x2	N4	1	12	60.667	26.4	50	2.38095
C1-SUM_WT DIV2 neuron #8_all_2x2	N4	1	13	60	26.267	18									C2-SUM_WT DIV2 neuron #8_all_2x2	N4	1	13	60	26.267	71	3.94444								C4-SUM_WT DIV2 neuron #8_all_2x2	N4	1	13	60	26.267	95	5.27778
C1-SUM_WT DIV2 neuron #8_all_2x2	N4	1	14	59.333	26.133	15									C2-SUM_WT DIV2 neuron #8_all_2x2	N4	1	14	59.333	26.133	33	2.2								C4-SUM_WT DIV2 neuron #8_all_2x2	N4	1	14	59.333	26.133	35	2.33333
C1-SUM_WT DIV2 neuron #8_all_2x2	N4	1	15	58.667	25.733	13									C2-SUM_WT DIV2 neuron #8_all_2x2	N4	1	15	58.667	25.733	35	2.69231								C4-SUM_WT DIV2 neuron #8_all_2x2	N4	1	15	58.667	25.733	9	0.692308
C1-SUM_WT DIV2 neuron #8_all_2x2	N4	1	16	58	25.333	16									C2-SUM_WT DIV2 neuron #8_all_2x2	N4	1	16	58	25.333	48	3								C4-SUM_WT DIV2 neuron #8_all_2x2	N4	1	16	58	25.333	10	0.625
C1-SUM_WT DIV2 neuron #8_all_2x2	N4	1	17	57.333	25.067	18									C2-SUM_WT DIV2 neuron #8_all_2x2	N4	1	17	57.333	25.067	59	3.27778								C4-SUM_WT DIV2 neuron #8_all_2x2	N4	1	17	57.333	25.067	12	0.666667
C1-SUM_WT DIV2 neuron #8_all_2x2	N4	1	18	56.667	24.933	19									C2-SUM_WT DIV2 neuron #8_all_2x2	N4	1	18	56.667	24.933	55	2.89474								C4-SUM_WT DIV2 neuron #8_all_2x2	N4	1	18	56.667	24.933	9	0.473684
C1-SUM_WT DIV2 neuron #8_all_2x2	N4	1	19	56	24.8	17									C2-SUM_WT DIV2 neuron #8_all_2x2	N4	1	19	56	24.8	59	3.47059								C4-SUM_WT DIV2 neuron #8_all_2x2	N4	1	19	56	24.8	7	0.411765
C1-SUM_WT DIV2 neuron #8_all_2x2	N4	1	20	55.333	24.8	16									C2-SUM_WT DIV2 neuron #8_all_2x2	N4	1	20	55.333	24.8	47	2.9375								C4-SUM_WT DIV2 neuron #8_all_2x2	N4	1	20	55.333	24.8	6	0.375
C1-SUM_WT DIV2 neuron #8_all_2x2	N4	1	21	54.667	24.667	15									C2-SUM_WT DIV2 neuron #8_all_2x2	N4	1	21	54.667	24.667	72	4.8								C4-SUM_WT DIV2 neuron #8_all_2x2	N4	1	21	54.667	24.667	7	0.466667
C1-SUM_WT DIV2 neuron #8_all_2x2	N4	1	22	54	24.533	16									C2-SUM_WT DIV2 neuron #8_all_2x2	N4	1	22	54	24.533	84	5.25								C4-SUM_WT DIV2 neuron #8_all_2x2	N4	1	22	54	24.533	9	0.5625
C1-SUM_WT DIV2 neuron #8_all_2x2	N4	1	23	53.333	24.533	17									C2-SUM_WT DIV2 neuron #8_all_2x2	N4	1	23	53.333	24.533	71	4.17647								C4-SUM_WT DIV2 neuron #8_all_2x2	N4	1	23	53.333	24.533	10	0.588235
C1-SUM_WT DIV2 neuron #8_all_2x2	N4	1	24	52.667	24.533	14									C2-SUM_WT DIV2 neuron #8_all_2x2	N4	1	24	52.667	24.533	72	5.14286								C4-SUM_WT DIV2 neuron #8_all_2x2	N4	1	24	52.667	24.533	9	0.642857
C1-SUM_WT DIV2 neuron #8_all_2x2	N4	1	25	52	24.533	14									C2-SUM_WT DIV2 neuron #8_all_2x2	N4	1	25	52	24.533	73	5.21429								C4-SUM_WT DIV2 neuron #8_all_2x2	N4	1	25	52	24.533	7	0.5
C1-SUM_WT DIV2 neuron #8_all_2x2	N4	1	26	51.333	24.4	16									C2-SUM_WT DIV2 neuron #8_all_2x2	N4	1	26	51.333	24.4	61	3.8125								C4-SUM_WT DIV2 neuron #8_all_2x2	N4	1	26	51.333	24.4	8	0.5
C1-SUM_WT DIV2 neuron #8_all_2x2	N4	1	27	50.667	24.133	17									C2-SUM_WT DIV2 neuron #8_all_2x2	N4	1	27	50.667	24.133	73	4.29412								C4-SUM_WT DIV2 neuron #8_all_2x2	N4	1	27	50.667	24.133	13	0.764706
C1-SUM_WT DIV2 neuron #8_all_2x2	N4	1	28	50	23.867	26									C2-SUM_WT DIV2 neuron #8_all_2x2	N4	1	28	50	23.867	103	3.96154								C4-SUM_WT DIV2 neuron #8_all_2x2	N4	1	28	50	23.867	13	0.5
C1-SUM_WT DIV2 neuron #8_all_2x2	N4	1	29	49.333	23.733	22									C2-SUM_WT DIV2 neuron #8_all_2x2	N4	1	29	49.333	23.733	98	4.45455								C4-SUM_WT DIV2 neuron #8_all_2x2	N4	1	29	49.333	23.733	13	0.590909
C1-SUM_WT DIV2 neuron #8_all_2x2	N4	1	30	48.667	23.733	22									C2-SUM_WT DIV2 neuron #8_all_2x2	N4	1	30	48.667	23.733	108	4.90909								C4-SUM_WT DIV2 neuron #8_all_2x2	N4	1	30	48.667	23.733	17	0.772727
C1-SUM_WT DIV2 neuron #8_all_2x2	N4	1	31	48	24	24									C2-SUM_WT DIV2 neuron #8_all_2x2	N4	1	31	48	24	141	5.875								C4-SUM_WT DIV2 neuron #8_all_2x2	N4	1	31	48	24	16	0.666667
C1-SUM_WT DIV2 neuron #8_all_2x2	N4	1	32	47.333	24.267	29									C2-SUM_WT DIV2 neuron #8_all_2x2	N4	1	32	47.333	24.267	117	4.03448								C4-SUM_WT DIV2 neuron #8_all_2x2	N4	1	32	47.333	24.267	22	0.758621
C1-SUM_WT DIV2 neuron #8_all_2x2	N4	1	33	46.667	24.533	26									C2-SUM_WT DIV2 neuron #8_all_2x2	N4	1	33	46.667	24.533	112	4.30769								C4-SUM_WT DIV2 neuron #8_all_2x2	N4	1	33	46.667	24.533	23	0.884615
C1-SUM_WT DIV2 neuron #8_all_2x2	N4	1	34	46	24.8	21									C2-SUM_WT DIV2 neuron #8_all_2x2	N4	1	34	46	24.8	99	4.71429								C4-SUM_WT DIV2 neuron #8_all_2x2	N4	1	34	46	24.8	21	1
C1-SUM_WT DIV2 neuron #8_all_2x2	N4	1	35	45.333	25.067	17									C2-SUM_WT DIV2 neuron #8_all_2x2	N4	1	35	45.333	25.067	86	5.05882								C4-SUM_WT DIV2 neuron #8_all_2x2	N4	1	35	45.333	25.067	23	1.35294
C1-SUM_WT DIV2 neuron #8_all_2x2	N4	1	36	44.667	25.467	19									C2-SUM_WT DIV2 neuron #8_all_2x2	N4	1	36	44.667	25.467	94	4.94737								C4-SUM_WT DIV2 neuron #8_all_2x2	N4	1	36	44.667	25.467	28	1.47368
C1-SUM_WT DIV2 neuron #8_all_2x2	N4	1	37	44	25.733	16									C2-SUM_WT DIV2 neuron #8_all_2x2	N4	1	37	44	25.733	88	5.5								C4-SUM_WT DIV2 neuron #8_all_2x2	N4	1	37	44	25.733	32	2
C1-SUM_WT DIV2 neuron #8_all_2x2	N4	1	38	43.333	26	21									C2-SUM_WT DIV2 neuron #8_all_2x2	N4	1	38	43.333	26	101	4.80952								C4-SUM_WT DIV2 neuron #8_all_2x2	N4	1	38	43.333	26	38	1.80952
C1-SUM_WT DIV2 neuron #8_all_2x2	N4	1	39	42.667	26.267	22									C2-SUM_WT DIV2 neuron #8_all_2x2	N4	1	39	42.667	26.267	116	5.27273								C4-SUM_WT DIV2 neuron #8_all_2x2	N4	1	39	42.667	26.267	36	1.63636
C1-SUM_WT DIV2 neuron #8_all_2x2	N4	1	40	42	26.4	25									C2-SUM_WT DIV2 neuron #8_all_2x2	N4	1	40	42	26.4	121	4.84								C4-SUM_WT DIV2 neuron #8_all_2x2	N4	1	40	42	26.4	41	1.64
C1-SUM_WT DIV2 neuron #8_all_2x2	N4	1	41	41.333	26.533	29									C2-SUM_WT DIV2 neuron #8_all_2x2	N4	1	41	41.333	26.533	132	4.55172								C4-SUM_WT DIV2 neuron #8_all_2x2	N4	1	41	41.333	26.533	40	1.37931
C1-SUM_WT DIV2 neuron #8_all_2x2	N4	1	42	40.667	26.667	28									C2-SUM_WT DIV2 neuron #8_all_2x2	N4	1	42	40.667	26.667	125	4.46429								C4-SUM_WT DIV2 neuron #8_all_2x2	N4	1	42	40.667	26.667	38	1.35714
C1-SUM_WT DIV2 neuron #8_all_2x2	N4	1	43	40	27.067	28									C2-SUM_WT DIV2 neuron #8_all_2x2	N4	1	43	40	27.067	133	4.75								C4-SUM_WT DIV2 neuron #8_all_2x2	N4	1	43	40	27.067	42	1.5
C1-SUM_WT DIV2 neuron #8_all_2x2	N4	1	44	39.333	27.2	28									C2-SUM_WT DIV2 neuron #8_all_2x2	N4	1	44	39.333	27.2	131	4.67857								C4-SUM_WT DIV2 neuron #8_all_2x2	N4	1	44	39.333	27.2	45	1.60714
C1-SUM_WT DIV2 neuron #8_all_2x2	N4	1	45	38.667	27.467	26									C2-SUM_WT DIV2 neuron #8_all_2x2	N4	1	45	38.667	27.467	132	5.07692								C4-SUM_WT DIV2 neuron #8_all_2x2	N4	1	45	38.667	27.467	50	1.92308
C1-SUM_WT DIV2 neuron #8_all_2x2	N4	1	46	38	27.867	24									C2-SUM_WT DIV2 neuron #8_all_2x2	N4	1	46	38	27.867	143	5.95833								C4-SUM_WT DIV2 neuron #8_all_2x2	N4	1	46	38	27.867	34	1.41667
C1-SUM_WT DIV2 neuron #8_all_2x2	N4	1	47	37.333	28.267	25									C2-SUM_WT DIV2 neuron #8_all_2x2	N4	1	47	37.333	28.267	151	6.04								C4-SUM_WT DIV2 neuron #8_all_2x2	N4	1	47	37.333	28.267	28	1.12
C1-SUM_WT DIV2 neuron #8_all_2x2	N4	1	48	36.667	28.533	28									C2-SUM_WT DIV2 neuron #8_all_2x2	N4	1	48	36.667	28.533	152	5.42857								C4-SUM_WT DIV2 neuron #8_all_2x2	N4	1	48	36.667	28.533	31	1.10714
C1-SUM_WT DIV2 neuron #8_all_2x2	N4	1	49	36.133	28.667	33									C2-SUM_WT DIV2 neuron #8_all_2x2	N4	1	49	36.133	28.667	150	4.54545								C4-SUM_WT DIV2 neuron #8_all_2x2	N4	1	49	36.133	28.667	35	1.06061
C1-SUM_WT DIV2 neuron #8_all_2x2	N4	1	50	35.733	28.8	35									C2-SUM_WT DIV2 neuron #8_all_2x2	N4	1	50	35.733	28.8	152	4.34286								C4-SUM_WT DIV2 neuron #8_all_2x2	N4	1	50	35.733	28.8	31	0.885714
WT DIV2 neuron #9_all_4x1
GFP (488)															Acetylated tubulin (640)															Tyrosinated tubulin (561)
Image	Cluster	Type	Count	Sum Length (um)	Mean length (um)	SD length (um)	Min length (um)	Max length (um)	Mean value (a.u.)	SD value (a.u.)	Min value (a.u.)	Max value (a.u.)			Image	Cluster	Type	Count	Sum Length (um)	Mean length (um)	SD length (um)	Min length (um)	Max length (um)	Mean value (a.u.)	SD value (a.u.)	Min value (a.u.)	Max value (a.u.)			Image	Cluster	Type	Count	Sum Length (um)	Mean length (um)	SD length (um)	Min length (um)	Max length (um)	Mean value (a.u.)	SD value (a.u.)	Min value (a.u.)	Max value (a.u.)
C1-SUM_WT DIV2 neuron #9_all_4x1	All	All	5	194.986	38.997	53.751	9.335	134.664	67.245	28.35	15	170			C2-SUM_WT DIV2 neuron #9_all_4x1	All	All	5	194.986	38.997	53.751	9.335	134.664	158.605	61.784	3	243			C4-SUM_WT DIV2 neuron #9_all_4x1	All	All	5	194.986	38.997	53.751	9.335	134.664	34.397	19.896	4	146
Image	Tracing	Cluster	Type	Label	Length (um)	Mean value (a.u.)	SD value (a.u.)	Min value (a.u.)	Max value (a.u.)						Image	Tracing	Cluster	Type	Label	Length (um)	Mean value (a.u.)	SD value (a.u.)	Min value (a.u.)	Max value (a.u.)						Image	Tracing	Cluster	Type	Label	Length (um)	Mean value (a.u.)	SD value (a.u.)	Min value (a.u.)	Max value (a.u.)
C1-SUM_WT DIV2 neuron #9_all_4x1	N1	Default	Default	Default	134.664	82.863	20.074	26	170						C2-SUM_WT DIV2 neuron #9_all_4x1	N1	Default	Default	Default	134.664	194.502	14.897	121	243						C4-SUM_WT DIV2 neuron #9_all_4x1	N1	Default	Default	Default	134.664	38.939	21.688	12	146
C1-SUM_WT DIV2 neuron #9_all_4x1	N2	Default	Default	Default	23.937	40.819	9.542	22	80						C2-SUM_WT DIV2 neuron #9_all_4x1	N2	Default	Default	Default	23.937	141.584	34.576	48	191						C4-SUM_WT DIV2 neuron #9_all_4x1	N2	Default	Default	Default	23.937	19.024	4.868	7	29
C1-SUM_WT DIV2 neuron #9_all_4x1	N3	Default	Default	Default	14.001	34.094	6.523	21	50						C2-SUM_WT DIV2 neuron #9_all_4x1	N3	Default	Default	Default	14.001	55.321	26.956	10	110						C4-SUM_WT DIV2 neuron #9_all_4x1	N3	Default	Default	Default	14.001	32.396	12.414	6	57
C1-SUM_WT DIV2 neuron #9_all_4x1	N4	Default	Default	Default	13.049	33	5.413	20	44						C2-SUM_WT DIV2 neuron #9_all_4x1	N4	Default	Default	Default	13.049	58.5	34.866	12	116						C4-SUM_WT DIV2 neuron #9_all_4x1	N4	Default	Default	Default	13.049	32.562	7.024	19	50
C1-SUM_WT DIV2 neuron #9_all_4x1	N5	Default	Default	Default	9.335	24.742	6.13	15	40						C2-SUM_WT DIV2 neuron #9_all_4x1	N5	Default	Default	Default	9.335	25.561	18.314	3	63						C4-SUM_WT DIV2 neuron #9_all_4x1	N5	Default	Default	Default	9.335	17.288	6.27	4	28
Image	Tracing	Segment	Vertex	X (um)	Y (um)	Value (a.u.)									Image	Tracing	Segment	Vertex	X (um)	Y (um)	Value (a.u.)	Normalized to GFP								Image	Tracing	Segment	Vertex	X (um)	Y (um)	Value (a.u.)	Normalized to GFP		Acetylated:Tyrosinated ratio
C1-SUM_WT DIV2 neuron #9_all_4x1	N1	1	1	63.867	38.8	40									C2-SUM_WT DIV2 neuron #9_all_4x1	N1	1	1	63.867	38.8	241	6.025								C4-SUM_WT DIV2 neuron #9_all_4x1	N1	1	1	63.867	38.8	146	3.65		1.65068
C1-SUM_WT DIV2 neuron #9_all_4x1	N1	1	2	64.267	39.467	31									C2-SUM_WT DIV2 neuron #9_all_4x1	N1	1	2	64.267	39.467	234	7.54839								C4-SUM_WT DIV2 neuron #9_all_4x1	N1	1	2	64.267	39.467	125	4.03226		1.872
C1-SUM_WT DIV2 neuron #9_all_4x1	N1	1	3	64.533	40.133	41									C2-SUM_WT DIV2 neuron #9_all_4x1	N1	1	3	64.533	40.133	221	5.39024								C4-SUM_WT DIV2 neuron #9_all_4x1	N1	1	3	64.533	40.133	105	2.56098		2.10476
C1-SUM_WT DIV2 neuron #9_all_4x1	N1	1	4	64.667	40.8	55									C2-SUM_WT DIV2 neuron #9_all_4x1	N1	1	4	64.667	40.8	215	3.90909								C4-SUM_WT DIV2 neuron #9_all_4x1	N1	1	4	64.667	40.8	104	1.89091		2.06731
C1-SUM_WT DIV2 neuron #9_all_4x1	N1	1	5	65.067	41.467	70									C2-SUM_WT DIV2 neuron #9_all_4x1	N1	1	5	65.067	41.467	220	3.14286								C4-SUM_WT DIV2 neuron #9_all_4x1	N1	1	5	65.067	41.467	119	1.7		1.84874
C1-SUM_WT DIV2 neuron #9_all_4x1	N1	1	6	65.6	42.133	70									C2-SUM_WT DIV2 neuron #9_all_4x1	N1	1	6	65.6	42.133	221	3.15714								C4-SUM_WT DIV2 neuron #9_all_4x1	N1	1	6	65.6	42.133	114	1.62857		1.9386
C1-SUM_WT DIV2 neuron #9_all_4x1	N1	1	7	66.267	42.8	72									C2-SUM_WT DIV2 neuron #9_all_4x1	N1	1	7	66.267	42.8	235	3.26389								C4-SUM_WT DIV2 neuron #9_all_4x1	N1	1	7	66.267	42.8	102	1.41667		2.30392
C1-SUM_WT DIV2 neuron #9_all_4x1	N1	1	8	66.933	43.467	71									C2-SUM_WT DIV2 neuron #9_all_4x1	N1	1	8	66.933	43.467	233	3.28169	4.46479							C4-SUM_WT DIV2 neuron #9_all_4x1	N1	1	8	66.933	43.467	103	1.4507	2.29126	2.26214	2.00602
C1-SUM_WT DIV2 neuron #9_all_4x1	N1	1	9	67.6	44.133	75									C2-SUM_WT DIV2 neuron #9_all_4x1	N1	1	9	67.6	44.133	229	3.05333								C4-SUM_WT DIV2 neuron #9_all_4x1	N1	1	9	67.6	44.133	109	1.45333		2.10092
C1-SUM_WT DIV2 neuron #9_all_4x1	N1	1	10	68.133	44.8	49									C2-SUM_WT DIV2 neuron #9_all_4x1	N1	1	10	68.133	44.8	228	4.65306								C4-SUM_WT DIV2 neuron #9_all_4x1	N1	1	10	68.133	44.8	125	2.55102		1.824
C1-SUM_WT DIV2 neuron #9_all_4x1	N1	1	11	68.8	45.467	91									C2-SUM_WT DIV2 neuron #9_all_4x1	N1	1	11	68.8	45.467	210	2.30769								C4-SUM_WT DIV2 neuron #9_all_4x1	N1	1	11	68.8	45.467	126	1.38462		1.66667
C1-SUM_WT DIV2 neuron #9_all_4x1	N1	1	12	69.333	46.133	130									C2-SUM_WT DIV2 neuron #9_all_4x1	N1	1	12	69.333	46.133	226	1.73846								C4-SUM_WT DIV2 neuron #9_all_4x1	N1	1	12	69.333	46.133	97	0.746154		2.3299
C1-SUM_WT DIV2 neuron #9_all_4x1	N1	1	13	70	46.8	146									C2-SUM_WT DIV2 neuron #9_all_4x1	N1	1	13	70	46.8	216	1.47945								C4-SUM_WT DIV2 neuron #9_all_4x1	N1	1	13	70	46.8	72	0.493151		3
C1-SUM_WT DIV2 neuron #9_all_4x1	N1	1	14	70.667	47.467	138									C2-SUM_WT DIV2 neuron #9_all_4x1	N1	1	14	70.667	47.467	208	1.50725								C4-SUM_WT DIV2 neuron #9_all_4x1	N1	1	14	70.667	47.467	56	0.405797		3.71429
C1-SUM_WT DIV2 neuron #9_all_4x1	N1	1	15	71.333	48.133	118									C2-SUM_WT DIV2 neuron #9_all_4x1	N1	1	15	71.333	48.133	200	1.69492								C4-SUM_WT DIV2 neuron #9_all_4x1	N1	1	15	71.333	48.133	57	0.483051		3.50877
C1-SUM_WT DIV2 neuron #9_all_4x1	N1	1	16	72	48.533	102									C2-SUM_WT DIV2 neuron #9_all_4x1	N1	1	16	72	48.533	199	1.95098	2.29814							C4-SUM_WT DIV2 neuron #9_all_4x1	N1	1	16	72	48.533	55	0.539216	1.00704	3.61818	2.72034
C1-SUM_WT DIV2 neuron #9_all_4x1	N1	1	17	72.667	48.8	95									C2-SUM_WT DIV2 neuron #9_all_4x1	N1	1	17	72.667	48.8	205	2.15789								C4-SUM_WT DIV2 neuron #9_all_4x1	N1	1	17	72.667	48.8	59	0.621053
C1-SUM_WT DIV2 neuron #9_all_4x1	N1	1	18	73.333	49.2	85									C2-SUM_WT DIV2 neuron #9_all_4x1	N1	1	18	73.333	49.2	199	2.34118								C4-SUM_WT DIV2 neuron #9_all_4x1	N1	1	18	73.333	49.2	58	0.682353
C1-SUM_WT DIV2 neuron #9_all_4x1	N1	1	19	74	49.733	70									C2-SUM_WT DIV2 neuron #9_all_4x1	N1	1	19	74	49.733	164	2.34286								C4-SUM_WT DIV2 neuron #9_all_4x1	N1	1	19	74	49.733	46	0.657143
C1-SUM_WT DIV2 neuron #9_all_4x1	N1	1	20	74.667	50.133	92									C2-SUM_WT DIV2 neuron #9_all_4x1	N1	1	20	74.667	50.133	129	1.40217								C4-SUM_WT DIV2 neuron #9_all_4x1	N1	1	20	74.667	50.133	42	0.456522
C1-SUM_WT DIV2 neuron #9_all_4x1	N1	1	21	75.333	50.4	97									C2-SUM_WT DIV2 neuron #9_all_4x1	N1	1	21	75.333	50.4	121	1.24742								C4-SUM_WT DIV2 neuron #9_all_4x1	N1	1	21	75.333	50.4	37	0.381443
C1-SUM_WT DIV2 neuron #9_all_4x1	N1	1	22	76	50.533	99									C2-SUM_WT DIV2 neuron #9_all_4x1	N1	1	22	76	50.533	135	1.36364								C4-SUM_WT DIV2 neuron #9_all_4x1	N1	1	22	76	50.533	43	0.434343
C1-SUM_WT DIV2 neuron #9_all_4x1	N1	1	23	76.667	50.533	97									C2-SUM_WT DIV2 neuron #9_all_4x1	N1	1	23	76.667	50.533	184	1.89691								C4-SUM_WT DIV2 neuron #9_all_4x1	N1	1	23	76.667	50.533	42	0.43299
C1-SUM_WT DIV2 neuron #9_all_4x1	N1	1	24	77.333	50.533	71									C2-SUM_WT DIV2 neuron #9_all_4x1	N1	1	24	77.333	50.533	195	2.74648								C4-SUM_WT DIV2 neuron #9_all_4x1	N1	1	24	77.333	50.533	43	0.605634
C1-SUM_WT DIV2 neuron #9_all_4x1	N1	1	25	78	50.4	75									C2-SUM_WT DIV2 neuron #9_all_4x1	N1	1	25	78	50.4	198	2.64								C4-SUM_WT DIV2 neuron #9_all_4x1	N1	1	25	78	50.4	37	0.493333
C1-SUM_WT DIV2 neuron #9_all_4x1	N1	1	26	78.667	50.533	82									C2-SUM_WT DIV2 neuron #9_all_4x1	N1	1	26	78.667	50.533	192	2.34146								C4-SUM_WT DIV2 neuron #9_all_4x1	N1	1	26	78.667	50.533	41	0.5
C1-SUM_WT DIV2 neuron #9_all_4x1	N1	1	27	79.333	50.8	73									C2-SUM_WT DIV2 neuron #9_all_4x1	N1	1	27	79.333	50.8	194	2.65753								C4-SUM_WT DIV2 neuron #9_all_4x1	N1	1	27	79.333	50.8	45	0.616438
C1-SUM_WT DIV2 neuron #9_all_4x1	N1	1	28	80	51.067	68									C2-SUM_WT DIV2 neuron #9_all_4x1	N1	1	28	80	51.067	189	2.77941								C4-SUM_WT DIV2 neuron #9_all_4x1	N1	1	28	80	51.067	43	0.632353
C1-SUM_WT DIV2 neuron #9_all_4x1	N1	1	29	80.667	51.2	78									C2-SUM_WT DIV2 neuron #9_all_4x1	N1	1	29	80.667	51.2	189	2.42308								C4-SUM_WT DIV2 neuron #9_all_4x1	N1	1	29	80.667	51.2	42	0.538462
C1-SUM_WT DIV2 neuron #9_all_4x1	N1	1	30	81.333	51.333	86									C2-SUM_WT DIV2 neuron #9_all_4x1	N1	1	30	81.333	51.333	196	2.27907								C4-SUM_WT DIV2 neuron #9_all_4x1	N1	1	30	81.333	51.333	40	0.465116
C1-SUM_WT DIV2 neuron #9_all_4x1	N1	1	31	82	51.333	85									C2-SUM_WT DIV2 neuron #9_all_4x1	N1	1	31	82	51.333	181	2.12941								C4-SUM_WT DIV2 neuron #9_all_4x1	N1	1	31	82	51.333	42	0.494118
C1-SUM_WT DIV2 neuron #9_all_4x1	N1	1	32	82.667	51.467	82									C2-SUM_WT DIV2 neuron #9_all_4x1	N1	1	32	82.667	51.467	179	2.18293								C4-SUM_WT DIV2 neuron #9_all_4x1	N1	1	32	82.667	51.467	42	0.512195
C1-SUM_WT DIV2 neuron #9_all_4x1	N1	1	33	83.333	51.733	84									C2-SUM_WT DIV2 neuron #9_all_4x1	N1	1	33	83.333	51.733	203	2.41667								C4-SUM_WT DIV2 neuron #9_all_4x1	N1	1	33	83.333	51.733	41	0.488095
C1-SUM_WT DIV2 neuron #9_all_4x1	N1	1	34	84	51.733	99									C2-SUM_WT DIV2 neuron #9_all_4x1	N1	1	34	84	51.733	196	1.9798								C4-SUM_WT DIV2 neuron #9_all_4x1	N1	1	34	84	51.733	42	0.424242
C1-SUM_WT DIV2 neuron #9_all_4x1	N1	1	35	84.667	51.733	100									C2-SUM_WT DIV2 neuron #9_all_4x1	N1	1	35	84.667	51.733	195	1.95								C4-SUM_WT DIV2 neuron #9_all_4x1	N1	1	35	84.667	51.733	37	0.37
C1-SUM_WT DIV2 neuron #9_all_4x1	N1	1	36	85.333	51.733	89									C2-SUM_WT DIV2 neuron #9_all_4x1	N1	1	36	85.333	51.733	196	2.20225								C4-SUM_WT DIV2 neuron #9_all_4x1	N1	1	36	85.333	51.733	36	0.404494
C1-SUM_WT DIV2 neuron #9_all_4x1	N1	1	37	86	51.733	83									C2-SUM_WT DIV2 neuron #9_all_4x1	N1	1	37	86	51.733	192	2.31325								C4-SUM_WT DIV2 neuron #9_all_4x1	N1	1	37	86	51.733	42	0.506024
C1-SUM_WT DIV2 neuron #9_all_4x1	N1	1	38	86.667	51.867	76									C2-SUM_WT DIV2 neuron #9_all_4x1	N1	1	38	86.667	51.867	199	2.61842								C4-SUM_WT DIV2 neuron #9_all_4x1	N1	1	38	86.667	51.867	41	0.539474
C1-SUM_WT DIV2 neuron #9_all_4x1	N1	1	39	87.333	52.133	81									C2-SUM_WT DIV2 neuron #9_all_4x1	N1	1	39	87.333	52.133	184	2.2716								C4-SUM_WT DIV2 neuron #9_all_4x1	N1	1	39	87.333	52.133	42	0.518519
C1-SUM_WT DIV2 neuron #9_all_4x1	N1	1	40	88	52.267	89									C2-SUM_WT DIV2 neuron #9_all_4x1	N1	1	40	88	52.267	179	2.01124								C4-SUM_WT DIV2 neuron #9_all_4x1	N1	1	40	88	52.267	46	0.516854
C1-SUM_WT DIV2 neuron #9_all_4x1	N1	1	41	88.667	52.267	86									C2-SUM_WT DIV2 neuron #9_all_4x1	N1	1	41	88.667	52.267	183	2.12791								C4-SUM_WT DIV2 neuron #9_all_4x1	N1	1	41	88.667	52.267	46	0.534884
C1-SUM_WT DIV2 neuron #9_all_4x1	N1	1	42	89.333	52.267	90									C2-SUM_WT DIV2 neuron #9_all_4x1	N1	1	42	89.333	52.267	191	2.12222								C4-SUM_WT DIV2 neuron #9_all_4x1	N1	1	42	89.333	52.267	49	0.544444
C1-SUM_WT DIV2 neuron #9_all_4x1	N1	1	43	90	52.133	94									C2-SUM_WT DIV2 neuron #9_all_4x1	N1	1	43	90	52.133	190	2.02128								C4-SUM_WT DIV2 neuron #9_all_4x1	N1	1	43	90	52.133	52	0.553191
C1-SUM_WT DIV2 neuron #9_all_4x1	N1	1	44	90.667	52.133	72									C2-SUM_WT DIV2 neuron #9_all_4x1	N1	1	44	90.667	52.133	188	2.61111								C4-SUM_WT DIV2 neuron #9_all_4x1	N1	1	44	90.667	52.133	44	0.611111
C1-SUM_WT DIV2 neuron #9_all_4x1	N1	1	45	91.333	52.133	73									C2-SUM_WT DIV2 neuron #9_all_4x1	N1	1	45	91.333	52.133	206	2.82192								C4-SUM_WT DIV2 neuron #9_all_4x1	N1	1	45	91.333	52.133	44	0.60274
C1-SUM_WT DIV2 neuron #9_all_4x1	N1	1	46	92	52	80									C2-SUM_WT DIV2 neuron #9_all_4x1	N1	1	46	92	52	182	2.275								C4-SUM_WT DIV2 neuron #9_all_4x1	N1	1	46	92	52	52	0.65
C1-SUM_WT DIV2 neuron #9_all_4x1	N1	1	47	92.667	51.867	100									C2-SUM_WT DIV2 neuron #9_all_4x1	N1	1	47	92.667	51.867	182	1.82								C4-SUM_WT DIV2 neuron #9_all_4x1	N1	1	47	92.667	51.867	39	0.39
C1-SUM_WT DIV2 neuron #9_all_4x1	N1	1	48	93.333	52	103									C2-SUM_WT DIV2 neuron #9_all_4x1	N1	1	48	93.333	52	197	1.91262								C4-SUM_WT DIV2 neuron #9_all_4x1	N1	1	48	93.333	52	39	0.378641
C1-SUM_WT DIV2 neuron #9_all_4x1	N1	1	49	94	52.267	118									C2-SUM_WT DIV2 neuron #9_all_4x1	N1	1	49	94	52.267	209	1.77119								C4-SUM_WT DIV2 neuron #9_all_4x1	N1	1	49	94	52.267	38	0.322034
C1-SUM_WT DIV2 neuron #9_all_4x1	N1	1	50	94.667	52.4	117									C2-SUM_WT DIV2 neuron #9_all_4x1	N1	1	50	94.667	52.4	204	1.74359								C4-SUM_WT DIV2 neuron #9_all_4x1	N1	1	50	94.667	52.4	39	0.333333
C1-SUM_WT DIV2 neuron #9_all_4x1	N1	1	51	95.333	52.4	108									C2-SUM_WT DIV2 neuron #9_all_4x1	N1	1	51	95.333	52.4	209	1.93519								C4-SUM_WT DIV2 neuron #9_all_4x1	N1	1	51	95.333	52.4	36	0.333333
C1-SUM_WT DIV2 neuron #9_all_4x1	N1	1	52	96	52.4	113									C2-SUM_WT DIV2 neuron #9_all_4x1	N1	1	52	96	52.4	212	1.87611								C4-SUM_WT DIV2 neuron #9_all_4x1	N1	1	52	96	52.4	38	0.336283
C1-SUM_WT DIV2 neuron #9_all_4x1	N1	1	53	96.667	52.4	116									C2-SUM_WT DIV2 neuron #9_all_4x1	N1	1	53	96.667	52.4	212	1.82759								C4-SUM_WT DIV2 neuron #9_all_4x1	N1	1	53	96.667	52.4	31	0.267241
C1-SUM_WT DIV2 neuron #9_all_4x1	N1	1	54	97.333	52.533	128									C2-SUM_WT DIV2 neuron #9_all_4x1	N1	1	54	97.333	52.533	212	1.65625								C4-SUM_WT DIV2 neuron #9_all_4x1	N1	1	54	97.333	52.533	31	0.242188
C1-SUM_WT DIV2 neuron #9_all_4x1	N1	1	55	98	52.533	110									C2-SUM_WT DIV2 neuron #9_all_4x1	N1	1	55	98	52.533	207	1.88182								C4-SUM_WT DIV2 neuron #9_all_4x1	N1	1	55	98	52.533	39	0.354545
C1-SUM_WT DIV2 neuron #9_all_4x1	N1	1	56	98.667	52.533	109									C2-SUM_WT DIV2 neuron #9_all_4x1	N1	1	56	98.667	52.533	208	1.90826								C4-SUM_WT DIV2 neuron #9_all_4x1	N1	1	56	98.667	52.533	43	0.394495
C1-SUM_WT DIV2 neuron #9_all_4x1	N1	1	57	99.333	52.533	120									C2-SUM_WT DIV2 neuron #9_all_4x1	N1	1	57	99.333	52.533	210	1.75								C4-SUM_WT DIV2 neuron #9_all_4x1	N1	1	57	99.333	52.533	39	0.325
C1-SUM_WT DIV2 neuron #9_all_4x1	N1	1	58	100	52.533	99									C2-SUM_WT DIV2 neuron #9_all_4x1	N1	1	58	100	52.533	213	2.15152								C4-SUM_WT DIV2 neuron #9_all_4x1	N1	1	58	100	52.533	44	0.444444
C1-SUM_WT DIV2 neuron #9_all_4x1	N1	1	59	100.667	52.533	100									C2-SUM_WT DIV2 neuron #9_all_4x1	N1	1	59	100.667	52.533	202	2.02								C4-SUM_WT DIV2 neuron #9_all_4x1	N1	1	59	100.667	52.533	52	0.52
C1-SUM_WT DIV2 neuron #9_all_4x1	N1	1	60	101.333	52.667	108									C2-SUM_WT DIV2 neuron #9_all_4x1	N1	1	60	101.333	52.667	213	1.97222								C4-SUM_WT DIV2 neuron #9_all_4x1	N1	1	60	101.333	52.667	47	0.435185
C1-SUM_WT DIV2 neuron #9_all_4x1	N1	1	61	102	52.8	98									C2-SUM_WT DIV2 neuron #9_all_4x1	N1	1	61	102	52.8	209	2.13265								C4-SUM_WT DIV2 neuron #9_all_4x1	N1	1	61	102	52.8	38	0.387755
C1-SUM_WT DIV2 neuron #9_all_4x1	N1	1	62	102.667	52.8	104									C2-SUM_WT DIV2 neuron #9_all_4x1	N1	1	62	102.667	52.8	210	2.01923								C4-SUM_WT DIV2 neuron #9_all_4x1	N1	1	62	102.667	52.8	42	0.403846
C1-SUM_WT DIV2 neuron #9_all_4x1	N1	1	63	103.333	52.8	90									C2-SUM_WT DIV2 neuron #9_all_4x1	N1	1	63	103.333	52.8	209	2.32222								C4-SUM_WT DIV2 neuron #9_all_4x1	N1	1	63	103.333	52.8	48	0.533333
C1-SUM_WT DIV2 neuron #9_all_4x1	N1	1	64	104	52.8	81									C2-SUM_WT DIV2 neuron #9_all_4x1	N1	1	64	104	52.8	194	2.39506								C4-SUM_WT DIV2 neuron #9_all_4x1	N1	1	64	104	52.8	46	0.567901
C1-SUM_WT DIV2 neuron #9_all_4x1	N1	1	65	104.667	52.933	76									C2-SUM_WT DIV2 neuron #9_all_4x1	N1	1	65	104.667	52.933	200	2.63158								C4-SUM_WT DIV2 neuron #9_all_4x1	N1	1	65	104.667	52.933	47	0.618421
C1-SUM_WT DIV2 neuron #9_all_4x1	N1	1	66	105.333	53.067	86									C2-SUM_WT DIV2 neuron #9_all_4x1	N1	1	66	105.333	53.067	203	2.36047								C4-SUM_WT DIV2 neuron #9_all_4x1	N1	1	66	105.333	53.067	47	0.546512
C1-SUM_WT DIV2 neuron #9_all_4x1	N1	1	67	106	53.067	89									C2-SUM_WT DIV2 neuron #9_all_4x1	N1	1	67	106	53.067	176	1.97753								C4-SUM_WT DIV2 neuron #9_all_4x1	N1	1	67	106	53.067	37	0.41573
C1-SUM_WT DIV2 neuron #9_all_4x1	N1	1	68	106.667	53.2	82									C2-SUM_WT DIV2 neuron #9_all_4x1	N1	1	68	106.667	53.2	176	2.14634								C4-SUM_WT DIV2 neuron #9_all_4x1	N1	1	68	106.667	53.2	31	0.378049
C1-SUM_WT DIV2 neuron #9_all_4x1	N1	1	69	107.333	53.467	88									C2-SUM_WT DIV2 neuron #9_all_4x1	N1	1	69	107.333	53.467	179	2.03409								C4-SUM_WT DIV2 neuron #9_all_4x1	N1	1	69	107.333	53.467	27	0.306818
C1-SUM_WT DIV2 neuron #9_all_4x1	N1	1	70	108	53.867	96									C2-SUM_WT DIV2 neuron #9_all_4x1	N1	1	70	108	53.867	193	2.01042								C4-SUM_WT DIV2 neuron #9_all_4x1	N1	1	70	108	53.867	36	0.375
C1-SUM_WT DIV2 neuron #9_all_4x1	N1	1	71	108.667	54.267	101									C2-SUM_WT DIV2 neuron #9_all_4x1	N1	1	71	108.667	54.267	208	2.05941								C4-SUM_WT DIV2 neuron #9_all_4x1	N1	1	71	108.667	54.267	38	0.376238
C1-SUM_WT DIV2 neuron #9_all_4x1	N1	1	72	109.333	54.533	110									C2-SUM_WT DIV2 neuron #9_all_4x1	N1	1	72	109.333	54.533	207	1.88182								C4-SUM_WT DIV2 neuron #9_all_4x1	N1	1	72	109.333	54.533	33	0.3
C1-SUM_WT DIV2 neuron #9_all_4x1	N1	1	73	110	54.933	89									C2-SUM_WT DIV2 neuron #9_all_4x1	N1	1	73	110	54.933	207	2.32584								C4-SUM_WT DIV2 neuron #9_all_4x1	N1	1	73	110	54.933	33	0.370787
C1-SUM_WT DIV2 neuron #9_all_4x1	N1	1	74	110.667	55.2	82									C2-SUM_WT DIV2 neuron #9_all_4x1	N1	1	74	110.667	55.2	206	2.5122								C4-SUM_WT DIV2 neuron #9_all_4x1	N1	1	74	110.667	55.2	31	0.378049
C1-SUM_WT DIV2 neuron #9_all_4x1	N1	1	75	111.333	55.467	88									C2-SUM_WT DIV2 neuron #9_all_4x1	N1	1	75	111.333	55.467	205	2.32955								C4-SUM_WT DIV2 neuron #9_all_4x1	N1	1	75	111.333	55.467	32	0.363636
C1-SUM_WT DIV2 neuron #9_all_4x1	N1	1	76	112	55.733	92									C2-SUM_WT DIV2 neuron #9_all_4x1	N1	1	76	112	55.733	205	2.22826								C4-SUM_WT DIV2 neuron #9_all_4x1	N1	1	76	112	55.733	33	0.358696
C1-SUM_WT DIV2 neuron #9_all_4x1	N1	1	77	112.667	56	96									C2-SUM_WT DIV2 neuron #9_all_4x1	N1	1	77	112.667	56	201	2.09375								C4-SUM_WT DIV2 neuron #9_all_4x1	N1	1	77	112.667	56	34	0.354167
C1-SUM_WT DIV2 neuron #9_all_4x1	N1	1	78	113.333	56.267	79									C2-SUM_WT DIV2 neuron #9_all_4x1	N1	1	78	113.333	56.267	197	2.49367								C4-SUM_WT DIV2 neuron #9_all_4x1	N1	1	78	113.333	56.267	33	0.417722
C1-SUM_WT DIV2 neuron #9_all_4x1	N1	1	79	114	56.533	84									C2-SUM_WT DIV2 neuron #9_all_4x1	N1	1	79	114	56.533	195	2.32143								C4-SUM_WT DIV2 neuron #9_all_4x1	N1	1	79	114	56.533	25	0.297619
C1-SUM_WT DIV2 neuron #9_all_4x1	N1	1	80	114.667	56.8	86									C2-SUM_WT DIV2 neuron #9_all_4x1	N1	1	80	114.667	56.8	186	2.16279								C4-SUM_WT DIV2 neuron #9_all_4x1	N1	1	80	114.667	56.8	24	0.27907
C1-SUM_WT DIV2 neuron #9_all_4x1	N1	1	81	115.333	57.2	92									C2-SUM_WT DIV2 neuron #9_all_4x1	N1	1	81	115.333	57.2	211	2.29348								C4-SUM_WT DIV2 neuron #9_all_4x1	N1	1	81	115.333	57.2	26	0.282609
C1-SUM_WT DIV2 neuron #9_all_4x1	N1	1	82	116	57.467	88									C2-SUM_WT DIV2 neuron #9_all_4x1	N1	1	82	116	57.467	207	2.35227								C4-SUM_WT DIV2 neuron #9_all_4x1	N1	1	82	116	57.467	26	0.295455
C1-SUM_WT DIV2 neuron #9_all_4x1	N1	1	83	116.667	57.733	96									C2-SUM_WT DIV2 neuron #9_all_4x1	N1	1	83	116.667	57.733	210	2.1875								C4-SUM_WT DIV2 neuron #9_all_4x1	N1	1	83	116.667	57.733	27	0.28125
C1-SUM_WT DIV2 neuron #9_all_4x1	N1	1	84	117.333	58	87									C2-SUM_WT DIV2 neuron #9_all_4x1	N1	1	84	117.333	58	210	2.41379								C4-SUM_WT DIV2 neuron #9_all_4x1	N1	1	84	117.333	58	24	0.275862
C1-SUM_WT DIV2 neuron #9_all_4x1	N1	1	85	118	58.267	105									C2-SUM_WT DIV2 neuron #9_all_4x1	N1	1	85	118	58.267	210	2								C4-SUM_WT DIV2 neuron #9_all_4x1	N1	1	85	118	58.267	22	0.209524
C1-SUM_WT DIV2 neuron #9_all_4x1	N1	1	86	118.667	58.533	91									C2-SUM_WT DIV2 neuron #9_all_4x1	N1	1	86	118.667	58.533	214	2.35165								C4-SUM_WT DIV2 neuron #9_all_4x1	N1	1	86	118.667	58.533	26	0.285714
C1-SUM_WT DIV2 neuron #9_all_4x1	N1	1	87	119.333	58.667	96									C2-SUM_WT DIV2 neuron #9_all_4x1	N1	1	87	119.333	58.667	213	2.21875								C4-SUM_WT DIV2 neuron #9_all_4x1	N1	1	87	119.333	58.667	29	0.302083
C1-SUM_WT DIV2 neuron #9_all_4x1	N1	1	88	120	58.8	106									C2-SUM_WT DIV2 neuron #9_all_4x1	N1	1	88	120	58.8	210	1.98113								C4-SUM_WT DIV2 neuron #9_all_4x1	N1	1	88	120	58.8	30	0.283019
C1-SUM_WT DIV2 neuron #9_all_4x1	N1	1	89	120.667	59.067	109									C2-SUM_WT DIV2 neuron #9_all_4x1	N1	1	89	120.667	59.067	214	1.9633								C4-SUM_WT DIV2 neuron #9_all_4x1	N1	1	89	120.667	59.067	28	0.256881
C1-SUM_WT DIV2 neuron #9_all_4x1	N1	1	90	121.333	59.2	99									C2-SUM_WT DIV2 neuron #9_all_4x1	N1	1	90	121.333	59.2	215	2.17172								C4-SUM_WT DIV2 neuron #9_all_4x1	N1	1	90	121.333	59.2	28	0.282828
C1-SUM_WT DIV2 neuron #9_all_4x1	N1	1	91	122	59.333	92									C2-SUM_WT DIV2 neuron #9_all_4x1	N1	1	91	122	59.333	214	2.32609								C4-SUM_WT DIV2 neuron #9_all_4x1	N1	1	91	122	59.333	28	0.304348
C1-SUM_WT DIV2 neuron #9_all_4x1	N1	1	92	122.667	59.333	89									C2-SUM_WT DIV2 neuron #9_all_4x1	N1	1	92	122.667	59.333	200	2.24719								C4-SUM_WT DIV2 neuron #9_all_4x1	N1	1	92	122.667	59.333	21	0.235955
C1-SUM_WT DIV2 neuron #9_all_4x1	N1	1	93	123.333	59.333	93									C2-SUM_WT DIV2 neuron #9_all_4x1	N1	1	93	123.333	59.333	197	2.11828								C4-SUM_WT DIV2 neuron #9_all_4x1	N1	1	93	123.333	59.333	21	0.225806
C1-SUM_WT DIV2 neuron #9_all_4x1	N1	1	94	124	59.467	84									C2-SUM_WT DIV2 neuron #9_all_4x1	N1	1	94	124	59.467	195	2.32143								C4-SUM_WT DIV2 neuron #9_all_4x1	N1	1	94	124	59.467	27	0.321429
C1-SUM_WT DIV2 neuron #9_all_4x1	N1	1	95	124.667	59.467	97									C2-SUM_WT DIV2 neuron #9_all_4x1	N1	1	95	124.667	59.467	191	1.96907								C4-SUM_WT DIV2 neuron #9_all_4x1	N1	1	95	124.667	59.467	25	0.257732
C1-SUM_WT DIV2 neuron #9_all_4x1	N1	1	96	125.333	59.467	95									C2-SUM_WT DIV2 neuron #9_all_4x1	N1	1	96	125.333	59.467	190	2								C4-SUM_WT DIV2 neuron #9_all_4x1	N1	1	96	125.333	59.467	22	0.231579
C1-SUM_WT DIV2 neuron #9_all_4x1	N1	1	97	126	59.467	83									C2-SUM_WT DIV2 neuron #9_all_4x1	N1	1	97	126	59.467	198	2.38554								C4-SUM_WT DIV2 neuron #9_all_4x1	N1	1	97	126	59.467	29	0.349398
C1-SUM_WT DIV2 neuron #9_all_4x1	N1	1	98	126.667	59.2	82									C2-SUM_WT DIV2 neuron #9_all_4x1	N1	1	98	126.667	59.2	182	2.21951								C4-SUM_WT DIV2 neuron #9_all_4x1	N1	1	98	126.667	59.2	24	0.292683
C1-SUM_WT DIV2 neuron #9_all_4x1	N1	1	99	127.333	59.067	90									C2-SUM_WT DIV2 neuron #9_all_4x1	N1	1	99	127.333	59.067	184	2.04444								C4-SUM_WT DIV2 neuron #9_all_4x1	N1	1	99	127.333	59.067	27	0.3
C1-SUM_WT DIV2 neuron #9_all_4x1	N1	1	100	128	58.933	77									C2-SUM_WT DIV2 neuron #9_all_4x1	N1	1	100	128	58.933	198	2.57143								C4-SUM_WT DIV2 neuron #9_all_4x1	N1	1	100	128	58.933	21	0.272727
C1-SUM_WT DIV2 neuron #9_all_4x1	N1	1	101	128.667	58.667	88									C2-SUM_WT DIV2 neuron #9_all_4x1	N1	1	101	128.667	58.667	191	2.17045								C4-SUM_WT DIV2 neuron #9_all_4x1	N1	1	101	128.667	58.667	19	0.215909
C1-SUM_WT DIV2 neuron #9_all_4x1	N1	1	102	129.333	58.4	85									C2-SUM_WT DIV2 neuron #9_all_4x1	N1	1	102	129.333	58.4	193	2.27059								C4-SUM_WT DIV2 neuron #9_all_4x1	N1	1	102	129.333	58.4	20	0.235294
C1-SUM_WT DIV2 neuron #9_all_4x1	N1	1	103	130	58	84									C2-SUM_WT DIV2 neuron #9_all_4x1	N1	1	103	130	58	187	2.22619								C4-SUM_WT DIV2 neuron #9_all_4x1	N1	1	103	130	58	20	0.238095
C1-SUM_WT DIV2 neuron #9_all_4x1	N1	1	104	130.667	57.733	77									C2-SUM_WT DIV2 neuron #9_all_4x1	N1	1	104	130.667	57.733	192	2.49351								C4-SUM_WT DIV2 neuron #9_all_4x1	N1	1	104	130.667	57.733	19	0.246753
C1-SUM_WT DIV2 neuron #9_all_4x1	N1	1	105	131.333	57.2	75									C2-SUM_WT DIV2 neuron #9_all_4x1	N1	1	105	131.333	57.2	188	2.50667								C4-SUM_WT DIV2 neuron #9_all_4x1	N1	1	105	131.333	57.2	16	0.213333
C1-SUM_WT DIV2 neuron #9_all_4x1	N1	1	106	132	56.8	72									C2-SUM_WT DIV2 neuron #9_all_4x1	N1	1	106	132	56.8	183	2.54167								C4-SUM_WT DIV2 neuron #9_all_4x1	N1	1	106	132	56.8	15	0.208333
C1-SUM_WT DIV2 neuron #9_all_4x1	N1	1	107	132.667	56.4	82									C2-SUM_WT DIV2 neuron #9_all_4x1	N1	1	107	132.667	56.4	180	2.19512								C4-SUM_WT DIV2 neuron #9_all_4x1	N1	1	107	132.667	56.4	19	0.231707
C1-SUM_WT DIV2 neuron #9_all_4x1	N1	1	108	133.333	56	76									C2-SUM_WT DIV2 neuron #9_all_4x1	N1	1	108	133.333	56	178	2.34211								C4-SUM_WT DIV2 neuron #9_all_4x1	N1	1	108	133.333	56	26	0.342105
C1-SUM_WT DIV2 neuron #9_all_4x1	N1	1	109	134	55.333	91									C2-SUM_WT DIV2 neuron #9_all_4x1	N1	1	109	134	55.333	179	1.96703								C4-SUM_WT DIV2 neuron #9_all_4x1	N1	1	109	134	55.333	24	0.263736
C1-SUM_WT DIV2 neuron #9_all_4x1	N1	1	110	134.667	54.667	88									C2-SUM_WT DIV2 neuron #9_all_4x1	N1	1	110	134.667	54.667	188	2.13636								C4-SUM_WT DIV2 neuron #9_all_4x1	N1	1	110	134.667	54.667	21	0.238636
C1-SUM_WT DIV2 neuron #9_all_4x1	N1	1	111	135.333	54	93									C2-SUM_WT DIV2 neuron #9_all_4x1	N1	1	111	135.333	54	200	2.15054								C4-SUM_WT DIV2 neuron #9_all_4x1	N1	1	111	135.333	54	25	0.268817
C1-SUM_WT DIV2 neuron #9_all_4x1	N1	1	112	136	53.333	100									C2-SUM_WT DIV2 neuron #9_all_4x1	N1	1	112	136	53.333	194	1.94								C4-SUM_WT DIV2 neuron #9_all_4x1	N1	1	112	136	53.333	27	0.27
C1-SUM_WT DIV2 neuron #9_all_4x1	N1	1	113	136.667	52.8	94									C2-SUM_WT DIV2 neuron #9_all_4x1	N1	1	113	136.667	52.8	190	2.02128								C4-SUM_WT DIV2 neuron #9_all_4x1	N1	1	113	136.667	52.8	29	0.308511
C1-SUM_WT DIV2 neuron #9_all_4x1	N1	1	114	137.333	52.4	95									C2-SUM_WT DIV2 neuron #9_all_4x1	N1	1	114	137.333	52.4	183	1.92632								C4-SUM_WT DIV2 neuron #9_all_4x1	N1	1	114	137.333	52.4	32	0.336842
C1-SUM_WT DIV2 neuron #9_all_4x1	N1	1	115	138	51.733	90									C2-SUM_WT DIV2 neuron #9_all_4x1	N1	1	115	138	51.733	192	2.13333								C4-SUM_WT DIV2 neuron #9_all_4x1	N1	1	115	138	51.733	29	0.322222
C1-SUM_WT DIV2 neuron #9_all_4x1	N1	1	116	138.667	51.2	95									C2-SUM_WT DIV2 neuron #9_all_4x1	N1	1	116	138.667	51.2	189	1.98947								C4-SUM_WT DIV2 neuron #9_all_4x1	N1	1	116	138.667	51.2	26	0.273684
C1-SUM_WT DIV2 neuron #9_all_4x1	N1	1	117	139.333	50.667	102									C2-SUM_WT DIV2 neuron #9_all_4x1	N1	1	117	139.333	50.667	189	1.85294								C4-SUM_WT DIV2 neuron #9_all_4x1	N1	1	117	139.333	50.667	24	0.235294
C1-SUM_WT DIV2 neuron #9_all_4x1	N1	1	118	140	50	108									C2-SUM_WT DIV2 neuron #9_all_4x1	N1	1	118	140	50	192	1.77778								C4-SUM_WT DIV2 neuron #9_all_4x1	N1	1	118	140	50	20	0.185185
C1-SUM_WT DIV2 neuron #9_all_4x1	N1	1	119	140.667	49.333	121									C2-SUM_WT DIV2 neuron #9_all_4x1	N1	1	119	140.667	49.333	189	1.56198								C4-SUM_WT DIV2 neuron #9_all_4x1	N1	1	119	140.667	49.333	27	0.22314
C1-SUM_WT DIV2 neuron #9_all_4x1	N1	1	120	141.333	48.667	88									C2-SUM_WT DIV2 neuron #9_all_4x1	N1	1	120	141.333	48.667	182	2.06818								C4-SUM_WT DIV2 neuron #9_all_4x1	N1	1	120	141.333	48.667	26	0.295455
C1-SUM_WT DIV2 neuron #9_all_4x1	N1	1	121	142	48	99									C2-SUM_WT DIV2 neuron #9_all_4x1	N1	1	121	142	48	182	1.83838								C4-SUM_WT DIV2 neuron #9_all_4x1	N1	1	121	142	48	27	0.272727
C1-SUM_WT DIV2 neuron #9_all_4x1	N1	1	122	142.667	47.333	87									C2-SUM_WT DIV2 neuron #9_all_4x1	N1	1	122	142.667	47.333	182	2.09195								C4-SUM_WT DIV2 neuron #9_all_4x1	N1	1	122	142.667	47.333	31	0.356322
C1-SUM_WT DIV2 neuron #9_all_4x1	N1	1	123	143.333	46.667	80									C2-SUM_WT DIV2 neuron #9_all_4x1	N1	1	123	143.333	46.667	182	2.275								C4-SUM_WT DIV2 neuron #9_all_4x1	N1	1	123	143.333	46.667	29	0.3625
C1-SUM_WT DIV2 neuron #9_all_4x1	N1	1	124	144	46	77									C2-SUM_WT DIV2 neuron #9_all_4x1	N1	1	124	144	46	180	2.33766								C4-SUM_WT DIV2 neuron #9_all_4x1	N1	1	124	144	46	36	0.467532
C1-SUM_WT DIV2 neuron #9_all_4x1	N1	1	125	144.667	45.467	88									C2-SUM_WT DIV2 neuron #9_all_4x1	N1	1	125	144.667	45.467	178	2.02273								C4-SUM_WT DIV2 neuron #9_all_4x1	N1	1	125	144.667	45.467	36	0.409091
C1-SUM_WT DIV2 neuron #9_all_4x1	N1	1	126	145.333	44.8	86									C2-SUM_WT DIV2 neuron #9_all_4x1	N1	1	126	145.333	44.8	183	2.12791								C4-SUM_WT DIV2 neuron #9_all_4x1	N1	1	126	145.333	44.8	39	0.453488
C1-SUM_WT DIV2 neuron #9_all_4x1	N1	1	127	146	44.133	84									C2-SUM_WT DIV2 neuron #9_all_4x1	N1	1	127	146	44.133	188	2.2381								C4-SUM_WT DIV2 neuron #9_all_4x1	N1	1	127	146	44.133	33	0.392857
C1-SUM_WT DIV2 neuron #9_all_4x1	N1	1	128	146.667	43.6	97									C2-SUM_WT DIV2 neuron #9_all_4x1	N1	1	128	146.667	43.6	189	1.94845								C4-SUM_WT DIV2 neuron #9_all_4x1	N1	1	128	146.667	43.6	33	0.340206
C1-SUM_WT DIV2 neuron #9_all_4x1	N1	1	129	147.333	43.2	80									C2-SUM_WT DIV2 neuron #9_all_4x1	N1	1	129	147.333	43.2	188	2.35								C4-SUM_WT DIV2 neuron #9_all_4x1	N1	1	129	147.333	43.2	26	0.325
C1-SUM_WT DIV2 neuron #9_all_4x1	N1	1	130	148	42.667	125									C2-SUM_WT DIV2 neuron #9_all_4x1	N1	1	130	148	42.667	204	1.632								C4-SUM_WT DIV2 neuron #9_all_4x1	N1	1	130	148	42.667	30	0.24
C1-SUM_WT DIV2 neuron #9_all_4x1	N1	1	131	148.667	42.4	105									C2-SUM_WT DIV2 neuron #9_all_4x1	N1	1	131	148.667	42.4	201	1.91429								C4-SUM_WT DIV2 neuron #9_all_4x1	N1	1	131	148.667	42.4	31	0.295238
C1-SUM_WT DIV2 neuron #9_all_4x1	N1	1	132	149.333	42.267	71									C2-SUM_WT DIV2 neuron #9_all_4x1	N1	1	132	149.333	42.267	189	2.66197								C4-SUM_WT DIV2 neuron #9_all_4x1	N1	1	132	149.333	42.267	32	0.450704
C1-SUM_WT DIV2 neuron #9_all_4x1	N1	1	133	150	42.133	77									C2-SUM_WT DIV2 neuron #9_all_4x1	N1	1	133	150	42.133	181	2.35065								C4-SUM_WT DIV2 neuron #9_all_4x1	N1	1	133	150	42.133	37	0.480519
C1-SUM_WT DIV2 neuron #9_all_4x1	N1	1	134	150.667	41.733	83									C2-SUM_WT DIV2 neuron #9_all_4x1	N1	1	134	150.667	41.733	181	2.18072								C4-SUM_WT DIV2 neuron #9_all_4x1	N1	1	134	150.667	41.733	34	0.409639
C1-SUM_WT DIV2 neuron #9_all_4x1	N1	1	135	151.333	41.467	104									C2-SUM_WT DIV2 neuron #9_all_4x1	N1	1	135	151.333	41.467	182	1.75								C4-SUM_WT DIV2 neuron #9_all_4x1	N1	1	135	151.333	41.467	29	0.278846
C1-SUM_WT DIV2 neuron #9_all_4x1	N1	1	136	152	41.333	104									C2-SUM_WT DIV2 neuron #9_all_4x1	N1	1	136	152	41.333	184	1.76923								C4-SUM_WT DIV2 neuron #9_all_4x1	N1	1	136	152	41.333	30	0.288462
C1-SUM_WT DIV2 neuron #9_all_4x1	N1	1	137	152.667	41.067	61									C2-SUM_WT DIV2 neuron #9_all_4x1	N1	1	137	152.667	41.067	177	2.90164								C4-SUM_WT DIV2 neuron #9_all_4x1	N1	1	137	152.667	41.067	25	0.409836
C1-SUM_WT DIV2 neuron #9_all_4x1	N1	1	138	153.333	40.8	58									C2-SUM_WT DIV2 neuron #9_all_4x1	N1	1	138	153.333	40.8	176	3.03448								C4-SUM_WT DIV2 neuron #9_all_4x1	N1	1	138	153.333	40.8	27	0.465517
C1-SUM_WT DIV2 neuron #9_all_4x1	N1	1	139	154	40.667	51									C2-SUM_WT DIV2 neuron #9_all_4x1	N1	1	139	154	40.667	174	3.41176								C4-SUM_WT DIV2 neuron #9_all_4x1	N1	1	139	154	40.667	27	0.529412
C1-SUM_WT DIV2 neuron #9_all_4x1	N1	1	140	154.667	40.667	87									C2-SUM_WT DIV2 neuron #9_all_4x1	N1	1	140	154.667	40.667	209	2.4023								C4-SUM_WT DIV2 neuron #9_all_4x1	N1	1	140	154.667	40.667	19	0.218391
C1-SUM_WT DIV2 neuron #9_all_4x1	N1	1	141	155.333	40.4	58									C2-SUM_WT DIV2 neuron #9_all_4x1	N1	1	141	155.333	40.4	205	3.53448								C4-SUM_WT DIV2 neuron #9_all_4x1	N1	1	141	155.333	40.4	27	0.465517
C1-SUM_WT DIV2 neuron #9_all_4x1	N1	1	142	156	39.867	61									C2-SUM_WT DIV2 neuron #9_all_4x1	N1	1	142	156	39.867	174	2.85246								C4-SUM_WT DIV2 neuron #9_all_4x1	N1	1	142	156	39.867	33	0.540984
C1-SUM_WT DIV2 neuron #9_all_4x1	N1	1	143	156.667	39.6	51									C2-SUM_WT DIV2 neuron #9_all_4x1	N1	1	143	156.667	39.6	177	3.47059								C4-SUM_WT DIV2 neuron #9_all_4x1	N1	1	143	156.667	39.6	36	0.705882
C1-SUM_WT DIV2 neuron #9_all_4x1	N1	1	144	157.333	39.467	77									C2-SUM_WT DIV2 neuron #9_all_4x1	N1	1	144	157.333	39.467	182	2.36364								C4-SUM_WT DIV2 neuron #9_all_4x1	N1	1	144	157.333	39.467	53	0.688312
C1-SUM_WT DIV2 neuron #9_all_4x1	N1	1	145	158	39.067	91									C2-SUM_WT DIV2 neuron #9_all_4x1	N1	1	145	158	39.067	181	1.98901								C4-SUM_WT DIV2 neuron #9_all_4x1	N1	1	145	158	39.067	63	0.692308
C1-SUM_WT DIV2 neuron #9_all_4x1	N1	1	146	158.667	38.667	68									C2-SUM_WT DIV2 neuron #9_all_4x1	N1	1	146	158.667	38.667	208	3.05882								C4-SUM_WT DIV2 neuron #9_all_4x1	N1	1	146	158.667	38.667	31	0.455882
C1-SUM_WT DIV2 neuron #9_all_4x1	N1	1	147	159.333	38.533	102									C2-SUM_WT DIV2 neuron #9_all_4x1	N1	1	147	159.333	38.533	192	1.88235								C4-SUM_WT DIV2 neuron #9_all_4x1	N1	1	147	159.333	38.533	22	0.215686
C1-SUM_WT DIV2 neuron #9_all_4x1	N1	1	148	160	38.4	42									C2-SUM_WT DIV2 neuron #9_all_4x1	N1	1	148	160	38.4	150	3.57143								C4-SUM_WT DIV2 neuron #9_all_4x1	N1	1	148	160	38.4	13	0.309524
C1-SUM_WT DIV2 neuron #9_all_4x1	N1	1	149	160.667	38.4	94									C2-SUM_WT DIV2 neuron #9_all_4x1	N1	1	149	160.667	38.4	180	1.91489								C4-SUM_WT DIV2 neuron #9_all_4x1	N1	1	149	160.667	38.4	17	0.180851
C1-SUM_WT DIV2 neuron #9_all_4x1	N1	1	150	161.333	38.8	81									C2-SUM_WT DIV2 neuron #9_all_4x1	N1	1	150	161.333	38.8	184	2.2716								C4-SUM_WT DIV2 neuron #9_all_4x1	N1	1	150	161.333	38.8	36	0.444444
C1-SUM_WT DIV2 neuron #9_all_4x1	N1	1	151	162	39.067	71									C2-SUM_WT DIV2 neuron #9_all_4x1	N1	1	151	162	39.067	196	2.76056								C4-SUM_WT DIV2 neuron #9_all_4x1	N1	1	151	162	39.067	41	0.577465
C1-SUM_WT DIV2 neuron #9_all_4x1	N1	1	152	162.667	39.067	61									C2-SUM_WT DIV2 neuron #9_all_4x1	N1	1	152	162.667	39.067	192	3.14754								C4-SUM_WT DIV2 neuron #9_all_4x1	N1	1	152	162.667	39.067	40	0.655738
C1-SUM_WT DIV2 neuron #9_all_4x1	N1	1	153	163.333	39.067	52									C2-SUM_WT DIV2 neuron #9_all_4x1	N1	1	153	163.333	39.067	188	3.61538								C4-SUM_WT DIV2 neuron #9_all_4x1	N1	1	153	163.333	39.067	43	0.826923
C1-SUM_WT DIV2 neuron #9_all_4x1	N1	1	154	164	39.067	74									C2-SUM_WT DIV2 neuron #9_all_4x1	N1	1	154	164	39.067	190	2.56757								C4-SUM_WT DIV2 neuron #9_all_4x1	N1	1	154	164	39.067	46	0.621622
C1-SUM_WT DIV2 neuron #9_all_4x1	N1	1	155	164.667	39.067	59									C2-SUM_WT DIV2 neuron #9_all_4x1	N1	1	155	164.667	39.067	191	3.23729								C4-SUM_WT DIV2 neuron #9_all_4x1	N1	1	155	164.667	39.067	40	0.677966
C1-SUM_WT DIV2 neuron #9_all_4x1	N1	1	156	165.333	39.067	45									C2-SUM_WT DIV2 neuron #9_all_4x1	N1	1	156	165.333	39.067	186	4.13333								C4-SUM_WT DIV2 neuron #9_all_4x1	N1	1	156	165.333	39.067	43	0.955556
C1-SUM_WT DIV2 neuron #9_all_4x1	N1	1	157	166	39.067	52									C2-SUM_WT DIV2 neuron #9_all_4x1	N1	1	157	166	39.067	183	3.51923								C4-SUM_WT DIV2 neuron #9_all_4x1	N1	1	157	166	39.067	39	0.75
C1-SUM_WT DIV2 neuron #9_all_4x1	N1	1	158	166.667	39.067	61									C2-SUM_WT DIV2 neuron #9_all_4x1	N1	1	158	166.667	39.067	187	3.06557								C4-SUM_WT DIV2 neuron #9_all_4x1	N1	1	158	166.667	39.067	42	0.688525
C1-SUM_WT DIV2 neuron #9_all_4x1	N1	1	159	167.333	39.067	58									C2-SUM_WT DIV2 neuron #9_all_4x1	N1	1	159	167.333	39.067	186	3.2069								C4-SUM_WT DIV2 neuron #9_all_4x1	N1	1	159	167.333	39.067	53	0.913793
C1-SUM_WT DIV2 neuron #9_all_4x1	N1	1	160	168	39.067	60									C2-SUM_WT DIV2 neuron #9_all_4x1	N1	1	160	168	39.067	196	3.26667								C4-SUM_WT DIV2 neuron #9_all_4x1	N1	1	160	168	39.067	51	0.85
C1-SUM_WT DIV2 neuron #9_all_4x1	N1	1	161	168.667	38.933	61									C2-SUM_WT DIV2 neuron #9_all_4x1	N1	1	161	168.667	38.933	189	3.09836								C4-SUM_WT DIV2 neuron #9_all_4x1	N1	1	161	168.667	38.933	50	0.819672
C1-SUM_WT DIV2 neuron #9_all_4x1	N1	1	162	169.333	38.8	57									C2-SUM_WT DIV2 neuron #9_all_4x1	N1	1	162	169.333	38.8	186	3.26316								C4-SUM_WT DIV2 neuron #9_all_4x1	N1	1	162	169.333	38.8	43	0.754386
C1-SUM_WT DIV2 neuron #9_all_4x1	N1	1	163	170	38.667	62									C2-SUM_WT DIV2 neuron #9_all_4x1	N1	1	163	170	38.667	179	2.8871								C4-SUM_WT DIV2 neuron #9_all_4x1	N1	1	163	170	38.667	40	0.645161
C1-SUM_WT DIV2 neuron #9_all_4x1	N1	1	164	170.667	38.667	56									C2-SUM_WT DIV2 neuron #9_all_4x1	N1	1	164	170.667	38.667	189	3.375								C4-SUM_WT DIV2 neuron #9_all_4x1	N1	1	164	170.667	38.667	49	0.875
C1-SUM_WT DIV2 neuron #9_all_4x1	N1	1	165	171.333	38.4	48									C2-SUM_WT DIV2 neuron #9_all_4x1	N1	1	165	171.333	38.4	175	3.64583								C4-SUM_WT DIV2 neuron #9_all_4x1	N1	1	165	171.333	38.4	46	0.958333
C1-SUM_WT DIV2 neuron #9_all_4x1	N1	1	166	172	38.267	49									C2-SUM_WT DIV2 neuron #9_all_4x1	N1	1	166	172	38.267	180	3.67347								C4-SUM_WT DIV2 neuron #9_all_4x1	N1	1	166	172	38.267	45	0.918367
C1-SUM_WT DIV2 neuron #9_all_4x1	N1	1	167	172.667	37.867	54									C2-SUM_WT DIV2 neuron #9_all_4x1	N1	1	167	172.667	37.867	176	3.25926								C4-SUM_WT DIV2 neuron #9_all_4x1	N1	1	167	172.667	37.867	36	0.666667
C1-SUM_WT DIV2 neuron #9_all_4x1	N1	1	168	173.333	37.333	53									C2-SUM_WT DIV2 neuron #9_all_4x1	N1	1	168	173.333	37.333	186	3.50943								C4-SUM_WT DIV2 neuron #9_all_4x1	N1	1	168	173.333	37.333	21	0.396226
C1-SUM_WT DIV2 neuron #9_all_4x1	N1	1	169	174	36.8	56									C2-SUM_WT DIV2 neuron #9_all_4x1	N1	1	169	174	36.8	199	3.55357								C4-SUM_WT DIV2 neuron #9_all_4x1	N1	1	169	174	36.8	23	0.410714
C1-SUM_WT DIV2 neuron #9_all_4x1	N1	1	170	174.667	36.133	64									C2-SUM_WT DIV2 neuron #9_all_4x1	N1	1	170	174.667	36.133	212	3.3125								C4-SUM_WT DIV2 neuron #9_all_4x1	N1	1	170	174.667	36.133	25	0.390625
C1-SUM_WT DIV2 neuron #9_all_4x1	N1	1	171	175.333	35.467	83									C2-SUM_WT DIV2 neuron #9_all_4x1	N1	1	171	175.333	35.467	212	2.55422								C4-SUM_WT DIV2 neuron #9_all_4x1	N1	1	171	175.333	35.467	25	0.301205
C1-SUM_WT DIV2 neuron #9_all_4x1	N1	1	172	176	34.8	66									C2-SUM_WT DIV2 neuron #9_all_4x1	N1	1	172	176	34.8	211	3.19697								C4-SUM_WT DIV2 neuron #9_all_4x1	N1	1	172	176	34.8	22	0.333333
C1-SUM_WT DIV2 neuron #9_all_4x1	N1	1	173	176.667	34.133	46									C2-SUM_WT DIV2 neuron #9_all_4x1	N1	1	173	176.667	34.133	202	4.3913								C4-SUM_WT DIV2 neuron #9_all_4x1	N1	1	173	176.667	34.133	23	0.5
C1-SUM_WT DIV2 neuron #9_all_4x1	N1	1	174	177.333	33.467	69									C2-SUM_WT DIV2 neuron #9_all_4x1	N1	1	174	177.333	33.467	192	2.78261								C4-SUM_WT DIV2 neuron #9_all_4x1	N1	1	174	177.333	33.467	26	0.376812
C1-SUM_WT DIV2 neuron #9_all_4x1	N1	1	175	178	32.8	73									C2-SUM_WT DIV2 neuron #9_all_4x1	N1	1	175	178	32.8	198	2.71233								C4-SUM_WT DIV2 neuron #9_all_4x1	N1	1	175	178	32.8	28	0.383562
C1-SUM_WT DIV2 neuron #9_all_4x1	N1	1	176	178.667	32.267	94									C2-SUM_WT DIV2 neuron #9_all_4x1	N1	1	176	178.667	32.267	195	2.07447								C4-SUM_WT DIV2 neuron #9_all_4x1	N1	1	176	178.667	32.267	21	0.223404
C1-SUM_WT DIV2 neuron #9_all_4x1	N1	1	177	179.333	31.6	80									C2-SUM_WT DIV2 neuron #9_all_4x1	N1	1	177	179.333	31.6	203	2.5375								C4-SUM_WT DIV2 neuron #9_all_4x1	N1	1	177	179.333	31.6	15	0.1875
C1-SUM_WT DIV2 neuron #9_all_4x1	N1	1	178	180	30.933	51									C2-SUM_WT DIV2 neuron #9_all_4x1	N1	1	178	180	30.933	201	3.94118								C4-SUM_WT DIV2 neuron #9_all_4x1	N1	1	178	180	30.933	17	0.333333
C1-SUM_WT DIV2 neuron #9_all_4x1	N1	1	179	180.667	30.4	94									C2-SUM_WT DIV2 neuron #9_all_4x1	N1	1	179	180.667	30.4	205	2.18085								C4-SUM_WT DIV2 neuron #9_all_4x1	N1	1	179	180.667	30.4	16	0.170213
C1-SUM_WT DIV2 neuron #9_all_4x1	N1	1	180	181.067	30.133	74									C2-SUM_WT DIV2 neuron #9_all_4x1	N1	1	180	181.067	30.133	201	2.71622								C4-SUM_WT DIV2 neuron #9_all_4x1	N1	1	180	181.067	30.133	20	0.27027
C1-SUM_WT DIV2 neuron #9_all_4x1	N2	1	1	160.4	35.867	43									C2-SUM_WT DIV2 neuron #9_all_4x1	N2	1	1	160.4	35.867	100	2.32558								C4-SUM_WT DIV2 neuron #9_all_4x1	N2	1	1	160.4	35.867	20	0.465116		5
C1-SUM_WT DIV2 neuron #9_all_4x1	N2	1	2	160.667	35.2	54									C2-SUM_WT DIV2 neuron #9_all_4x1	N2	1	2	160.667	35.2	101	1.87037								C4-SUM_WT DIV2 neuron #9_all_4x1	N2	1	2	160.667	35.2	20	0.37037		5.05
C1-SUM_WT DIV2 neuron #9_all_4x1	N2	1	3	161.067	34.533	45									C2-SUM_WT DIV2 neuron #9_all_4x1	N2	1	3	161.067	34.533	116	2.57778								C4-SUM_WT DIV2 neuron #9_all_4x1	N2	1	3	161.067	34.533	17	0.377778		6.82353
C1-SUM_WT DIV2 neuron #9_all_4x1	N2	1	4	161.6	33.867	44									C2-SUM_WT DIV2 neuron #9_all_4x1	N2	1	4	161.6	33.867	118	2.68182	2.36389							C4-SUM_WT DIV2 neuron #9_all_4x1	N2	1	4	161.6	33.867	16	0.363636	0.394225	7.375	6.06213
C1-SUM_WT DIV2 neuron #9_all_4x1	N2	1	5	162.267	33.2	27									C2-SUM_WT DIV2 neuron #9_all_4x1	N2	1	5	162.267	33.2	118	4.37037								C4-SUM_WT DIV2 neuron #9_all_4x1	N2	1	5	162.267	33.2	16	0.592593		7.375
C1-SUM_WT DIV2 neuron #9_all_4x1	N2	1	6	162.933	32.533	33									C2-SUM_WT DIV2 neuron #9_all_4x1	N2	1	6	162.933	32.533	119	3.60606								C4-SUM_WT DIV2 neuron #9_all_4x1	N2	1	6	162.933	32.533	11	0.333333		10.8182
C1-SUM_WT DIV2 neuron #9_all_4x1	N2	1	7	163.6	31.867	38									C2-SUM_WT DIV2 neuron #9_all_4x1	N2	1	7	163.6	31.867	138	3.63158								C4-SUM_WT DIV2 neuron #9_all_4x1	N2	1	7	163.6	31.867	18	0.473684		7.66667
C1-SUM_WT DIV2 neuron #9_all_4x1	N2	1	8	164.267	31.333	51									C2-SUM_WT DIV2 neuron #9_all_4x1	N2	1	8	164.267	31.333	139	2.72549	3.58338							C4-SUM_WT DIV2 neuron #9_all_4x1	N2	1	8	164.267	31.333	22	0.431373	0.457746	6.31818	8.04451
C1-SUM_WT DIV2 neuron #9_all_4x1	N2	1	9	164.933	30.933	47									C2-SUM_WT DIV2 neuron #9_all_4x1	N2	1	9	164.933	30.933	138	2.93617								C4-SUM_WT DIV2 neuron #9_all_4x1	N2	1	9	164.933	30.933	22	0.468085
C1-SUM_WT DIV2 neuron #9_all_4x1	N2	1	10	165.6	30.533	45									C2-SUM_WT DIV2 neuron #9_all_4x1	N2	1	10	165.6	30.533	146	3.24444								C4-SUM_WT DIV2 neuron #9_all_4x1	N2	1	10	165.6	30.533	27	0.6
C1-SUM_WT DIV2 neuron #9_all_4x1	N2	1	11	166.267	30.133	49									C2-SUM_WT DIV2 neuron #9_all_4x1	N2	1	11	166.267	30.133	147	3								C4-SUM_WT DIV2 neuron #9_all_4x1	N2	1	11	166.267	30.133	26	0.530612
C1-SUM_WT DIV2 neuron #9_all_4x1	N2	1	12	166.933	29.733	47									C2-SUM_WT DIV2 neuron #9_all_4x1	N2	1	12	166.933	29.733	146	3.10638								C4-SUM_WT DIV2 neuron #9_all_4x1	N2	1	12	166.933	29.733	25	0.531915
C1-SUM_WT DIV2 neuron #9_all_4x1	N2	1	13	167.6	29.333	36									C2-SUM_WT DIV2 neuron #9_all_4x1	N2	1	13	167.6	29.333	150	4.16667								C4-SUM_WT DIV2 neuron #9_all_4x1	N2	1	13	167.6	29.333	21	0.583333
C1-SUM_WT DIV2 neuron #9_all_4x1	N2	1	14	168.267	29.2	42									C2-SUM_WT DIV2 neuron #9_all_4x1	N2	1	14	168.267	29.2	140	3.33333								C4-SUM_WT DIV2 neuron #9_all_4x1	N2	1	14	168.267	29.2	18	0.428571
C1-SUM_WT DIV2 neuron #9_all_4x1	N2	1	15	168.933	29.067	32									C2-SUM_WT DIV2 neuron #9_all_4x1	N2	1	15	168.933	29.067	132	4.125								C4-SUM_WT DIV2 neuron #9_all_4x1	N2	1	15	168.933	29.067	14	0.4375
C1-SUM_WT DIV2 neuron #9_all_4x1	N2	1	16	169.6	28.933	41									C2-SUM_WT DIV2 neuron #9_all_4x1	N2	1	16	169.6	28.933	119	2.90244								C4-SUM_WT DIV2 neuron #9_all_4x1	N2	1	16	169.6	28.933	16	0.390244
C1-SUM_WT DIV2 neuron #9_all_4x1	N2	1	17	170.267	28.667	42									C2-SUM_WT DIV2 neuron #9_all_4x1	N2	1	17	170.267	28.667	143	3.40476								C4-SUM_WT DIV2 neuron #9_all_4x1	N2	1	17	170.267	28.667	20	0.47619
C1-SUM_WT DIV2 neuron #9_all_4x1	N2	1	18	170.933	28.4	27									C2-SUM_WT DIV2 neuron #9_all_4x1	N2	1	18	170.933	28.4	153	5.66667								C4-SUM_WT DIV2 neuron #9_all_4x1	N2	1	18	170.933	28.4	26	0.962963
C1-SUM_WT DIV2 neuron #9_all_4x1	N2	1	19	171.6	28.267	30									C2-SUM_WT DIV2 neuron #9_all_4x1	N2	1	19	171.6	28.267	148	4.93333								C4-SUM_WT DIV2 neuron #9_all_4x1	N2	1	19	171.6	28.267	27	0.9
C1-SUM_WT DIV2 neuron #9_all_4x1	N2	1	20	172.267	28	42									C2-SUM_WT DIV2 neuron #9_all_4x1	N2	1	20	172.267	28	158	3.7619								C4-SUM_WT DIV2 neuron #9_all_4x1	N2	1	20	172.267	28	27	0.642857
C1-SUM_WT DIV2 neuron #9_all_4x1	N2	1	21	172.933	27.867	39									C2-SUM_WT DIV2 neuron #9_all_4x1	N2	1	21	172.933	27.867	165	4.23077								C4-SUM_WT DIV2 neuron #9_all_4x1	N2	1	21	172.933	27.867	23	0.589744
C1-SUM_WT DIV2 neuron #9_all_4x1	N2	1	22	173.6	27.6	39									C2-SUM_WT DIV2 neuron #9_all_4x1	N2	1	22	173.6	27.6	163	4.17949								C4-SUM_WT DIV2 neuron #9_all_4x1	N2	1	22	173.6	27.6	24	0.615385
C1-SUM_WT DIV2 neuron #9_all_4x1	N2	1	23	174.267	27.333	34									C2-SUM_WT DIV2 neuron #9_all_4x1	N2	1	23	174.267	27.333	157	4.61765								C4-SUM_WT DIV2 neuron #9_all_4x1	N2	1	23	174.267	27.333	23	0.676471
C1-SUM_WT DIV2 neuron #9_all_4x1	N2	1	24	174.933	27.067	32									C2-SUM_WT DIV2 neuron #9_all_4x1	N2	1	24	174.933	27.067	157	4.90625								C4-SUM_WT DIV2 neuron #9_all_4x1	N2	1	24	174.933	27.067	19	0.59375
C1-SUM_WT DIV2 neuron #9_all_4x1	N2	1	25	175.6	26.8	41									C2-SUM_WT DIV2 neuron #9_all_4x1	N2	1	25	175.6	26.8	166	4.04878								C4-SUM_WT DIV2 neuron #9_all_4x1	N2	1	25	175.6	26.8	20	0.487805
C1-SUM_WT DIV2 neuron #9_all_4x1	N2	1	26	176.267	26.533	45									C2-SUM_WT DIV2 neuron #9_all_4x1	N2	1	26	176.267	26.533	164	3.64444								C4-SUM_WT DIV2 neuron #9_all_4x1	N2	1	26	176.267	26.533	24	0.533333
C1-SUM_WT DIV2 neuron #9_all_4x1	N2	1	27	176.933	26.4	51									C2-SUM_WT DIV2 neuron #9_all_4x1	N2	1	27	176.933	26.4	176	3.45098								C4-SUM_WT DIV2 neuron #9_all_4x1	N2	1	27	176.933	26.4	25	0.490196
C1-SUM_WT DIV2 neuron #9_all_4x1	N2	1	28	177.6	26.4	51									C2-SUM_WT DIV2 neuron #9_all_4x1	N2	1	28	177.6	26.4	185	3.62745								C4-SUM_WT DIV2 neuron #9_all_4x1	N2	1	28	177.6	26.4	21	0.411765
C1-SUM_WT DIV2 neuron #9_all_4x1	N2	1	29	178.267	26.4	37									C2-SUM_WT DIV2 neuron #9_all_4x1	N2	1	29	178.267	26.4	187	5.05405								C4-SUM_WT DIV2 neuron #9_all_4x1	N2	1	29	178.267	26.4	22	0.594595
C1-SUM_WT DIV2 neuron #9_all_4x1	N2	1	30	178.933	26.533	74									C2-SUM_WT DIV2 neuron #9_all_4x1	N2	1	30	178.933	26.533	184	2.48649								C4-SUM_WT DIV2 neuron #9_all_4x1	N2	1	30	178.933	26.533	18	0.243243
C1-SUM_WT DIV2 neuron #9_all_4x1	N2	1	31	179.6	26.533	52									C2-SUM_WT DIV2 neuron #9_all_4x1	N2	1	31	179.6	26.533	185	3.55769								C4-SUM_WT DIV2 neuron #9_all_4x1	N2	1	31	179.6	26.533	21	0.403846
C1-SUM_WT DIV2 neuron #9_all_4x1	N2	1	32	180.267	26.533	46									C2-SUM_WT DIV2 neuron #9_all_4x1	N2	1	32	180.267	26.533	188	4.08696								C4-SUM_WT DIV2 neuron #9_all_4x1	N2	1	32	180.267	26.533	27	0.586957
C1-SUM_WT DIV2 neuron #9_all_4x1	N2	1	33	180.8	26.667	50									C2-SUM_WT DIV2 neuron #9_all_4x1	N2	1	33	180.8	26.667	185	3.7								C4-SUM_WT DIV2 neuron #9_all_4x1	N2	1	33	180.8	26.667	23	0.46
C1-SUM_WT DIV2 neuron #9_all_4x1	N2	1	34	181.067	26.8	59									C2-SUM_WT DIV2 neuron #9_all_4x1	N2	1	34	181.067	26.8	178	3.01695								C4-SUM_WT DIV2 neuron #9_all_4x1	N2	1	34	181.067	26.8	19	0.322034
C1-SUM_WT DIV2 neuron #9_all_4x1	N3	1	1	186.667	5.067	22									C2-SUM_WT DIV2 neuron #9_all_4x1	N3	1	1	186.667	5.067	10	0.454545								C4-SUM_WT DIV2 neuron #9_all_4x1	N3	1	1	186.667	5.067	6	0.272727
C1-SUM_WT DIV2 neuron #9_all_4x1	N3	1	2	186.667	5.733	28									C2-SUM_WT DIV2 neuron #9_all_4x1	N3	1	2	186.667	5.733	15	0.535714								C4-SUM_WT DIV2 neuron #9_all_4x1	N3	1	2	186.667	5.733	13	0.464286
C1-SUM_WT DIV2 neuron #9_all_4x1	N3	1	3	186.667	6.4	24									C2-SUM_WT DIV2 neuron #9_all_4x1	N3	1	3	186.667	6.4	20	0.833333								C4-SUM_WT DIV2 neuron #9_all_4x1	N3	1	3	186.667	6.4	16	0.666667
C1-SUM_WT DIV2 neuron #9_all_4x1	N3	1	4	186.533	7.067	33									C2-SUM_WT DIV2 neuron #9_all_4x1	N3	1	4	186.533	7.067	24	0.727273								C4-SUM_WT DIV2 neuron #9_all_4x1	N3	1	4	186.533	7.067	19	0.575758
C1-SUM_WT DIV2 neuron #9_all_4x1	N3	1	5	186.267	7.733	28									C2-SUM_WT DIV2 neuron #9_all_4x1	N3	1	5	186.267	7.733	18	0.642857								C4-SUM_WT DIV2 neuron #9_all_4x1	N3	1	5	186.267	7.733	27	0.964286
C1-SUM_WT DIV2 neuron #9_all_4x1	N3	1	6	186.267	8.4	42									C2-SUM_WT DIV2 neuron #9_all_4x1	N3	1	6	186.267	8.4	30	0.714286								C4-SUM_WT DIV2 neuron #9_all_4x1	N3	1	6	186.267	8.4	42	1
C1-SUM_WT DIV2 neuron #9_all_4x1	N3	1	7	186.133	9.067	32									C2-SUM_WT DIV2 neuron #9_all_4x1	N3	1	7	186.133	9.067	30	0.9375								C4-SUM_WT DIV2 neuron #9_all_4x1	N3	1	7	186.133	9.067	47	1.46875
C1-SUM_WT DIV2 neuron #9_all_4x1	N3	1	8	186	9.733	39									C2-SUM_WT DIV2 neuron #9_all_4x1	N3	1	8	186	9.733	34	0.871795								C4-SUM_WT DIV2 neuron #9_all_4x1	N3	1	8	186	9.733	39	1
C1-SUM_WT DIV2 neuron #9_all_4x1	N3	1	9	186	10.4	43									C2-SUM_WT DIV2 neuron #9_all_4x1	N3	1	9	186	10.4	54	1.25581								C4-SUM_WT DIV2 neuron #9_all_4x1	N3	1	9	186	10.4	42	0.976744
C1-SUM_WT DIV2 neuron #9_all_4x1	N3	1	10	186	11.067	40									C2-SUM_WT DIV2 neuron #9_all_4x1	N3	1	10	186	11.067	67	1.675								C4-SUM_WT DIV2 neuron #9_all_4x1	N3	1	10	186	11.067	46	1.15
C1-SUM_WT DIV2 neuron #9_all_4x1	N3	1	11	185.867	11.733	39									C2-SUM_WT DIV2 neuron #9_all_4x1	N3	1	11	185.867	11.733	68	1.74359								C4-SUM_WT DIV2 neuron #9_all_4x1	N3	1	11	185.867	11.733	45	1.15385
C1-SUM_WT DIV2 neuron #9_all_4x1	N3	1	12	185.867	12.4	37									C2-SUM_WT DIV2 neuron #9_all_4x1	N3	1	12	185.867	12.4	104	2.81081								C4-SUM_WT DIV2 neuron #9_all_4x1	N3	1	12	185.867	12.4	48	1.2973
C1-SUM_WT DIV2 neuron #9_all_4x1	N3	1	13	185.733	13.067	38									C2-SUM_WT DIV2 neuron #9_all_4x1	N3	1	13	185.733	13.067	86	2.26316								C4-SUM_WT DIV2 neuron #9_all_4x1	N3	1	13	185.733	13.067	42	1.10526
C1-SUM_WT DIV2 neuron #9_all_4x1	N3	1	14	185.6	13.733	37									C2-SUM_WT DIV2 neuron #9_all_4x1	N3	1	14	185.6	13.733	81	2.18919								C4-SUM_WT DIV2 neuron #9_all_4x1	N3	1	14	185.6	13.733	33	0.891892
C1-SUM_WT DIV2 neuron #9_all_4x1	N3	1	15	185.6	14.4	33									C2-SUM_WT DIV2 neuron #9_all_4x1	N3	1	15	185.6	14.4	84	2.54545								C4-SUM_WT DIV2 neuron #9_all_4x1	N3	1	15	185.6	14.4	30	0.909091
C1-SUM_WT DIV2 neuron #9_all_4x1	N3	1	16	185.6	15.067	32									C2-SUM_WT DIV2 neuron #9_all_4x1	N3	1	16	185.6	15.067	78	2.4375								C4-SUM_WT DIV2 neuron #9_all_4x1	N3	1	16	185.6	15.067	35	1.09375
C1-SUM_WT DIV2 neuron #9_all_4x1	N3	1	17	185.6	15.733	31									C2-SUM_WT DIV2 neuron #9_all_4x1	N3	1	17	185.6	15.733	72	2.32258								C4-SUM_WT DIV2 neuron #9_all_4x1	N3	1	17	185.6	15.733	33	1.06452
C1-SUM_WT DIV2 neuron #9_all_4x1	N3	1	18	185.6	16.4	40									C2-SUM_WT DIV2 neuron #9_all_4x1	N3	1	18	185.6	16.4	54	1.35								C4-SUM_WT DIV2 neuron #9_all_4x1	N3	1	18	185.6	16.4	31	0.775
C1-SUM_WT DIV2 neuron #9_all_4x1	N3	1	19	185.867	17.067	36									C2-SUM_WT DIV2 neuron #9_all_4x1	N3	1	19	185.867	17.067	73	2.02778								C4-SUM_WT DIV2 neuron #9_all_4x1	N3	1	19	185.867	17.067	24	0.666667
C1-SUM_WT DIV2 neuron #9_all_4x1	N3	1	20	186	17.733	29									C2-SUM_WT DIV2 neuron #9_all_4x1	N3	1	20	186	17.733	63	2.17241								C4-SUM_WT DIV2 neuron #9_all_4x1	N3	1	20	186	17.733	25	0.862069
C1-SUM_WT DIV2 neuron #9_all_4x1	N3	1	21	186.267	18.4	30									C2-SUM_WT DIV2 neuron #9_all_4x1	N3	1	21	186.267	18.4	74	2.46667								C4-SUM_WT DIV2 neuron #9_all_4x1	N3	1	21	186.267	18.4	25	0.833333
C1-SUM_WT DIV2 neuron #9_all_4x1	N3	1	22	186.4	18.8	26									C2-SUM_WT DIV2 neuron #9_all_4x1	N3	1	22	186.4	18.8	75	2.88462								C4-SUM_WT DIV2 neuron #9_all_4x1	N3	1	22	186.4	18.8	22	0.846154
C1-SUM_WT DIV2 neuron #9_all_4x1	N4	1	1	191.6	9.333	31									C2-SUM_WT DIV2 neuron #9_all_4x1	N4	1	1	191.6	9.333	19	0.612903								C4-SUM_WT DIV2 neuron #9_all_4x1	N4	1	1	191.6	9.333	21	0.677419
C1-SUM_WT DIV2 neuron #9_all_4x1	N4	1	2	191.867	10	41									C2-SUM_WT DIV2 neuron #9_all_4x1	N4	1	2	191.867	10	18	0.439024								C4-SUM_WT DIV2 neuron #9_all_4x1	N4	1	2	191.867	10	42	1.02439
C1-SUM_WT DIV2 neuron #9_all_4x1	N4	1	3	192.133	10.667	30									C2-SUM_WT DIV2 neuron #9_all_4x1	N4	1	3	192.133	10.667	14	0.466667								C4-SUM_WT DIV2 neuron #9_all_4x1	N4	1	3	192.133	10.667	33	1.1
C1-SUM_WT DIV2 neuron #9_all_4x1	N4	1	4	192.533	11.333	33									C2-SUM_WT DIV2 neuron #9_all_4x1	N4	1	4	192.533	11.333	19	0.575758								C4-SUM_WT DIV2 neuron #9_all_4x1	N4	1	4	192.533	11.333	36	1.09091
C1-SUM_WT DIV2 neuron #9_all_4x1	N4	1	5	192.8	12	41									C2-SUM_WT DIV2 neuron #9_all_4x1	N4	1	5	192.8	12	23	0.560976								C4-SUM_WT DIV2 neuron #9_all_4x1	N4	1	5	192.8	12	37	0.902439
C1-SUM_WT DIV2 neuron #9_all_4x1	N4	1	6	193.067	12.667	33									C2-SUM_WT DIV2 neuron #9_all_4x1	N4	1	6	193.067	12.667	31	0.939394								C4-SUM_WT DIV2 neuron #9_all_4x1	N4	1	6	193.067	12.667	31	0.939394
C1-SUM_WT DIV2 neuron #9_all_4x1	N4	1	7	193.2	13.333	28									C2-SUM_WT DIV2 neuron #9_all_4x1	N4	1	7	193.2	13.333	37	1.32143								C4-SUM_WT DIV2 neuron #9_all_4x1	N4	1	7	193.2	13.333	33	1.17857
C1-SUM_WT DIV2 neuron #9_all_4x1	N4	1	8	193.2	14	33									C2-SUM_WT DIV2 neuron #9_all_4x1	N4	1	8	193.2	14	41	1.24242								C4-SUM_WT DIV2 neuron #9_all_4x1	N4	1	8	193.2	14	36	1.09091
C1-SUM_WT DIV2 neuron #9_all_4x1	N4	1	9	193.2	14.667	33									C2-SUM_WT DIV2 neuron #9_all_4x1	N4	1	9	193.2	14.667	44	1.33333								C4-SUM_WT DIV2 neuron #9_all_4x1	N4	1	9	193.2	14.667	32	0.969697
C1-SUM_WT DIV2 neuron #9_all_4x1	N4	1	10	193.2	15.333	36									C2-SUM_WT DIV2 neuron #9_all_4x1	N4	1	10	193.2	15.333	49	1.36111								C4-SUM_WT DIV2 neuron #9_all_4x1	N4	1	10	193.2	15.333	36	1
C1-SUM_WT DIV2 neuron #9_all_4x1	N4	1	11	193.067	16	28									C2-SUM_WT DIV2 neuron #9_all_4x1	N4	1	11	193.067	16	58	2.07143								C4-SUM_WT DIV2 neuron #9_all_4x1	N4	1	11	193.067	16	44	1.57143
C1-SUM_WT DIV2 neuron #9_all_4x1	N4	1	12	192.933	16.667	32									C2-SUM_WT DIV2 neuron #9_all_4x1	N4	1	12	192.933	16.667	78	2.4375								C4-SUM_WT DIV2 neuron #9_all_4x1	N4	1	12	192.933	16.667	41	1.28125
C1-SUM_WT DIV2 neuron #9_all_4x1	N4	1	13	192.667	17.333	31									C2-SUM_WT DIV2 neuron #9_all_4x1	N4	1	13	192.667	17.333	73	2.35484								C4-SUM_WT DIV2 neuron #9_all_4x1	N4	1	13	192.667	17.333	43	1.3871
C1-SUM_WT DIV2 neuron #9_all_4x1	N4	1	14	192.4	18	34									C2-SUM_WT DIV2 neuron #9_all_4x1	N4	1	14	192.4	18	77	2.26471								C4-SUM_WT DIV2 neuron #9_all_4x1	N4	1	14	192.4	18	50	1.47059
C1-SUM_WT DIV2 neuron #9_all_4x1	N4	1	15	192	18.667	37									C2-SUM_WT DIV2 neuron #9_all_4x1	N4	1	15	192	18.667	81	2.18919								C4-SUM_WT DIV2 neuron #9_all_4x1	N4	1	15	192	18.667	42	1.13514
C1-SUM_WT DIV2 neuron #9_all_4x1	N4	1	16	191.6	19.333	29									C2-SUM_WT DIV2 neuron #9_all_4x1	N4	1	16	191.6	19.333	92	3.17241								C4-SUM_WT DIV2 neuron #9_all_4x1	N4	1	16	191.6	19.333	43	1.48276
C1-SUM_WT DIV2 neuron #9_all_4x1	N4	1	17	191.333	20	40									C2-SUM_WT DIV2 neuron #9_all_4x1	N4	1	17	191.333	20	110	2.75								C4-SUM_WT DIV2 neuron #9_all_4x1	N4	1	17	191.333	20	31	0.775
C1-SUM_WT DIV2 neuron #9_all_4x1	N4	1	18	191.2	20.667	41									C2-SUM_WT DIV2 neuron #9_all_4x1	N4	1	18	191.2	20.667	113	2.7561								C4-SUM_WT DIV2 neuron #9_all_4x1	N4	1	18	191.2	20.667	24	0.585366
C1-SUM_WT DIV2 neuron #9_all_4x1	N4	1	19	191.067	21.2	41									C2-SUM_WT DIV2 neuron #9_all_4x1	N4	1	19	191.067	21.2	109	2.65854								C4-SUM_WT DIV2 neuron #9_all_4x1	N4	1	19	191.067	21.2	20	0.487805
C1-SUM_WT DIV2 neuron #9_all_4x1	N4	1	20	190.933	21.6	44									C2-SUM_WT DIV2 neuron #9_all_4x1	N4	1	20	190.933	21.6	103	2.34091								C4-SUM_WT DIV2 neuron #9_all_4x1	N4	1	20	190.933	21.6	23	0.522727
C1-SUM_WT DIV2 neuron #9_all_4x1	N5	1	1	199.067	40.133	18									C2-SUM_WT DIV2 neuron #9_all_4x1	N5	1	1	199.067	40.133	3	0.166667								C4-SUM_WT DIV2 neuron #9_all_4x1	N5	1	1	199.067	40.133	4	0.222222
C1-SUM_WT DIV2 neuron #9_all_4x1	N5	1	2	198.667	39.467	22									C2-SUM_WT DIV2 neuron #9_all_4x1	N5	1	2	198.667	39.467	4	0.181818								C4-SUM_WT DIV2 neuron #9_all_4x1	N5	1	2	198.667	39.467	8	0.363636
C1-SUM_WT DIV2 neuron #9_all_4x1	N5	1	3	198.533	38.8	22									C2-SUM_WT DIV2 neuron #9_all_4x1	N5	1	3	198.533	38.8	5	0.227273								C4-SUM_WT DIV2 neuron #9_all_4x1	N5	1	3	198.533	38.8	11	0.5
C1-SUM_WT DIV2 neuron #9_all_4x1	N5	1	4	198.533	38.133	22									C2-SUM_WT DIV2 neuron #9_all_4x1	N5	1	4	198.533	38.133	13	0.590909								C4-SUM_WT DIV2 neuron #9_all_4x1	N5	1	4	198.533	38.133	14	0.636364
C1-SUM_WT DIV2 neuron #9_all_4x1	N5	1	5	198.267	37.467	23									C2-SUM_WT DIV2 neuron #9_all_4x1	N5	1	5	198.267	37.467	12	0.521739								C4-SUM_WT DIV2 neuron #9_all_4x1	N5	1	5	198.267	37.467	20	0.869565
C1-SUM_WT DIV2 neuron #9_all_4x1	N5	1	6	197.867	36.8	24									C2-SUM_WT DIV2 neuron #9_all_4x1	N5	1	6	197.867	36.8	10	0.416667								C4-SUM_WT DIV2 neuron #9_all_4x1	N5	1	6	197.867	36.8	19	0.791667
C1-SUM_WT DIV2 neuron #9_all_4x1	N5	1	7	197.733	36.133	30									C2-SUM_WT DIV2 neuron #9_all_4x1	N5	1	7	197.733	36.133	13	0.433333								C4-SUM_WT DIV2 neuron #9_all_4x1	N5	1	7	197.733	36.133	24	0.8
C1-SUM_WT DIV2 neuron #9_all_4x1	N5	1	8	197.467	35.467	29									C2-SUM_WT DIV2 neuron #9_all_4x1	N5	1	8	197.467	35.467	26	0.896552								C4-SUM_WT DIV2 neuron #9_all_4x1	N5	1	8	197.467	35.467	27	0.931034
C1-SUM_WT DIV2 neuron #9_all_4x1	N5	1	9	197.067	34.8	25									C2-SUM_WT DIV2 neuron #9_all_4x1	N5	1	9	197.067	34.8	39	1.56								C4-SUM_WT DIV2 neuron #9_all_4x1	N5	1	9	197.067	34.8	23	0.92
C1-SUM_WT DIV2 neuron #9_all_4x1	N5	1	10	196.667	34.133	25									C2-SUM_WT DIV2 neuron #9_all_4x1	N5	1	10	196.667	34.133	37	1.48								C4-SUM_WT DIV2 neuron #9_all_4x1	N5	1	10	196.667	34.133	26	1.04
C1-SUM_WT DIV2 neuron #9_all_4x1	N5	1	11	196.267	33.467	25									C2-SUM_WT DIV2 neuron #9_all_4x1	N5	1	11	196.267	33.467	41	1.64								C4-SUM_WT DIV2 neuron #9_all_4x1	N5	1	11	196.267	33.467	23	0.92
C1-SUM_WT DIV2 neuron #9_all_4x1	N5	1	12	195.733	32.8	31									C2-SUM_WT DIV2 neuron #9_all_4x1	N5	1	12	195.733	32.8	42	1.35484								C4-SUM_WT DIV2 neuron #9_all_4x1	N5	1	12	195.733	32.8	18	0.580645
C1-SUM_WT DIV2 neuron #9_all_4x1	N5	1	13	195.2	32.267	40									C2-SUM_WT DIV2 neuron #9_all_4x1	N5	1	13	195.2	32.267	31	0.775								C4-SUM_WT DIV2 neuron #9_all_4x1	N5	1	13	195.2	32.267	11	0.275
C1-SUM_WT DIV2 neuron #9_all_4x1	N5	1	14	194.933	32	36									C2-SUM_WT DIV2 neuron #9_all_4x1	N5	1	14	194.933	32	32	0.888889								C4-SUM_WT DIV2 neuron #9_all_4x1	N5	1	14	194.933	32	12	0.333333
WT DIV2 neuron #11_all_2x2
GFP (488)															Acetylated tubulin (640)															Tyrosinated tubulin (561)
Image	Cluster	Type	Count	Sum Length (um)	Mean length (um)	SD length (um)	Min length (um)	Max length (um)	Mean value (a.u.)	SD value (a.u.)	Min value (a.u.)	Max value (a.u.)			Image	Cluster	Type	Count	Sum Length (um)	Mean length (um)	SD length (um)	Min length (um)	Max length (um)	Mean value (a.u.)	SD value (a.u.)	Min value (a.u.)	Max value (a.u.)			Image	Cluster	Type	Count	Sum Length (um)	Mean length (um)	SD length (um)	Min length (um)	Max length (um)	Mean value (a.u.)	SD value (a.u.)	Min value (a.u.)	Max value (a.u.)
C1-SUM_WT DIV2 neuron #11_all_2x2	All	All	4	194.308	48.577	69.197	8.155	152.134	23.091	11.305	6	98			C2-SUM_WT DIV2 neuron #11_all_2x2	All	All	4	194.308	48.577	69.197	8.155	152.134	106.229	60.259	6	255			C4-SUM_WT DIV2 neuron #11_all_2x2	All	All	4	194.308	48.577	69.197	8.155	152.134	28.472	30.212	5	124
Image	Tracing	Cluster	Type	Label	Length (um)	Mean value (a.u.)	SD value (a.u.)	Min value (a.u.)	Max value (a.u.)						Image	Tracing	Cluster	Type	Label	Length (um)	Mean value (a.u.)	SD value (a.u.)	Min value (a.u.)	Max value (a.u.)						Image	Tracing	Cluster	Type	Label	Length (um)	Mean value (a.u.)	SD value (a.u.)	Min value (a.u.)	Max value (a.u.)
C1-SUM_WT DIV2 neuron #11_all_2x2	N1	Default	Default	Default	152.134	21.528	10.826	6	98						C2-SUM_WT DIV2 neuron #11_all_2x2	N1	Default	Default	Default	152.134	120.503	57.089	13	255						C4-SUM_WT DIV2 neuron #11_all_2x2	N1	Default	Default	Default	152.134	22.089	24.753	5	123
C1-SUM_WT DIV2 neuron #11_all_2x2	N2	Default	Default	Default	14.387	35.151	13.488	13	77						C2-SUM_WT DIV2 neuron #11_all_2x2	N2	Default	Default	Default	14.387	110.462	23.95	66	164						C4-SUM_WT DIV2 neuron #11_all_2x2	N2	Default	Default	Default	14.387	89.745	24.808	31	124
C1-SUM_WT DIV2 neuron #11_all_2x2	N3	Default	Default	Default	8.155	21.656	7.222	12	39						C2-SUM_WT DIV2 neuron #11_all_2x2	N3	Default	Default	Default	8.155	18.426	8.557	6	36						C4-SUM_WT DIV2 neuron #11_all_2x2	N3	Default	Default	Default	8.155	16.344	2.732	9	22
C1-SUM_WT DIV2 neuron #11_all_2x2	N4	Default	Default	Default	19.632	26.008	7.531	12	65						C2-SUM_WT DIV2 neuron #11_all_2x2	N4	Default	Default	Default	19.632	34.076	15.767	7	67						C4-SUM_WT DIV2 neuron #11_all_2x2	N4	Default	Default	Default	19.632	33.55	20.974	11	83
Image	Tracing	Segment	Vertex	X (um)	Y (um)	Value (a.u.)									Image	Tracing	Segment	Vertex	X (um)	Y (um)	Value (a.u.)	Normalized to GFP								Image	Tracing	Segment	Vertex	X (um)	Y (um)	Value (a.u.)	Normalized to GFP		Acetylated:Tyrosinated ratio
C1-SUM_WT DIV2 neuron #11_all_2x2	N1	1	1	85.333	86.667	30									C2-SUM_WT DIV2 neuron #11_all_2x2	N1	1	1	85.333	86.667	14	0.466667								C4-SUM_WT DIV2 neuron #11_all_2x2	N1	1	1	85.333	86.667	8	0.266667		1.75
C1-SUM_WT DIV2 neuron #11_all_2x2	N1	1	2	84.667	86.933	31									C2-SUM_WT DIV2 neuron #11_all_2x2	N1	1	2	84.667	86.933	16	0.516129								C4-SUM_WT DIV2 neuron #11_all_2x2	N1	1	2	84.667	86.933	10	0.322581		1.6
C1-SUM_WT DIV2 neuron #11_all_2x2	N1	1	3	84	86.8	34									C2-SUM_WT DIV2 neuron #11_all_2x2	N1	1	3	84	86.8	20	0.588235								C4-SUM_WT DIV2 neuron #11_all_2x2	N1	1	3	84	86.8	10	0.294118		2
C1-SUM_WT DIV2 neuron #11_all_2x2	N1	1	4	83.333	86.667	21									C2-SUM_WT DIV2 neuron #11_all_2x2	N1	1	4	83.333	86.667	27	1.28571								C4-SUM_WT DIV2 neuron #11_all_2x2	N1	1	4	83.333	86.667	15	0.714286		1.8
C1-SUM_WT DIV2 neuron #11_all_2x2	N1	1	5	82.667	86.533	33									C2-SUM_WT DIV2 neuron #11_all_2x2	N1	1	5	82.667	86.533	70	2.12121								C4-SUM_WT DIV2 neuron #11_all_2x2	N1	1	5	82.667	86.533	39	1.18182		1.79487
C1-SUM_WT DIV2 neuron #11_all_2x2	N1	1	6	82	86.533	24									C2-SUM_WT DIV2 neuron #11_all_2x2	N1	1	6	82	86.533	104	4.33333								C4-SUM_WT DIV2 neuron #11_all_2x2	N1	1	6	82	86.533	46	1.91667		2.26087
C1-SUM_WT DIV2 neuron #11_all_2x2	N1	1	7	81.333	86.8	23									C2-SUM_WT DIV2 neuron #11_all_2x2	N1	1	7	81.333	86.8	80	3.47826								C4-SUM_WT DIV2 neuron #11_all_2x2	N1	1	7	81.333	86.8	36	1.56522		2.22222
C1-SUM_WT DIV2 neuron #11_all_2x2	N1	1	8	80.667	86.933	26									C2-SUM_WT DIV2 neuron #11_all_2x2	N1	1	8	80.667	86.933	96	3.69231	2.06023							C4-SUM_WT DIV2 neuron #11_all_2x2	N1	1	8	80.667	86.933	41	1.57692	0.979784	2.34146	1.97118
C1-SUM_WT DIV2 neuron #11_all_2x2	N1	1	9	80	87.2	22									C2-SUM_WT DIV2 neuron #11_all_2x2	N1	1	9	80	87.2	100	4.54545								C4-SUM_WT DIV2 neuron #11_all_2x2	N1	1	9	80	87.2	34	1.54545		2.94118
C1-SUM_WT DIV2 neuron #11_all_2x2	N1	1	10	79.333	87.333	25									C2-SUM_WT DIV2 neuron #11_all_2x2	N1	1	10	79.333	87.333	120	4.8								C4-SUM_WT DIV2 neuron #11_all_2x2	N1	1	10	79.333	87.333	34	1.36		3.52941
C1-SUM_WT DIV2 neuron #11_all_2x2	N1	1	11	78.667	87.333	26									C2-SUM_WT DIV2 neuron #11_all_2x2	N1	1	11	78.667	87.333	184	7.07692								C4-SUM_WT DIV2 neuron #11_all_2x2	N1	1	11	78.667	87.333	42	1.61538		4.38095
C1-SUM_WT DIV2 neuron #11_all_2x2	N1	1	12	78	87.333	24									C2-SUM_WT DIV2 neuron #11_all_2x2	N1	1	12	78	87.333	202	8.41667								C4-SUM_WT DIV2 neuron #11_all_2x2	N1	1	12	78	87.333	44	1.83333		4.59091
C1-SUM_WT DIV2 neuron #11_all_2x2	N1	1	13	77.333	87.6	27									C2-SUM_WT DIV2 neuron #11_all_2x2	N1	1	13	77.333	87.6	179	6.62963								C4-SUM_WT DIV2 neuron #11_all_2x2	N1	1	13	77.333	87.6	40	1.48148		4.475
C1-SUM_WT DIV2 neuron #11_all_2x2	N1	1	14	76.667	87.733	30									C2-SUM_WT DIV2 neuron #11_all_2x2	N1	1	14	76.667	87.733	196	6.53333								C4-SUM_WT DIV2 neuron #11_all_2x2	N1	1	14	76.667	87.733	37	1.23333		5.2973
C1-SUM_WT DIV2 neuron #11_all_2x2	N1	1	15	76	87.867	25									C2-SUM_WT DIV2 neuron #11_all_2x2	N1	1	15	76	87.867	216	8.64								C4-SUM_WT DIV2 neuron #11_all_2x2	N1	1	15	76	87.867	36	1.44		6
C1-SUM_WT DIV2 neuron #11_all_2x2	N1	1	16	75.333	88.133	25									C2-SUM_WT DIV2 neuron #11_all_2x2	N1	1	16	75.333	88.133	226	9.04	6.96025							C4-SUM_WT DIV2 neuron #11_all_2x2	N1	1	16	75.333	88.133	28	1.12	1.45362	8.07143	4.91077
C1-SUM_WT DIV2 neuron #11_all_2x2	N1	1	17	74.667	88.4	24									C2-SUM_WT DIV2 neuron #11_all_2x2	N1	1	17	74.667	88.4	223	9.29167								C4-SUM_WT DIV2 neuron #11_all_2x2	N1	1	17	74.667	88.4	22	0.916667
C1-SUM_WT DIV2 neuron #11_all_2x2	N1	1	18	74	88.8	24									C2-SUM_WT DIV2 neuron #11_all_2x2	N1	1	18	74	88.8	225	9.375								C4-SUM_WT DIV2 neuron #11_all_2x2	N1	1	18	74	88.8	26	1.08333
C1-SUM_WT DIV2 neuron #11_all_2x2	N1	1	19	73.333	89.2	21									C2-SUM_WT DIV2 neuron #11_all_2x2	N1	1	19	73.333	89.2	226	10.7619								C4-SUM_WT DIV2 neuron #11_all_2x2	N1	1	19	73.333	89.2	25	1.19048
C1-SUM_WT DIV2 neuron #11_all_2x2	N1	1	20	72.667	89.867	18									C2-SUM_WT DIV2 neuron #11_all_2x2	N1	1	20	72.667	89.867	233	12.9444								C4-SUM_WT DIV2 neuron #11_all_2x2	N1	1	20	72.667	89.867	22	1.22222
C1-SUM_WT DIV2 neuron #11_all_2x2	N1	1	21	72	90.4	19									C2-SUM_WT DIV2 neuron #11_all_2x2	N1	1	21	72	90.4	237	12.4737								C4-SUM_WT DIV2 neuron #11_all_2x2	N1	1	21	72	90.4	20	1.05263
C1-SUM_WT DIV2 neuron #11_all_2x2	N1	1	22	71.333	90.933	23									C2-SUM_WT DIV2 neuron #11_all_2x2	N1	1	22	71.333	90.933	246	10.6957								C4-SUM_WT DIV2 neuron #11_all_2x2	N1	1	22	71.333	90.933	17	0.73913
C1-SUM_WT DIV2 neuron #11_all_2x2	N1	1	23	70.667	91.2	22									C2-SUM_WT DIV2 neuron #11_all_2x2	N1	1	23	70.667	91.2	241	10.9545								C4-SUM_WT DIV2 neuron #11_all_2x2	N1	1	23	70.667	91.2	18	0.818182
C1-SUM_WT DIV2 neuron #11_all_2x2	N1	1	24	70	91.467	24									C2-SUM_WT DIV2 neuron #11_all_2x2	N1	1	24	70	91.467	255	10.625								C4-SUM_WT DIV2 neuron #11_all_2x2	N1	1	24	70	91.467	18	0.75
C1-SUM_WT DIV2 neuron #11_all_2x2	N1	1	25	69.333	91.733	22									C2-SUM_WT DIV2 neuron #11_all_2x2	N1	1	25	69.333	91.733	247	11.2273								C4-SUM_WT DIV2 neuron #11_all_2x2	N1	1	25	69.333	91.733	16	0.727273
C1-SUM_WT DIV2 neuron #11_all_2x2	N1	1	26	68.667	92.267	21									C2-SUM_WT DIV2 neuron #11_all_2x2	N1	1	26	68.667	92.267	175	8.33333								C4-SUM_WT DIV2 neuron #11_all_2x2	N1	1	26	68.667	92.267	11	0.52381
C1-SUM_WT DIV2 neuron #11_all_2x2	N1	1	27	68	92.8	22									C2-SUM_WT DIV2 neuron #11_all_2x2	N1	1	27	68	92.8	216	9.81818								C4-SUM_WT DIV2 neuron #11_all_2x2	N1	1	27	68	92.8	18	0.818182
C1-SUM_WT DIV2 neuron #11_all_2x2	N1	1	28	67.467	93.467	19									C2-SUM_WT DIV2 neuron #11_all_2x2	N1	1	28	67.467	93.467	176	9.26316								C4-SUM_WT DIV2 neuron #11_all_2x2	N1	1	28	67.467	93.467	14	0.736842
C1-SUM_WT DIV2 neuron #11_all_2x2	N1	1	29	66.933	94.133	18									C2-SUM_WT DIV2 neuron #11_all_2x2	N1	1	29	66.933	94.133	98	5.44444								C4-SUM_WT DIV2 neuron #11_all_2x2	N1	1	29	66.933	94.133	10	0.555556
C1-SUM_WT DIV2 neuron #11_all_2x2	N1	1	30	66.267	94.8	15									C2-SUM_WT DIV2 neuron #11_all_2x2	N1	1	30	66.267	94.8	66	4.4								C4-SUM_WT DIV2 neuron #11_all_2x2	N1	1	30	66.267	94.8	8	0.533333
C1-SUM_WT DIV2 neuron #11_all_2x2	N1	1	31	65.6	95.467	17									C2-SUM_WT DIV2 neuron #11_all_2x2	N1	1	31	65.6	95.467	96	5.64706								C4-SUM_WT DIV2 neuron #11_all_2x2	N1	1	31	65.6	95.467	7	0.411765
C1-SUM_WT DIV2 neuron #11_all_2x2	N1	1	32	64.933	96.133	20									C2-SUM_WT DIV2 neuron #11_all_2x2	N1	1	32	64.933	96.133	152	7.6								C4-SUM_WT DIV2 neuron #11_all_2x2	N1	1	32	64.933	96.133	10	0.5
C1-SUM_WT DIV2 neuron #11_all_2x2	N1	1	33	64.267	96.8	19									C2-SUM_WT DIV2 neuron #11_all_2x2	N1	1	33	64.267	96.8	181	9.52632								C4-SUM_WT DIV2 neuron #11_all_2x2	N1	1	33	64.267	96.8	13	0.684211
C1-SUM_WT DIV2 neuron #11_all_2x2	N1	1	34	63.6	97.467	21									C2-SUM_WT DIV2 neuron #11_all_2x2	N1	1	34	63.6	97.467	189	9								C4-SUM_WT DIV2 neuron #11_all_2x2	N1	1	34	63.6	97.467	18	0.857143
C1-SUM_WT DIV2 neuron #11_all_2x2	N1	1	35	62.933	98	18									C2-SUM_WT DIV2 neuron #11_all_2x2	N1	1	35	62.933	98	201	11.1667								C4-SUM_WT DIV2 neuron #11_all_2x2	N1	1	35	62.933	98	19	1.05556
C1-SUM_WT DIV2 neuron #11_all_2x2	N1	1	36	62.267	98.4	20									C2-SUM_WT DIV2 neuron #11_all_2x2	N1	1	36	62.267	98.4	208	10.4								C4-SUM_WT DIV2 neuron #11_all_2x2	N1	1	36	62.267	98.4	15	0.75
C1-SUM_WT DIV2 neuron #11_all_2x2	N1	1	37	61.6	98.533	21									C2-SUM_WT DIV2 neuron #11_all_2x2	N1	1	37	61.6	98.533	200	9.52381								C4-SUM_WT DIV2 neuron #11_all_2x2	N1	1	37	61.6	98.533	16	0.761905
C1-SUM_WT DIV2 neuron #11_all_2x2	N1	1	38	60.933	98.8	21									C2-SUM_WT DIV2 neuron #11_all_2x2	N1	1	38	60.933	98.8	203	9.66667								C4-SUM_WT DIV2 neuron #11_all_2x2	N1	1	38	60.933	98.8	17	0.809524
C1-SUM_WT DIV2 neuron #11_all_2x2	N1	1	39	60.267	99.067	22									C2-SUM_WT DIV2 neuron #11_all_2x2	N1	1	39	60.267	99.067	200	9.09091								C4-SUM_WT DIV2 neuron #11_all_2x2	N1	1	39	60.267	99.067	19	0.863636
C1-SUM_WT DIV2 neuron #11_all_2x2	N1	1	40	59.6	99.333	16									C2-SUM_WT DIV2 neuron #11_all_2x2	N1	1	40	59.6	99.333	189	11.8125								C4-SUM_WT DIV2 neuron #11_all_2x2	N1	1	40	59.6	99.333	14	0.875
C1-SUM_WT DIV2 neuron #11_all_2x2	N1	1	41	58.933	99.467	16									C2-SUM_WT DIV2 neuron #11_all_2x2	N1	1	41	58.933	99.467	194	12.125								C4-SUM_WT DIV2 neuron #11_all_2x2	N1	1	41	58.933	99.467	14	0.875
C1-SUM_WT DIV2 neuron #11_all_2x2	N1	1	42	58.267	99.867	19									C2-SUM_WT DIV2 neuron #11_all_2x2	N1	1	42	58.267	99.867	192	10.1053								C4-SUM_WT DIV2 neuron #11_all_2x2	N1	1	42	58.267	99.867	16	0.842105
C1-SUM_WT DIV2 neuron #11_all_2x2	N1	1	43	57.6	100.267	19									C2-SUM_WT DIV2 neuron #11_all_2x2	N1	1	43	57.6	100.267	170	8.94737								C4-SUM_WT DIV2 neuron #11_all_2x2	N1	1	43	57.6	100.267	16	0.842105
C1-SUM_WT DIV2 neuron #11_all_2x2	N1	1	44	56.933	100.667	16									C2-SUM_WT DIV2 neuron #11_all_2x2	N1	1	44	56.933	100.667	120	7.5								C4-SUM_WT DIV2 neuron #11_all_2x2	N1	1	44	56.933	100.667	10	0.625
C1-SUM_WT DIV2 neuron #11_all_2x2	N1	1	45	56.267	101.333	10									C2-SUM_WT DIV2 neuron #11_all_2x2	N1	1	45	56.267	101.333	46	4.6								C4-SUM_WT DIV2 neuron #11_all_2x2	N1	1	45	56.267	101.333	6	0.6
C1-SUM_WT DIV2 neuron #11_all_2x2	N1	1	46	55.6	101.867	8									C2-SUM_WT DIV2 neuron #11_all_2x2	N1	1	46	55.6	101.867	30	3.75								C4-SUM_WT DIV2 neuron #11_all_2x2	N1	1	46	55.6	101.867	22	2.75
C1-SUM_WT DIV2 neuron #11_all_2x2	N1	1	47	54.933	102.533	14									C2-SUM_WT DIV2 neuron #11_all_2x2	N1	1	47	54.933	102.533	22	1.57143								C4-SUM_WT DIV2 neuron #11_all_2x2	N1	1	47	54.933	102.533	29	2.07143
C1-SUM_WT DIV2 neuron #11_all_2x2	N1	1	48	54.267	103.067	7									C2-SUM_WT DIV2 neuron #11_all_2x2	N1	1	48	54.267	103.067	17	2.42857								C4-SUM_WT DIV2 neuron #11_all_2x2	N1	1	48	54.267	103.067	36	5.14286
C1-SUM_WT DIV2 neuron #11_all_2x2	N1	1	49	53.6	103.733	7									C2-SUM_WT DIV2 neuron #11_all_2x2	N1	1	49	53.6	103.733	15	2.14286								C4-SUM_WT DIV2 neuron #11_all_2x2	N1	1	49	53.6	103.733	29	4.14286
C1-SUM_WT DIV2 neuron #11_all_2x2	N1	1	50	52.933	104.4	6									C2-SUM_WT DIV2 neuron #11_all_2x2	N1	1	50	52.933	104.4	14	2.33333								C4-SUM_WT DIV2 neuron #11_all_2x2	N1	1	50	52.933	104.4	21	3.5
C1-SUM_WT DIV2 neuron #11_all_2x2	N1	1	51	52.267	105.067	6									C2-SUM_WT DIV2 neuron #11_all_2x2	N1	1	51	52.267	105.067	22	3.66667								C4-SUM_WT DIV2 neuron #11_all_2x2	N1	1	51	52.267	105.067	23	3.83333
C1-SUM_WT DIV2 neuron #11_all_2x2	N1	1	52	51.6	105.733	7									C2-SUM_WT DIV2 neuron #11_all_2x2	N1	1	52	51.6	105.733	63	9								C4-SUM_WT DIV2 neuron #11_all_2x2	N1	1	52	51.6	105.733	28	4
C1-SUM_WT DIV2 neuron #11_all_2x2	N1	1	53	50.933	106.4	17									C2-SUM_WT DIV2 neuron #11_all_2x2	N1	1	53	50.933	106.4	124	7.29412								C4-SUM_WT DIV2 neuron #11_all_2x2	N1	1	53	50.933	106.4	35	2.05882
C1-SUM_WT DIV2 neuron #11_all_2x2	N1	1	54	50.267	107.067	12									C2-SUM_WT DIV2 neuron #11_all_2x2	N1	1	54	50.267	107.067	158	13.1667								C4-SUM_WT DIV2 neuron #11_all_2x2	N1	1	54	50.267	107.067	20	1.66667
C1-SUM_WT DIV2 neuron #11_all_2x2	N1	1	55	49.6	107.733	22									C2-SUM_WT DIV2 neuron #11_all_2x2	N1	1	55	49.6	107.733	177	8.04545								C4-SUM_WT DIV2 neuron #11_all_2x2	N1	1	55	49.6	107.733	9	0.409091
C1-SUM_WT DIV2 neuron #11_all_2x2	N1	1	56	48.933	108.4	20									C2-SUM_WT DIV2 neuron #11_all_2x2	N1	1	56	48.933	108.4	176	8.8								C4-SUM_WT DIV2 neuron #11_all_2x2	N1	1	56	48.933	108.4	7	0.35
C1-SUM_WT DIV2 neuron #11_all_2x2	N1	1	57	48.4	109.067	17									C2-SUM_WT DIV2 neuron #11_all_2x2	N1	1	57	48.4	109.067	173	10.1765								C4-SUM_WT DIV2 neuron #11_all_2x2	N1	1	57	48.4	109.067	8	0.470588
C1-SUM_WT DIV2 neuron #11_all_2x2	N1	1	58	47.867	109.733	20									C2-SUM_WT DIV2 neuron #11_all_2x2	N1	1	58	47.867	109.733	183	9.15								C4-SUM_WT DIV2 neuron #11_all_2x2	N1	1	58	47.867	109.733	8	0.4
C1-SUM_WT DIV2 neuron #11_all_2x2	N1	1	59	47.333	110.4	17									C2-SUM_WT DIV2 neuron #11_all_2x2	N1	1	59	47.333	110.4	175	10.2941								C4-SUM_WT DIV2 neuron #11_all_2x2	N1	1	59	47.333	110.4	8	0.470588
C1-SUM_WT DIV2 neuron #11_all_2x2	N1	1	60	46.667	111.067	17									C2-SUM_WT DIV2 neuron #11_all_2x2	N1	1	60	46.667	111.067	146	8.58824								C4-SUM_WT DIV2 neuron #11_all_2x2	N1	1	60	46.667	111.067	7	0.411765
C1-SUM_WT DIV2 neuron #11_all_2x2	N1	1	61	46	111.733	12									C2-SUM_WT DIV2 neuron #11_all_2x2	N1	1	61	46	111.733	123	10.25								C4-SUM_WT DIV2 neuron #11_all_2x2	N1	1	61	46	111.733	5	0.416667
C1-SUM_WT DIV2 neuron #11_all_2x2	N1	1	62	45.333	112.4	11									C2-SUM_WT DIV2 neuron #11_all_2x2	N1	1	62	45.333	112.4	135	12.2727								C4-SUM_WT DIV2 neuron #11_all_2x2	N1	1	62	45.333	112.4	6	0.545455
C1-SUM_WT DIV2 neuron #11_all_2x2	N1	1	63	44.667	113.067	16									C2-SUM_WT DIV2 neuron #11_all_2x2	N1	1	63	44.667	113.067	184	11.5								C4-SUM_WT DIV2 neuron #11_all_2x2	N1	1	63	44.667	113.067	7	0.4375
C1-SUM_WT DIV2 neuron #11_all_2x2	N1	1	64	44	113.733	20									C2-SUM_WT DIV2 neuron #11_all_2x2	N1	1	64	44	113.733	199	9.95								C4-SUM_WT DIV2 neuron #11_all_2x2	N1	1	64	44	113.733	10	0.5
C1-SUM_WT DIV2 neuron #11_all_2x2	N1	1	65	43.333	114.267	26									C2-SUM_WT DIV2 neuron #11_all_2x2	N1	1	65	43.333	114.267	192	7.38462								C4-SUM_WT DIV2 neuron #11_all_2x2	N1	1	65	43.333	114.267	13	0.5
C1-SUM_WT DIV2 neuron #11_all_2x2	N1	1	66	42.667	114.8	23									C2-SUM_WT DIV2 neuron #11_all_2x2	N1	1	66	42.667	114.8	200	8.69565								C4-SUM_WT DIV2 neuron #11_all_2x2	N1	1	66	42.667	114.8	14	0.608696
C1-SUM_WT DIV2 neuron #11_all_2x2	N1	1	67	42	115.333	19									C2-SUM_WT DIV2 neuron #11_all_2x2	N1	1	67	42	115.333	183	9.63158								C4-SUM_WT DIV2 neuron #11_all_2x2	N1	1	67	42	115.333	11	0.578947
C1-SUM_WT DIV2 neuron #11_all_2x2	N1	1	68	41.333	115.6	23									C2-SUM_WT DIV2 neuron #11_all_2x2	N1	1	68	41.333	115.6	170	7.3913								C4-SUM_WT DIV2 neuron #11_all_2x2	N1	1	68	41.333	115.6	11	0.478261
C1-SUM_WT DIV2 neuron #11_all_2x2	N1	1	69	40.667	115.733	24									C2-SUM_WT DIV2 neuron #11_all_2x2	N1	1	69	40.667	115.733	170	7.08333								C4-SUM_WT DIV2 neuron #11_all_2x2	N1	1	69	40.667	115.733	13	0.541667
C1-SUM_WT DIV2 neuron #11_all_2x2	N1	1	70	40	115.733	23									C2-SUM_WT DIV2 neuron #11_all_2x2	N1	1	70	40	115.733	195	8.47826								C4-SUM_WT DIV2 neuron #11_all_2x2	N1	1	70	40	115.733	12	0.521739
C1-SUM_WT DIV2 neuron #11_all_2x2	N1	1	71	39.333	115.6	23									C2-SUM_WT DIV2 neuron #11_all_2x2	N1	1	71	39.333	115.6	198	8.6087								C4-SUM_WT DIV2 neuron #11_all_2x2	N1	1	71	39.333	115.6	15	0.652174
C1-SUM_WT DIV2 neuron #11_all_2x2	N1	1	72	38.667	115.467	28									C2-SUM_WT DIV2 neuron #11_all_2x2	N1	1	72	38.667	115.467	184	6.57143								C4-SUM_WT DIV2 neuron #11_all_2x2	N1	1	72	38.667	115.467	13	0.464286
C1-SUM_WT DIV2 neuron #11_all_2x2	N1	1	73	38	115.067	26									C2-SUM_WT DIV2 neuron #11_all_2x2	N1	1	73	38	115.067	201	7.73077								C4-SUM_WT DIV2 neuron #11_all_2x2	N1	1	73	38	115.067	11	0.423077
C1-SUM_WT DIV2 neuron #11_all_2x2	N1	2	1	37.333	114.533	19									C2-SUM_WT DIV2 neuron #11_all_2x2	N1	2	1	37.333	114.533	201	10.5789								C4-SUM_WT DIV2 neuron #11_all_2x2	N1	2	1	37.333	114.533	10	0.526316
C1-SUM_WT DIV2 neuron #11_all_2x2	N1	2	2	36.667	114	22									C2-SUM_WT DIV2 neuron #11_all_2x2	N1	2	2	36.667	114	201	9.13636								C4-SUM_WT DIV2 neuron #11_all_2x2	N1	2	2	36.667	114	10	0.454545
C1-SUM_WT DIV2 neuron #11_all_2x2	N1	2	3	36	113.333	17									C2-SUM_WT DIV2 neuron #11_all_2x2	N1	2	3	36	113.333	194	11.4118								C4-SUM_WT DIV2 neuron #11_all_2x2	N1	2	3	36	113.333	8	0.470588
C1-SUM_WT DIV2 neuron #11_all_2x2	N1	2	4	35.333	112.667	17									C2-SUM_WT DIV2 neuron #11_all_2x2	N1	2	4	35.333	112.667	188	11.0588								C4-SUM_WT DIV2 neuron #11_all_2x2	N1	2	4	35.333	112.667	10	0.588235
C1-SUM_WT DIV2 neuron #11_all_2x2	N1	2	5	34.8	112	18									C2-SUM_WT DIV2 neuron #11_all_2x2	N1	2	5	34.8	112	143	7.94444								C4-SUM_WT DIV2 neuron #11_all_2x2	N1	2	5	34.8	112	9	0.5
C1-SUM_WT DIV2 neuron #11_all_2x2	N1	2	6	34.533	111.333	18									C2-SUM_WT DIV2 neuron #11_all_2x2	N1	2	6	34.533	111.333	181	10.0556								C4-SUM_WT DIV2 neuron #11_all_2x2	N1	2	6	34.533	111.333	13	0.722222
C1-SUM_WT DIV2 neuron #11_all_2x2	N1	2	7	34.267	110.667	19									C2-SUM_WT DIV2 neuron #11_all_2x2	N1	2	7	34.267	110.667	191	10.0526								C4-SUM_WT DIV2 neuron #11_all_2x2	N1	2	7	34.267	110.667	9	0.473684
C1-SUM_WT DIV2 neuron #11_all_2x2	N1	2	8	34	110	19									C2-SUM_WT DIV2 neuron #11_all_2x2	N1	2	8	34	110	159	8.36842								C4-SUM_WT DIV2 neuron #11_all_2x2	N1	2	8	34	110	10	0.526316
C1-SUM_WT DIV2 neuron #11_all_2x2	N1	2	9	33.733	109.333	19									C2-SUM_WT DIV2 neuron #11_all_2x2	N1	2	9	33.733	109.333	128	6.73684								C4-SUM_WT DIV2 neuron #11_all_2x2	N1	2	9	33.733	109.333	7	0.368421
C1-SUM_WT DIV2 neuron #11_all_2x2	N1	2	10	33.6	108.667	21									C2-SUM_WT DIV2 neuron #11_all_2x2	N1	2	10	33.6	108.667	132	6.28571								C4-SUM_WT DIV2 neuron #11_all_2x2	N1	2	10	33.6	108.667	7	0.333333
C1-SUM_WT DIV2 neuron #11_all_2x2	N1	2	11	33.6	108	24									C2-SUM_WT DIV2 neuron #11_all_2x2	N1	2	11	33.6	108	168	7								C4-SUM_WT DIV2 neuron #11_all_2x2	N1	2	11	33.6	108	7	0.291667
C1-SUM_WT DIV2 neuron #11_all_2x2	N1	2	12	33.6	107.333	23									C2-SUM_WT DIV2 neuron #11_all_2x2	N1	2	12	33.6	107.333	184	8								C4-SUM_WT DIV2 neuron #11_all_2x2	N1	2	12	33.6	107.333	8	0.347826
C1-SUM_WT DIV2 neuron #11_all_2x2	N1	2	13	33.6	106.667	15									C2-SUM_WT DIV2 neuron #11_all_2x2	N1	2	13	33.6	106.667	178	11.8667								C4-SUM_WT DIV2 neuron #11_all_2x2	N1	2	13	33.6	106.667	8	0.533333
C1-SUM_WT DIV2 neuron #11_all_2x2	N1	2	14	33.6	106	16									C2-SUM_WT DIV2 neuron #11_all_2x2	N1	2	14	33.6	106	168	10.5								C4-SUM_WT DIV2 neuron #11_all_2x2	N1	2	14	33.6	106	6	0.375
C1-SUM_WT DIV2 neuron #11_all_2x2	N1	2	15	33.6	105.333	16									C2-SUM_WT DIV2 neuron #11_all_2x2	N1	2	15	33.6	105.333	173	10.8125								C4-SUM_WT DIV2 neuron #11_all_2x2	N1	2	15	33.6	105.333	6	0.375
C1-SUM_WT DIV2 neuron #11_all_2x2	N1	2	16	33.6	104.667	19									C2-SUM_WT DIV2 neuron #11_all_2x2	N1	2	16	33.6	104.667	157	8.26316								C4-SUM_WT DIV2 neuron #11_all_2x2	N1	2	16	33.6	104.667	8	0.421053
C1-SUM_WT DIV2 neuron #11_all_2x2	N1	2	17	33.6	104	15									C2-SUM_WT DIV2 neuron #11_all_2x2	N1	2	17	33.6	104	133	8.86667								C4-SUM_WT DIV2 neuron #11_all_2x2	N1	2	17	33.6	104	7	0.466667
C1-SUM_WT DIV2 neuron #11_all_2x2	N1	2	18	33.6	103.333	19									C2-SUM_WT DIV2 neuron #11_all_2x2	N1	2	18	33.6	103.333	118	6.21053								C4-SUM_WT DIV2 neuron #11_all_2x2	N1	2	18	33.6	103.333	8	0.421053
C1-SUM_WT DIV2 neuron #11_all_2x2	N1	2	19	33.733	102.667	17									C2-SUM_WT DIV2 neuron #11_all_2x2	N1	2	19	33.733	102.667	143	8.41176								C4-SUM_WT DIV2 neuron #11_all_2x2	N1	2	19	33.733	102.667	9	0.529412
C1-SUM_WT DIV2 neuron #11_all_2x2	N1	2	20	33.867	102	20									C2-SUM_WT DIV2 neuron #11_all_2x2	N1	2	20	33.867	102	154	7.7								C4-SUM_WT DIV2 neuron #11_all_2x2	N1	2	20	33.867	102	10	0.5
C1-SUM_WT DIV2 neuron #11_all_2x2	N1	2	21	34	101.333	23									C2-SUM_WT DIV2 neuron #11_all_2x2	N1	2	21	34	101.333	165	7.17391								C4-SUM_WT DIV2 neuron #11_all_2x2	N1	2	21	34	101.333	7	0.304348
C1-SUM_WT DIV2 neuron #11_all_2x2	N1	2	22	34.133	100.667	26									C2-SUM_WT DIV2 neuron #11_all_2x2	N1	2	22	34.133	100.667	179	6.88462								C4-SUM_WT DIV2 neuron #11_all_2x2	N1	2	22	34.133	100.667	9	0.346154
C1-SUM_WT DIV2 neuron #11_all_2x2	N1	2	23	34.267	100	22									C2-SUM_WT DIV2 neuron #11_all_2x2	N1	2	23	34.267	100	153	6.95455								C4-SUM_WT DIV2 neuron #11_all_2x2	N1	2	23	34.267	100	9	0.409091
C1-SUM_WT DIV2 neuron #11_all_2x2	N1	2	24	34.533	99.333	18									C2-SUM_WT DIV2 neuron #11_all_2x2	N1	2	24	34.533	99.333	152	8.44444								C4-SUM_WT DIV2 neuron #11_all_2x2	N1	2	24	34.533	99.333	10	0.555556
C1-SUM_WT DIV2 neuron #11_all_2x2	N1	2	25	34.8	98.667	15									C2-SUM_WT DIV2 neuron #11_all_2x2	N1	2	25	34.8	98.667	143	9.53333								C4-SUM_WT DIV2 neuron #11_all_2x2	N1	2	25	34.8	98.667	15	1
C1-SUM_WT DIV2 neuron #11_all_2x2	N1	2	26	35.067	98	18									C2-SUM_WT DIV2 neuron #11_all_2x2	N1	2	26	35.067	98	141	7.83333								C4-SUM_WT DIV2 neuron #11_all_2x2	N1	2	26	35.067	98	10	0.555556
C1-SUM_WT DIV2 neuron #11_all_2x2	N1	2	27	35.467	97.333	14									C2-SUM_WT DIV2 neuron #11_all_2x2	N1	2	27	35.467	97.333	155	11.0714								C4-SUM_WT DIV2 neuron #11_all_2x2	N1	2	27	35.467	97.333	9	0.642857
C1-SUM_WT DIV2 neuron #11_all_2x2	N1	2	28	35.733	96.667	17									C2-SUM_WT DIV2 neuron #11_all_2x2	N1	2	28	35.733	96.667	148	8.70588								C4-SUM_WT DIV2 neuron #11_all_2x2	N1	2	28	35.733	96.667	11	0.647059
C1-SUM_WT DIV2 neuron #11_all_2x2	N1	2	29	36.133	96	16									C2-SUM_WT DIV2 neuron #11_all_2x2	N1	2	29	36.133	96	156	9.75								C4-SUM_WT DIV2 neuron #11_all_2x2	N1	2	29	36.133	96	10	0.625
C1-SUM_WT DIV2 neuron #11_all_2x2	N1	2	30	36.4	95.333	16									C2-SUM_WT DIV2 neuron #11_all_2x2	N1	2	30	36.4	95.333	123	7.6875								C4-SUM_WT DIV2 neuron #11_all_2x2	N1	2	30	36.4	95.333	9	0.5625
C1-SUM_WT DIV2 neuron #11_all_2x2	N1	2	31	36.933	94.667	17									C2-SUM_WT DIV2 neuron #11_all_2x2	N1	2	31	36.933	94.667	155	9.11765								C4-SUM_WT DIV2 neuron #11_all_2x2	N1	2	31	36.933	94.667	6	0.352941
C1-SUM_WT DIV2 neuron #11_all_2x2	N1	2	32	37.333	94	15									C2-SUM_WT DIV2 neuron #11_all_2x2	N1	2	32	37.333	94	153	10.2								C4-SUM_WT DIV2 neuron #11_all_2x2	N1	2	32	37.333	94	5	0.333333
C1-SUM_WT DIV2 neuron #11_all_2x2	N1	2	33	37.467	93.333	19									C2-SUM_WT DIV2 neuron #11_all_2x2	N1	2	33	37.467	93.333	150	7.89474								C4-SUM_WT DIV2 neuron #11_all_2x2	N1	2	33	37.467	93.333	8	0.421053
C1-SUM_WT DIV2 neuron #11_all_2x2	N1	2	34	37.6	92.667	20									C2-SUM_WT DIV2 neuron #11_all_2x2	N1	2	34	37.6	92.667	135	6.75								C4-SUM_WT DIV2 neuron #11_all_2x2	N1	2	34	37.6	92.667	8	0.4
C1-SUM_WT DIV2 neuron #11_all_2x2	N1	2	35	37.733	92	16									C2-SUM_WT DIV2 neuron #11_all_2x2	N1	2	35	37.733	92	127	7.9375								C4-SUM_WT DIV2 neuron #11_all_2x2	N1	2	35	37.733	92	7	0.4375
C1-SUM_WT DIV2 neuron #11_all_2x2	N1	2	36	37.867	91.333	21									C2-SUM_WT DIV2 neuron #11_all_2x2	N1	2	36	37.867	91.333	130	6.19048								C4-SUM_WT DIV2 neuron #11_all_2x2	N1	2	36	37.867	91.333	8	0.380952
C1-SUM_WT DIV2 neuron #11_all_2x2	N1	2	37	38	90.667	20									C2-SUM_WT DIV2 neuron #11_all_2x2	N1	2	37	38	90.667	128	6.4								C4-SUM_WT DIV2 neuron #11_all_2x2	N1	2	37	38	90.667	7	0.35
C1-SUM_WT DIV2 neuron #11_all_2x2	N1	2	38	38.133	90	19									C2-SUM_WT DIV2 neuron #11_all_2x2	N1	2	38	38.133	90	149	7.84211								C4-SUM_WT DIV2 neuron #11_all_2x2	N1	2	38	38.133	90	7	0.368421
C1-SUM_WT DIV2 neuron #11_all_2x2	N1	2	39	38.133	89.333	22									C2-SUM_WT DIV2 neuron #11_all_2x2	N1	2	39	38.133	89.333	150	6.81818								C4-SUM_WT DIV2 neuron #11_all_2x2	N1	2	39	38.133	89.333	11	0.5
C1-SUM_WT DIV2 neuron #11_all_2x2	N1	2	40	38.267	88.667	26									C2-SUM_WT DIV2 neuron #11_all_2x2	N1	2	40	38.267	88.667	151	5.80769								C4-SUM_WT DIV2 neuron #11_all_2x2	N1	2	40	38.267	88.667	11	0.423077
C1-SUM_WT DIV2 neuron #11_all_2x2	N1	2	41	38.4	88	22									C2-SUM_WT DIV2 neuron #11_all_2x2	N1	2	41	38.4	88	153	6.95455								C4-SUM_WT DIV2 neuron #11_all_2x2	N1	2	41	38.4	88	7	0.318182
C1-SUM_WT DIV2 neuron #11_all_2x2	N1	2	42	38.4	87.333	21									C2-SUM_WT DIV2 neuron #11_all_2x2	N1	2	42	38.4	87.333	149	7.09524								C4-SUM_WT DIV2 neuron #11_all_2x2	N1	2	42	38.4	87.333	10	0.47619
C1-SUM_WT DIV2 neuron #11_all_2x2	N1	2	43	38.533	86.667	18									C2-SUM_WT DIV2 neuron #11_all_2x2	N1	2	43	38.533	86.667	152	8.44444								C4-SUM_WT DIV2 neuron #11_all_2x2	N1	2	43	38.533	86.667	7	0.388889
C1-SUM_WT DIV2 neuron #11_all_2x2	N1	2	44	38.667	86	17									C2-SUM_WT DIV2 neuron #11_all_2x2	N1	2	44	38.667	86	139	8.17647								C4-SUM_WT DIV2 neuron #11_all_2x2	N1	2	44	38.667	86	10	0.588235
C1-SUM_WT DIV2 neuron #11_all_2x2	N1	2	45	38.667	85.333	20									C2-SUM_WT DIV2 neuron #11_all_2x2	N1	2	45	38.667	85.333	95	4.75								C4-SUM_WT DIV2 neuron #11_all_2x2	N1	2	45	38.667	85.333	10	0.5
C1-SUM_WT DIV2 neuron #11_all_2x2	N1	2	46	38.667	84.667	14									C2-SUM_WT DIV2 neuron #11_all_2x2	N1	2	46	38.667	84.667	57	4.07143								C4-SUM_WT DIV2 neuron #11_all_2x2	N1	2	46	38.667	84.667	10	0.714286
C1-SUM_WT DIV2 neuron #11_all_2x2	N1	2	47	39.067	84	21									C2-SUM_WT DIV2 neuron #11_all_2x2	N1	2	47	39.067	84	80	3.80952								C4-SUM_WT DIV2 neuron #11_all_2x2	N1	2	47	39.067	84	10	0.47619
C1-SUM_WT DIV2 neuron #11_all_2x2	N1	2	48	39.467	83.333	18									C2-SUM_WT DIV2 neuron #11_all_2x2	N1	2	48	39.467	83.333	109	6.05556								C4-SUM_WT DIV2 neuron #11_all_2x2	N1	2	48	39.467	83.333	10	0.555556
C1-SUM_WT DIV2 neuron #11_all_2x2	N1	2	49	39.733	82.667	16									C2-SUM_WT DIV2 neuron #11_all_2x2	N1	2	49	39.733	82.667	111	6.9375								C4-SUM_WT DIV2 neuron #11_all_2x2	N1	2	49	39.733	82.667	10	0.625
C1-SUM_WT DIV2 neuron #11_all_2x2	N1	2	50	39.867	82	22									C2-SUM_WT DIV2 neuron #11_all_2x2	N1	2	50	39.867	82	100	4.54545								C4-SUM_WT DIV2 neuron #11_all_2x2	N1	2	50	39.867	82	12	0.545455
C1-SUM_WT DIV2 neuron #11_all_2x2	N1	2	51	40.133	81.333	22									C2-SUM_WT DIV2 neuron #11_all_2x2	N1	2	51	40.133	81.333	96	4.36364								C4-SUM_WT DIV2 neuron #11_all_2x2	N1	2	51	40.133	81.333	12	0.545455
C1-SUM_WT DIV2 neuron #11_all_2x2	N1	2	52	40.4	80.667	19									C2-SUM_WT DIV2 neuron #11_all_2x2	N1	2	52	40.4	80.667	99	5.21053								C4-SUM_WT DIV2 neuron #11_all_2x2	N1	2	52	40.4	80.667	14	0.736842
C1-SUM_WT DIV2 neuron #11_all_2x2	N1	2	53	40.8	80	16									C2-SUM_WT DIV2 neuron #11_all_2x2	N1	2	53	40.8	80	99	6.1875								C4-SUM_WT DIV2 neuron #11_all_2x2	N1	2	53	40.8	80	14	0.875
C1-SUM_WT DIV2 neuron #11_all_2x2	N1	2	54	41.467	79.333	13									C2-SUM_WT DIV2 neuron #11_all_2x2	N1	2	54	41.467	79.333	89	6.84615								C4-SUM_WT DIV2 neuron #11_all_2x2	N1	2	54	41.467	79.333	13	1
C1-SUM_WT DIV2 neuron #11_all_2x2	N1	2	55	42.133	78.667	11									C2-SUM_WT DIV2 neuron #11_all_2x2	N1	2	55	42.133	78.667	70	6.36364								C4-SUM_WT DIV2 neuron #11_all_2x2	N1	2	55	42.133	78.667	11	1
C1-SUM_WT DIV2 neuron #11_all_2x2	N1	2	56	42.8	78	14									C2-SUM_WT DIV2 neuron #11_all_2x2	N1	2	56	42.8	78	89	6.35714								C4-SUM_WT DIV2 neuron #11_all_2x2	N1	2	56	42.8	78	10	0.714286
C1-SUM_WT DIV2 neuron #11_all_2x2	N1	2	57	43.467	77.333	17									C2-SUM_WT DIV2 neuron #11_all_2x2	N1	2	57	43.467	77.333	100	5.88235								C4-SUM_WT DIV2 neuron #11_all_2x2	N1	2	57	43.467	77.333	15	0.882353
C1-SUM_WT DIV2 neuron #11_all_2x2	N1	2	58	44	76.8	19									C2-SUM_WT DIV2 neuron #11_all_2x2	N1	2	58	44	76.8	108	5.68421								C4-SUM_WT DIV2 neuron #11_all_2x2	N1	2	58	44	76.8	12	0.631579
C1-SUM_WT DIV2 neuron #11_all_2x2	N1	2	59	44.4	76.667	22									C2-SUM_WT DIV2 neuron #11_all_2x2	N1	2	59	44.4	76.667	103	4.68182								C4-SUM_WT DIV2 neuron #11_all_2x2	N1	2	59	44.4	76.667	13	0.590909
C1-SUM_WT DIV2 neuron #11_all_2x2	N1	3	1	45.067	76.533	26									C2-SUM_WT DIV2 neuron #11_all_2x2	N1	3	1	45.067	76.533	83	3.19231								C4-SUM_WT DIV2 neuron #11_all_2x2	N1	3	1	45.067	76.533	15	0.576923
C1-SUM_WT DIV2 neuron #11_all_2x2	N1	3	2	45.733	76.267	32									C2-SUM_WT DIV2 neuron #11_all_2x2	N1	3	2	45.733	76.267	100	3.125								C4-SUM_WT DIV2 neuron #11_all_2x2	N1	3	2	45.733	76.267	17	0.53125
C1-SUM_WT DIV2 neuron #11_all_2x2	N1	3	3	46.4	76.133	29									C2-SUM_WT DIV2 neuron #11_all_2x2	N1	3	3	46.4	76.133	93	3.2069								C4-SUM_WT DIV2 neuron #11_all_2x2	N1	3	3	46.4	76.133	13	0.448276
C1-SUM_WT DIV2 neuron #11_all_2x2	N1	3	4	47.067	76	17									C2-SUM_WT DIV2 neuron #11_all_2x2	N1	3	4	47.067	76	101	5.94118								C4-SUM_WT DIV2 neuron #11_all_2x2	N1	3	4	47.067	76	12	0.705882
C1-SUM_WT DIV2 neuron #11_all_2x2	N1	3	5	47.733	75.867	16									C2-SUM_WT DIV2 neuron #11_all_2x2	N1	3	5	47.733	75.867	114	7.125								C4-SUM_WT DIV2 neuron #11_all_2x2	N1	3	5	47.733	75.867	13	0.8125
C1-SUM_WT DIV2 neuron #11_all_2x2	N1	3	6	48.4	75.867	20									C2-SUM_WT DIV2 neuron #11_all_2x2	N1	3	6	48.4	75.867	98	4.9								C4-SUM_WT DIV2 neuron #11_all_2x2	N1	3	6	48.4	75.867	10	0.5
C1-SUM_WT DIV2 neuron #11_all_2x2	N1	3	7	49.067	75.867	19									C2-SUM_WT DIV2 neuron #11_all_2x2	N1	3	7	49.067	75.867	97	5.10526								C4-SUM_WT DIV2 neuron #11_all_2x2	N1	3	7	49.067	75.867	15	0.789474
C1-SUM_WT DIV2 neuron #11_all_2x2	N1	3	8	49.733	75.867	18									C2-SUM_WT DIV2 neuron #11_all_2x2	N1	3	8	49.733	75.867	94	5.22222								C4-SUM_WT DIV2 neuron #11_all_2x2	N1	3	8	49.733	75.867	14	0.777778
C1-SUM_WT DIV2 neuron #11_all_2x2	N1	3	9	50.4	75.867	15									C2-SUM_WT DIV2 neuron #11_all_2x2	N1	3	9	50.4	75.867	102	6.8								C4-SUM_WT DIV2 neuron #11_all_2x2	N1	3	9	50.4	75.867	13	0.866667
C1-SUM_WT DIV2 neuron #11_all_2x2	N1	3	10	51.067	75.733	16									C2-SUM_WT DIV2 neuron #11_all_2x2	N1	3	10	51.067	75.733	100	6.25								C4-SUM_WT DIV2 neuron #11_all_2x2	N1	3	10	51.067	75.733	13	0.8125
C1-SUM_WT DIV2 neuron #11_all_2x2	N1	3	11	51.733	75.467	17									C2-SUM_WT DIV2 neuron #11_all_2x2	N1	3	11	51.733	75.467	103	6.05882								C4-SUM_WT DIV2 neuron #11_all_2x2	N1	3	11	51.733	75.467	14	0.823529
C1-SUM_WT DIV2 neuron #11_all_2x2	N1	3	12	52.4	75.2	13									C2-SUM_WT DIV2 neuron #11_all_2x2	N1	3	12	52.4	75.2	101	7.76923								C4-SUM_WT DIV2 neuron #11_all_2x2	N1	3	12	52.4	75.2	11	0.846154
C1-SUM_WT DIV2 neuron #11_all_2x2	N1	3	13	53.067	74.933	17									C2-SUM_WT DIV2 neuron #11_all_2x2	N1	3	13	53.067	74.933	107	6.29412								C4-SUM_WT DIV2 neuron #11_all_2x2	N1	3	13	53.067	74.933	10	0.588235
C1-SUM_WT DIV2 neuron #11_all_2x2	N1	3	14	53.733	74.8	22									C2-SUM_WT DIV2 neuron #11_all_2x2	N1	3	14	53.733	74.8	110	5								C4-SUM_WT DIV2 neuron #11_all_2x2	N1	3	14	53.733	74.8	12	0.545455
C1-SUM_WT DIV2 neuron #11_all_2x2	N1	3	15	54.4	74.533	27									C2-SUM_WT DIV2 neuron #11_all_2x2	N1	3	15	54.4	74.533	122	4.51852								C4-SUM_WT DIV2 neuron #11_all_2x2	N1	3	15	54.4	74.533	14	0.518519
C1-SUM_WT DIV2 neuron #11_all_2x2	N1	3	16	55.067	74.4	34									C2-SUM_WT DIV2 neuron #11_all_2x2	N1	3	16	55.067	74.4	113	3.32353								C4-SUM_WT DIV2 neuron #11_all_2x2	N1	3	16	55.067	74.4	15	0.441176
C1-SUM_WT DIV2 neuron #11_all_2x2	N1	3	17	55.733	74.267	25									C2-SUM_WT DIV2 neuron #11_all_2x2	N1	3	17	55.733	74.267	112	4.48								C4-SUM_WT DIV2 neuron #11_all_2x2	N1	3	17	55.733	74.267	10	0.4
C1-SUM_WT DIV2 neuron #11_all_2x2	N1	3	18	56.4	74.133	20									C2-SUM_WT DIV2 neuron #11_all_2x2	N1	3	18	56.4	74.133	108	5.4								C4-SUM_WT DIV2 neuron #11_all_2x2	N1	3	18	56.4	74.133	11	0.55
C1-SUM_WT DIV2 neuron #11_all_2x2	N1	3	19	57.067	73.867	18									C2-SUM_WT DIV2 neuron #11_all_2x2	N1	3	19	57.067	73.867	102	5.66667								C4-SUM_WT DIV2 neuron #11_all_2x2	N1	3	19	57.067	73.867	13	0.722222
C1-SUM_WT DIV2 neuron #11_all_2x2	N1	3	20	57.733	73.6	16									C2-SUM_WT DIV2 neuron #11_all_2x2	N1	3	20	57.733	73.6	97	6.0625								C4-SUM_WT DIV2 neuron #11_all_2x2	N1	3	20	57.733	73.6	12	0.75
C1-SUM_WT DIV2 neuron #11_all_2x2	N1	3	21	58.4	73.467	21									C2-SUM_WT DIV2 neuron #11_all_2x2	N1	3	21	58.4	73.467	100	4.7619								C4-SUM_WT DIV2 neuron #11_all_2x2	N1	3	21	58.4	73.467	14	0.666667
C1-SUM_WT DIV2 neuron #11_all_2x2	N1	3	22	59.067	73.467	18									C2-SUM_WT DIV2 neuron #11_all_2x2	N1	3	22	59.067	73.467	75	4.16667								C4-SUM_WT DIV2 neuron #11_all_2x2	N1	3	22	59.067	73.467	13	0.722222
C1-SUM_WT DIV2 neuron #11_all_2x2	N1	3	23	59.733	73.2	15									C2-SUM_WT DIV2 neuron #11_all_2x2	N1	3	23	59.733	73.2	75	5								C4-SUM_WT DIV2 neuron #11_all_2x2	N1	3	23	59.733	73.2	12	0.8
C1-SUM_WT DIV2 neuron #11_all_2x2	N1	3	24	60.4	73.067	16									C2-SUM_WT DIV2 neuron #11_all_2x2	N1	3	24	60.4	73.067	73	4.5625								C4-SUM_WT DIV2 neuron #11_all_2x2	N1	3	24	60.4	73.067	15	0.9375
C1-SUM_WT DIV2 neuron #11_all_2x2	N1	3	25	61.067	72.933	12									C2-SUM_WT DIV2 neuron #11_all_2x2	N1	3	25	61.067	72.933	62	5.16667								C4-SUM_WT DIV2 neuron #11_all_2x2	N1	3	25	61.067	72.933	16	1.33333
C1-SUM_WT DIV2 neuron #11_all_2x2	N1	3	26	61.733	72.667	15									C2-SUM_WT DIV2 neuron #11_all_2x2	N1	3	26	61.733	72.667	68	4.53333								C4-SUM_WT DIV2 neuron #11_all_2x2	N1	3	26	61.733	72.667	13	0.866667
C1-SUM_WT DIV2 neuron #11_all_2x2	N1	3	27	62.4	72.267	15									C2-SUM_WT DIV2 neuron #11_all_2x2	N1	3	27	62.4	72.267	71	4.73333								C4-SUM_WT DIV2 neuron #11_all_2x2	N1	3	27	62.4	72.267	13	0.866667
C1-SUM_WT DIV2 neuron #11_all_2x2	N1	3	28	63.067	72	15									C2-SUM_WT DIV2 neuron #11_all_2x2	N1	3	28	63.067	72	64	4.26667								C4-SUM_WT DIV2 neuron #11_all_2x2	N1	3	28	63.067	72	10	0.666667
C1-SUM_WT DIV2 neuron #11_all_2x2	N1	3	29	63.733	71.6	16									C2-SUM_WT DIV2 neuron #11_all_2x2	N1	3	29	63.733	71.6	61	3.8125								C4-SUM_WT DIV2 neuron #11_all_2x2	N1	3	29	63.733	71.6	10	0.625
C1-SUM_WT DIV2 neuron #11_all_2x2	N1	3	30	64.4	71.2	16									C2-SUM_WT DIV2 neuron #11_all_2x2	N1	3	30	64.4	71.2	70	4.375								C4-SUM_WT DIV2 neuron #11_all_2x2	N1	3	30	64.4	71.2	12	0.75
C1-SUM_WT DIV2 neuron #11_all_2x2	N1	3	31	65.067	70.8	15									C2-SUM_WT DIV2 neuron #11_all_2x2	N1	3	31	65.067	70.8	76	5.06667								C4-SUM_WT DIV2 neuron #11_all_2x2	N1	3	31	65.067	70.8	14	0.933333
C1-SUM_WT DIV2 neuron #11_all_2x2	N1	3	32	65.733	70.4	16									C2-SUM_WT DIV2 neuron #11_all_2x2	N1	3	32	65.733	70.4	75	4.6875								C4-SUM_WT DIV2 neuron #11_all_2x2	N1	3	32	65.733	70.4	13	0.8125
C1-SUM_WT DIV2 neuron #11_all_2x2	N1	3	33	66.4	69.867	18									C2-SUM_WT DIV2 neuron #11_all_2x2	N1	3	33	66.4	69.867	62	3.44444								C4-SUM_WT DIV2 neuron #11_all_2x2	N1	3	33	66.4	69.867	14	0.777778
C1-SUM_WT DIV2 neuron #11_all_2x2	N1	3	34	67.067	69.2	14									C2-SUM_WT DIV2 neuron #11_all_2x2	N1	3	34	67.067	69.2	65	4.64286								C4-SUM_WT DIV2 neuron #11_all_2x2	N1	3	34	67.067	69.2	12	0.857143
C1-SUM_WT DIV2 neuron #11_all_2x2	N1	3	35	67.733	68.533	17									C2-SUM_WT DIV2 neuron #11_all_2x2	N1	3	35	67.733	68.533	59	3.47059								C4-SUM_WT DIV2 neuron #11_all_2x2	N1	3	35	67.733	68.533	12	0.705882
C1-SUM_WT DIV2 neuron #11_all_2x2	N1	3	36	68.4	67.867	12									C2-SUM_WT DIV2 neuron #11_all_2x2	N1	3	36	68.4	67.867	36	3								C4-SUM_WT DIV2 neuron #11_all_2x2	N1	3	36	68.4	67.867	10	0.833333
C1-SUM_WT DIV2 neuron #11_all_2x2	N1	4	1	68.4	67.2	17									C2-SUM_WT DIV2 neuron #11_all_2x2	N1	4	1	68.4	67.2	56	3.29412								C4-SUM_WT DIV2 neuron #11_all_2x2	N1	4	1	68.4	67.2	18	1.05882
C1-SUM_WT DIV2 neuron #11_all_2x2	N1	4	2	68.667	66.533	19									C2-SUM_WT DIV2 neuron #11_all_2x2	N1	4	2	68.667	66.533	63	3.31579								C4-SUM_WT DIV2 neuron #11_all_2x2	N1	4	2	68.667	66.533	16	0.842105
C1-SUM_WT DIV2 neuron #11_all_2x2	N1	4	3	69.067	65.867	19									C2-SUM_WT DIV2 neuron #11_all_2x2	N1	4	3	69.067	65.867	60	3.15789								C4-SUM_WT DIV2 neuron #11_all_2x2	N1	4	3	69.067	65.867	16	0.842105
C1-SUM_WT DIV2 neuron #11_all_2x2	N1	4	4	69.333	65.2	19									C2-SUM_WT DIV2 neuron #11_all_2x2	N1	4	4	69.333	65.2	60	3.15789								C4-SUM_WT DIV2 neuron #11_all_2x2	N1	4	4	69.333	65.2	17	0.894737
C1-SUM_WT DIV2 neuron #11_all_2x2	N1	4	5	69.733	64.533	21									C2-SUM_WT DIV2 neuron #11_all_2x2	N1	4	5	69.733	64.533	67	3.19048								C4-SUM_WT DIV2 neuron #11_all_2x2	N1	4	5	69.733	64.533	20	0.952381
C1-SUM_WT DIV2 neuron #11_all_2x2	N1	4	6	70.133	63.867	21									C2-SUM_WT DIV2 neuron #11_all_2x2	N1	4	6	70.133	63.867	66	3.14286								C4-SUM_WT DIV2 neuron #11_all_2x2	N1	4	6	70.133	63.867	19	0.904762
C1-SUM_WT DIV2 neuron #11_all_2x2	N1	4	7	70.533	63.2	21									C2-SUM_WT DIV2 neuron #11_all_2x2	N1	4	7	70.533	63.2	70	3.33333								C4-SUM_WT DIV2 neuron #11_all_2x2	N1	4	7	70.533	63.2	22	1.04762
C1-SUM_WT DIV2 neuron #11_all_2x2	N1	4	8	70.933	62.533	22									C2-SUM_WT DIV2 neuron #11_all_2x2	N1	4	8	70.933	62.533	72	3.27273								C4-SUM_WT DIV2 neuron #11_all_2x2	N1	4	8	70.933	62.533	22	1
C1-SUM_WT DIV2 neuron #11_all_2x2	N1	4	9	71.333	61.867	22									C2-SUM_WT DIV2 neuron #11_all_2x2	N1	4	9	71.333	61.867	72	3.27273								C4-SUM_WT DIV2 neuron #11_all_2x2	N1	4	9	71.333	61.867	21	0.954545
C1-SUM_WT DIV2 neuron #11_all_2x2	N1	4	10	71.733	61.2	21									C2-SUM_WT DIV2 neuron #11_all_2x2	N1	4	10	71.733	61.2	71	3.38095								C4-SUM_WT DIV2 neuron #11_all_2x2	N1	4	10	71.733	61.2	27	1.28571
C1-SUM_WT DIV2 neuron #11_all_2x2	N1	4	11	72	60.533	27									C2-SUM_WT DIV2 neuron #11_all_2x2	N1	4	11	72	60.533	64	2.37037								C4-SUM_WT DIV2 neuron #11_all_2x2	N1	4	11	72	60.533	34	1.25926
C1-SUM_WT DIV2 neuron #11_all_2x2	N1	4	12	72.267	59.867	26									C2-SUM_WT DIV2 neuron #11_all_2x2	N1	4	12	72.267	59.867	62	2.38462								C4-SUM_WT DIV2 neuron #11_all_2x2	N1	4	12	72.267	59.867	36	1.38462
C1-SUM_WT DIV2 neuron #11_all_2x2	N1	4	13	72.533	59.2	29									C2-SUM_WT DIV2 neuron #11_all_2x2	N1	4	13	72.533	59.2	68	2.34483								C4-SUM_WT DIV2 neuron #11_all_2x2	N1	4	13	72.533	59.2	43	1.48276
C1-SUM_WT DIV2 neuron #11_all_2x2	N1	4	14	72.8	58.533	28									C2-SUM_WT DIV2 neuron #11_all_2x2	N1	4	14	72.8	58.533	64	2.28571								C4-SUM_WT DIV2 neuron #11_all_2x2	N1	4	14	72.8	58.533	60	2.14286
C1-SUM_WT DIV2 neuron #11_all_2x2	N1	4	15	73.067	57.867	34									C2-SUM_WT DIV2 neuron #11_all_2x2	N1	4	15	73.067	57.867	65	1.91176								C4-SUM_WT DIV2 neuron #11_all_2x2	N1	4	15	73.067	57.867	61	1.79412
C1-SUM_WT DIV2 neuron #11_all_2x2	N1	4	16	73.333	57.2	31									C2-SUM_WT DIV2 neuron #11_all_2x2	N1	4	16	73.333	57.2	73	2.35484								C4-SUM_WT DIV2 neuron #11_all_2x2	N1	4	16	73.333	57.2	60	1.93548
C1-SUM_WT DIV2 neuron #11_all_2x2	N1	4	17	73.6	56.533	33									C2-SUM_WT DIV2 neuron #11_all_2x2	N1	4	17	73.6	56.533	74	2.24242								C4-SUM_WT DIV2 neuron #11_all_2x2	N1	4	17	73.6	56.533	67	2.0303
C1-SUM_WT DIV2 neuron #11_all_2x2	N1	4	18	73.733	55.867	34									C2-SUM_WT DIV2 neuron #11_all_2x2	N1	4	18	73.733	55.867	75	2.20588								C4-SUM_WT DIV2 neuron #11_all_2x2	N1	4	18	73.733	55.867	69	2.02941
C1-SUM_WT DIV2 neuron #11_all_2x2	N1	4	19	74	55.2	34									C2-SUM_WT DIV2 neuron #11_all_2x2	N1	4	19	74	55.2	81	2.38235								C4-SUM_WT DIV2 neuron #11_all_2x2	N1	4	19	74	55.2	79	2.32353
C1-SUM_WT DIV2 neuron #11_all_2x2	N1	4	20	74.133	54.533	42									C2-SUM_WT DIV2 neuron #11_all_2x2	N1	4	20	74.133	54.533	87	2.07143								C4-SUM_WT DIV2 neuron #11_all_2x2	N1	4	20	74.133	54.533	90	2.14286
C1-SUM_WT DIV2 neuron #11_all_2x2	N1	4	21	74.267	53.867	39									C2-SUM_WT DIV2 neuron #11_all_2x2	N1	4	21	74.267	53.867	84	2.15385								C4-SUM_WT DIV2 neuron #11_all_2x2	N1	4	21	74.267	53.867	101	2.58974
C1-SUM_WT DIV2 neuron #11_all_2x2	N1	4	22	74.4	53.2	40									C2-SUM_WT DIV2 neuron #11_all_2x2	N1	4	22	74.4	53.2	89	2.225								C4-SUM_WT DIV2 neuron #11_all_2x2	N1	4	22	74.4	53.2	107	2.675
C1-SUM_WT DIV2 neuron #11_all_2x2	N1	4	23	74.533	52.533	41									C2-SUM_WT DIV2 neuron #11_all_2x2	N1	4	23	74.533	52.533	100	2.43902								C4-SUM_WT DIV2 neuron #11_all_2x2	N1	4	23	74.533	52.533	106	2.58537
C1-SUM_WT DIV2 neuron #11_all_2x2	N1	4	24	74.667	51.867	50									C2-SUM_WT DIV2 neuron #11_all_2x2	N1	4	24	74.667	51.867	113	2.26								C4-SUM_WT DIV2 neuron #11_all_2x2	N1	4	24	74.667	51.867	123	2.46
C1-SUM_WT DIV2 neuron #11_all_2x2	N1	4	25	74.8	51.2	52									C2-SUM_WT DIV2 neuron #11_all_2x2	N1	4	25	74.8	51.2	130	2.5								C4-SUM_WT DIV2 neuron #11_all_2x2	N1	4	25	74.8	51.2	115	2.21154
C1-SUM_WT DIV2 neuron #11_all_2x2	N1	4	26	74.933	50.533	49									C2-SUM_WT DIV2 neuron #11_all_2x2	N1	4	26	74.933	50.533	129	2.63265								C4-SUM_WT DIV2 neuron #11_all_2x2	N1	4	26	74.933	50.533	103	2.10204
C1-SUM_WT DIV2 neuron #11_all_2x2	N1	4	27	75.067	49.867	51									C2-SUM_WT DIV2 neuron #11_all_2x2	N1	4	27	75.067	49.867	132	2.58824								C4-SUM_WT DIV2 neuron #11_all_2x2	N1	4	27	75.067	49.867	106	2.07843
C1-SUM_WT DIV2 neuron #11_all_2x2	N1	4	28	75.333	49.2	50									C2-SUM_WT DIV2 neuron #11_all_2x2	N1	4	28	75.333	49.2	157	3.14								C4-SUM_WT DIV2 neuron #11_all_2x2	N1	4	28	75.333	49.2	101	2.02
C1-SUM_WT DIV2 neuron #11_all_2x2	N1	4	29	75.6	48.533	60									C2-SUM_WT DIV2 neuron #11_all_2x2	N1	4	29	75.6	48.533	169	2.81667								C4-SUM_WT DIV2 neuron #11_all_2x2	N1	4	29	75.6	48.533	94	1.56667
C1-SUM_WT DIV2 neuron #11_all_2x2	N1	4	30	75.733	47.867	66									C2-SUM_WT DIV2 neuron #11_all_2x2	N1	4	30	75.733	47.867	159	2.40909								C4-SUM_WT DIV2 neuron #11_all_2x2	N1	4	30	75.733	47.867	106	1.60606
C1-SUM_WT DIV2 neuron #11_all_2x2	N1	4	31	76.133	47.2	64									C2-SUM_WT DIV2 neuron #11_all_2x2	N1	4	31	76.133	47.2	163	2.54688								C4-SUM_WT DIV2 neuron #11_all_2x2	N1	4	31	76.133	47.2	80	1.25
C1-SUM_WT DIV2 neuron #11_all_2x2	N1	4	32	76.667	46.533	59									C2-SUM_WT DIV2 neuron #11_all_2x2	N1	4	32	76.667	46.533	142	2.40678								C4-SUM_WT DIV2 neuron #11_all_2x2	N1	4	32	76.667	46.533	58	0.983051
C1-SUM_WT DIV2 neuron #11_all_2x2	N1	4	33	77.067	45.867	85									C2-SUM_WT DIV2 neuron #11_all_2x2	N1	4	33	77.067	45.867	151	1.77647								C4-SUM_WT DIV2 neuron #11_all_2x2	N1	4	33	77.067	45.867	60	0.705882
C1-SUM_WT DIV2 neuron #11_all_2x2	N1	4	34	77.467	45.333	98									C2-SUM_WT DIV2 neuron #11_all_2x2	N1	4	34	77.467	45.333	165	1.68367								C4-SUM_WT DIV2 neuron #11_all_2x2	N1	4	34	77.467	45.333	55	0.561224
C1-SUM_WT DIV2 neuron #11_all_2x2	N2	1	1	101.067	31.6	13									C2-SUM_WT DIV2 neuron #11_all_2x2	N2	1	1	101.067	31.6	78	6								C4-SUM_WT DIV2 neuron #11_all_2x2	N2	1	1	101.067	31.6	31	2.38462		2.51613
C1-SUM_WT DIV2 neuron #11_all_2x2	N2	1	2	100.4	31.467	18									C2-SUM_WT DIV2 neuron #11_all_2x2	N2	1	2	100.4	31.467	97	5.38889								C4-SUM_WT DIV2 neuron #11_all_2x2	N2	1	2	100.4	31.467	41	2.27778		2.36585
C1-SUM_WT DIV2 neuron #11_all_2x2	N2	1	3	99.733	31.467	23									C2-SUM_WT DIV2 neuron #11_all_2x2	N2	1	3	99.733	31.467	89	3.86957								C4-SUM_WT DIV2 neuron #11_all_2x2	N2	1	3	99.733	31.467	53	2.30435		1.67925
C1-SUM_WT DIV2 neuron #11_all_2x2	N2	1	4	99.067	31.467	30									C2-SUM_WT DIV2 neuron #11_all_2x2	N2	1	4	99.067	31.467	90	3	4.56461							C4-SUM_WT DIV2 neuron #11_all_2x2	N2	1	4	99.067	31.467	58	1.93333	2.22502	1.55172	2.02824
C1-SUM_WT DIV2 neuron #11_all_2x2	N2	1	5	98.4	31.467	26									C2-SUM_WT DIV2 neuron #11_all_2x2	N2	1	5	98.4	31.467	114	4.38462								C4-SUM_WT DIV2 neuron #11_all_2x2	N2	1	5	98.4	31.467	67	2.57692		1.70149
C1-SUM_WT DIV2 neuron #11_all_2x2	N2	1	6	97.733	31.6	26									C2-SUM_WT DIV2 neuron #11_all_2x2	N2	1	6	97.733	31.6	81	3.11538								C4-SUM_WT DIV2 neuron #11_all_2x2	N2	1	6	97.733	31.6	62	2.38462		1.30645
C1-SUM_WT DIV2 neuron #11_all_2x2	N2	1	7	97.067	31.6	28									C2-SUM_WT DIV2 neuron #11_all_2x2	N2	1	7	97.067	31.6	116	4.14286								C4-SUM_WT DIV2 neuron #11_all_2x2	N2	1	7	97.067	31.6	74	2.64286		1.56757
C1-SUM_WT DIV2 neuron #11_all_2x2	N2	1	8	96.4	31.6	28									C2-SUM_WT DIV2 neuron #11_all_2x2	N2	1	8	96.4	31.6	118	4.21429	3.96429							C4-SUM_WT DIV2 neuron #11_all_2x2	N2	1	8	96.4	31.6	93	3.32143	2.73146	1.26882	1.46108
C1-SUM_WT DIV2 neuron #11_all_2x2	N2	1	9	95.733	31.6	31									C2-SUM_WT DIV2 neuron #11_all_2x2	N2	1	9	95.733	31.6	96	3.09677								C4-SUM_WT DIV2 neuron #11_all_2x2	N2	1	9	95.733	31.6	98	3.16129
C1-SUM_WT DIV2 neuron #11_all_2x2	N2	1	10	95.067	31.6	36									C2-SUM_WT DIV2 neuron #11_all_2x2	N2	1	10	95.067	31.6	91	2.52778								C4-SUM_WT DIV2 neuron #11_all_2x2	N2	1	10	95.067	31.6	102	2.83333
C1-SUM_WT DIV2 neuron #11_all_2x2	N2	1	11	94.4	31.867	35									C2-SUM_WT DIV2 neuron #11_all_2x2	N2	1	11	94.4	31.867	114	3.25714								C4-SUM_WT DIV2 neuron #11_all_2x2	N2	1	11	94.4	31.867	94	2.68571
C1-SUM_WT DIV2 neuron #11_all_2x2	N2	1	12	93.733	32	35									C2-SUM_WT DIV2 neuron #11_all_2x2	N2	1	12	93.733	32	123	3.51429								C4-SUM_WT DIV2 neuron #11_all_2x2	N2	1	12	93.733	32	97	2.77143
C1-SUM_WT DIV2 neuron #11_all_2x2	N2	1	13	93.067	32.133	30									C2-SUM_WT DIV2 neuron #11_all_2x2	N2	1	13	93.067	32.133	124	4.13333								C4-SUM_WT DIV2 neuron #11_all_2x2	N2	1	13	93.067	32.133	101	3.36667
C1-SUM_WT DIV2 neuron #11_all_2x2	N2	1	14	92.4	32.133	34									C2-SUM_WT DIV2 neuron #11_all_2x2	N2	1	14	92.4	32.133	120	3.52941								C4-SUM_WT DIV2 neuron #11_all_2x2	N2	1	14	92.4	32.133	115	3.38235
C1-SUM_WT DIV2 neuron #11_all_2x2	N2	1	15	91.733	32.133	36									C2-SUM_WT DIV2 neuron #11_all_2x2	N2	1	15	91.733	32.133	100	2.77778								C4-SUM_WT DIV2 neuron #11_all_2x2	N2	1	15	91.733	32.133	109	3.02778
C1-SUM_WT DIV2 neuron #11_all_2x2	N2	1	16	91.067	32.267	36									C2-SUM_WT DIV2 neuron #11_all_2x2	N2	1	16	91.067	32.267	92	2.55556								C4-SUM_WT DIV2 neuron #11_all_2x2	N2	1	16	91.067	32.267	119	3.30556
C1-SUM_WT DIV2 neuron #11_all_2x2	N2	1	17	90.4	32.533	34									C2-SUM_WT DIV2 neuron #11_all_2x2	N2	1	17	90.4	32.533	120	3.52941								C4-SUM_WT DIV2 neuron #11_all_2x2	N2	1	17	90.4	32.533	116	3.41176
C1-SUM_WT DIV2 neuron #11_all_2x2	N2	1	18	89.733	32.8	44									C2-SUM_WT DIV2 neuron #11_all_2x2	N2	1	18	89.733	32.8	151	3.43182								C4-SUM_WT DIV2 neuron #11_all_2x2	N2	1	18	89.733	32.8	112	2.54545
C1-SUM_WT DIV2 neuron #11_all_2x2	N2	1	19	89.067	33.067	64									C2-SUM_WT DIV2 neuron #11_all_2x2	N2	1	19	89.067	33.067	157	2.45312								C4-SUM_WT DIV2 neuron #11_all_2x2	N2	1	19	89.067	33.067	104	1.625
C1-SUM_WT DIV2 neuron #11_all_2x2	N2	1	20	88.4	33.2	59									C2-SUM_WT DIV2 neuron #11_all_2x2	N2	1	20	88.4	33.2	160	2.71186								C4-SUM_WT DIV2 neuron #11_all_2x2	N2	1	20	88.4	33.2	109	1.84746
C1-SUM_WT DIV2 neuron #11_all_2x2	N2	1	21	87.733	33.467	64									C2-SUM_WT DIV2 neuron #11_all_2x2	N2	1	21	87.733	33.467	164	2.5625								C4-SUM_WT DIV2 neuron #11_all_2x2	N2	1	21	87.733	33.467	95	1.48438
C1-SUM_WT DIV2 neuron #11_all_2x2	N2	1	22	87.067	33.733	65									C2-SUM_WT DIV2 neuron #11_all_2x2	N2	1	22	87.067	33.733	154	2.36923								C4-SUM_WT DIV2 neuron #11_all_2x2	N2	1	22	87.067	33.733	80	1.23077
C1-SUM_WT DIV2 neuron #11_all_2x2	N3	1	1	95.2	37.467	16									C2-SUM_WT DIV2 neuron #11_all_2x2	N3	1	1	95.2	37.467	7	0.4375								C4-SUM_WT DIV2 neuron #11_all_2x2	N3	1	1	95.2	37.467	22	1.375
C1-SUM_WT DIV2 neuron #11_all_2x2	N3	1	2	94.533	37.467	15									C2-SUM_WT DIV2 neuron #11_all_2x2	N3	1	2	94.533	37.467	7	0.466667								C4-SUM_WT DIV2 neuron #11_all_2x2	N3	1	2	94.533	37.467	20	1.33333
C1-SUM_WT DIV2 neuron #11_all_2x2	N3	1	3	93.867	37.467	14									C2-SUM_WT DIV2 neuron #11_all_2x2	N3	1	3	93.867	37.467	8	0.571429								C4-SUM_WT DIV2 neuron #11_all_2x2	N3	1	3	93.867	37.467	17	1.21429
C1-SUM_WT DIV2 neuron #11_all_2x2	N3	1	4	93.2	37.333	15									C2-SUM_WT DIV2 neuron #11_all_2x2	N3	1	4	93.2	37.333	13	0.866667								C4-SUM_WT DIV2 neuron #11_all_2x2	N3	1	4	93.2	37.333	18	1.2
C1-SUM_WT DIV2 neuron #11_all_2x2	N3	1	5	92.533	37.067	16									C2-SUM_WT DIV2 neuron #11_all_2x2	N3	1	5	92.533	37.067	18	1.125								C4-SUM_WT DIV2 neuron #11_all_2x2	N3	1	5	92.533	37.067	19	1.1875
C1-SUM_WT DIV2 neuron #11_all_2x2	N3	1	6	91.867	36.933	23									C2-SUM_WT DIV2 neuron #11_all_2x2	N3	1	6	91.867	36.933	20	0.869565								C4-SUM_WT DIV2 neuron #11_all_2x2	N3	1	6	91.867	36.933	15	0.652174
C1-SUM_WT DIV2 neuron #11_all_2x2	N3	1	7	91.2	36.8	21									C2-SUM_WT DIV2 neuron #11_all_2x2	N3	1	7	91.2	36.8	20	0.952381								C4-SUM_WT DIV2 neuron #11_all_2x2	N3	1	7	91.2	36.8	16	0.761905
C1-SUM_WT DIV2 neuron #11_all_2x2	N3	1	8	90.533	36.667	21									C2-SUM_WT DIV2 neuron #11_all_2x2	N3	1	8	90.533	36.667	20	0.952381								C4-SUM_WT DIV2 neuron #11_all_2x2	N3	1	8	90.533	36.667	17	0.809524
C1-SUM_WT DIV2 neuron #11_all_2x2	N3	1	9	89.867	36.4	22									C2-SUM_WT DIV2 neuron #11_all_2x2	N3	1	9	89.867	36.4	33	1.5								C4-SUM_WT DIV2 neuron #11_all_2x2	N3	1	9	89.867	36.4	17	0.772727
[truncated: 3,090 more rows]

## Sheet: WT process lengths
Image	Process	Length (um)		Axon Lengths	Ascending axon lengths
[truncated: 104 more rows]

## Sheet: V409I
08.24.20
[truncated: 3,844 more rows]

[truncated: 17 more sheets: V409I process lengths, V409A, V409A process lengths, WT (2), WT process lengths (2), V409I (2), V409I process lengths (2), V409A (2), V409A process lengths (2), WT (3), WT process lengths (3), V409I (3), V409I process lengths (3), V409A (3), V409A process lengths (3), Axons_All line scans, N2 Dendrites_All line scans]
