# Supplementary material for: TUBA1A tubulinopathy mutants disrupt neuron morphogenesis and override XMAP215/Stu2 regulation of microtubule dynamics
Source: eLife. 2022 May 5;11:e76189. doi: 10.7554/eLife.76189 (PMC9236607; doi:10.7554/eLife.76189)
Supplement: Figure 6—source data 2. — Internal reflection microscopy imaging of purified yeast tubulin assembling from GMPCPP-stabilized seeds made of porcine tubulin. [file elife-76189-fig6-data2.zip]

Archive with 2 entries (2 files):
- Fig6-video 1 new.mov
- __MACOSX/._Fig6-video 1 new.mov
